# Supplementary material for: Circadian PERformance in breast cancer: a germline and somatic genetic study of PER3VNTR polymorphisms and gene co-expression
Source: NPJ Breast Cancer. 2021 Sep 10;7:118. doi: 10.1038/s41523-021-00329-2 (PMC8433453; doi:10.1038/s41523-021-00329-2)
Supplement: Supplementary file 3 — Supplementary Data 1 [file 41523_2021_329_MOESM3_ESM.xlsx]

## Sheet: All datasets_merged
Id#	Cell_line	Per3VNTR	Mol_subtype_UCSF_Spain	S_2_ER_Dai	S_2_PR_Dai	S_2_HER2_Dai	S_2_BRCA1_Dai	S_2_Subtype_Dai	S_3_TN.Subtype_Lehman	S_4_ATCC_ref	S4_Source	S_4_Tumor.Type	S_4_General_Subtype_Smith	S_4_Subgroup_Smith	S_4_mRNAER	S_4_proteinER	S_4_mRNAher2	S_4_proteinher2	S_4_mRNA4	S_4_protein5	S_4_mRNAegfr	S_4_proteinEGFR	S_4_mutp53	S_4_mRNAp53	S_4_proteinp53	S_4_mutBRCA1	S_4_mRNABRCA1	S_4_mutBRCA2	S_4_mRNABRCA2	S_5_Part.of.the.ICBP43	S_5_ATCC.ID	S_5_ER.PR.HER2.status..	S_5_Overexpression.classification	S_5_Gene.Cluster.classification	S_5_ER.PR.HER2.status	S_5_Transcriptional.subtyp	S_5_Transcriptional.subtype..	S_5_Subtype Classification	S_6_Gene.cluster_Neve	S_6_ER_Neve	S_6_PR_Neve	S_6_HER2_Neve	S_6_TP53_Neve	S_6_Source	S_6_Tumor.type	S_6_Age..years._Neve	S_6_Ethnicity_Neve
12	HCC 1187	4	Bas	-	-	-	ND	TNA	IM	CRL-2322	PBr	DC	TNBC	Basal A	-	-	-	-	+	+	-	+/-	WT	+++	+++	WT	+	WT	+	Y	CRL-2322	TNBC	TNBC	Basal A	TNBC	Basal A	Basal	TNBC	BaA	−	[−]		++M	P.Br	Duc.Ca	41	W
14	HCC 1569	4	Bas	-	-	+	WT	H		CRL-2330	PBr	MC	HER2+	Basal A-HER29	-	-	-	-	+++	+++	-	-	E294*, D228fs	-	-	WT	+	N1100T, V1862fs	-	Y	CRL-2330	HER2+	HER2+	Basal A	HER2+	Basal A		HER2amp	BaA	−	[−]	+	−M	P.Br	MC	70	B
15	HCC 1806	4	Bas	-	-	-	ND	TNA	BL2	CRL-2335	PBr	ASC	TNBC	Basal A	-	-	-	-	-	-	++	++	WT	-	-	WT	++	WT	-	Y	CRL-2335	TNBC			TNBC		Basal	TNBC	BaB	−	[−]		−	P.Br	Duc.Ca	32	B
20	HCC 3153	4	Bas	-	-	-	MU	TNA	BL1	NA																													BaA	−	[−]		[−]
23	HCC1143	4	Bas	-	-	-	ND	TNA	BL1	NA																													BaA	−	[−]		++M	P.Br	Duc.Ca	52	W
29	MCF-12A	4	Bas							CRL-10782	NB	S	N		-	-	-	-	-	-	+	+			-					Y	CRL-10782		TNBC	Basal B			Non-malignant Basal	TNBC	BaB	−	[−]		+	P.Br	F	60	W
4	AU565	4	Lum	-	-	+	WT	H		CRL-2351	PE	AC	HER2+	HER2	-	-	-	-	+++	+++	+	+/-	R175H	+	-	WT	-	WT	-	Y	CRL-2351		HER2+	Luminal			HER2+	HER2amp	Lu	−	[−]	+	+WT	PE	AC	43	W
13	HCC 1428	4	Lum	+	+	-	ND	LA		CRL-2327	PE	AC	ER+	Luminal A	+	++	++	-	-	+/-	-	-	WT	++	-	WT	++	WT	-	Y	CRL-2327	ER/PR+	ER/PR+	Luminal	ER/PR+	Luminal	Luminal	HR+	Lu	+	[+]		[+]	PE	AC	49	W
18	HCC 202	4	Lum	-	-	+	WT	H		CRL-2316	PBr	DC	HER2+	HER2	-	-	-	-	+++	+++	-	-	T284fs	-	-	WT	++	WT	-	Y	CRL-2316	HER2+	HER2+	Luminal	HER2+	Luminal	HER2+	HER2amp	Lu	−	[−]	+	[−]	P.Br	Duc.Ca	82	W
19	HCC 2185	4	Lum						LAR	NA																													Lu	−	[−]		[+]	PE	MLCa	49	WH
33	MDA-MB-175	4	Lum	+	-	-	ND	LA		HTB-25	PE	DC	ER+	Luminal B	+	+/-	-	-	++	+	-	-	WT	-	-	WT	+	WT	-	Y	HTB-25		ER/PR+	Luminal	ER/PR+	Luminal	Luminal	HR+	Lu	+	[−]		+/−WT	PE	IDC	56	B
36	MDA-MB-415	4	Lum	+	+/-	-	WT	LA		HTB-128	PE	AC	ER+		+/-	+/-	-	-	-	+/-	-	-	Y236C	+	++	WT	+	WT	-	Y	HTB-128		ER/PR+	Luminal			Luminal	HR+	Lu	+	[−]		+	PE	AC	38	W
41	SKBR3	4	Lum	-	-	+	WT	H		NA																				Y	HTB-30		HER2+	Luminal	HER2+	Luminal	HER2+	HER2amp	Lu	−	[−]	+	+	PE	AC	43	W
46	SUM44PE	4	Lum							NA																													Lu	[+]	[−]		[−]	PE	Ca
47	SUM52PE	4	Lum							NA																													Lu	[+]	[−]		[−]	PE	Ca
48	T47D	4	Lum	+	+	-	WT	LA		HTB-133	PE	DC	ER+	Luminal A	+	++	+++	+++	+	+/-	-	-	L194F	+	+	WT	++	WT	-	Y	HTB-133		ER/PR+	Luminal	ER/PR+	Luminal	Luminal	HR+	Lu	+	[+]		++M	PE	IDC	54
49	UACC812	4	Lum	+	+/-	+	WT	LB		CRL-1897	PBr	DC	HER2+	HER2	+	-	++	-	+++	+++	-	-	WT	-	-	WT	++	WT	-	Y	CRL-1897		HER2+	Luminal	HER2+	Luminal	HER2+	HER2amp	Lu	+	[−]	+	−WT	P.Br	IDC	43
52	ZR75-30	4	Lum	+	-	+	WT	LB		CRL-1500	A	DC	ER+	Luminal A	+	+/-	++	+/-	+	+/-	-	-	WT	-	-	WT	++	WT	-	Y	CRL-1504		HER2+	Luminal	HER2+	Luminal	Luminal	HER2amp	Lu	+	[−]	+	−WT	AF	IDC	47	B
8	BT549	4	Mes	-	-	-	WT	TNB	M	HTB-122	PBr	DC	TNBC	Basal B	-	-	-	-	-	+/-	+	+/-	R249S	+++	+++	WT	++	WT	-	Y	HTB-122		TNBC	Basal B	TNBC	Basal B	Claudin-low	TNBC	BaB	−	[−]		++M	P.Br	IDC, pap	72	W
11	HBL100	4	Mes							NA																													BaB	−	[−]		++	P.Br	N	27
26	Hs 578T	4	Mes	-	-	-	WT	TNB	MSL	NA																				Y	HTB-126		TNBC	Basal B	TNBC	Basal B	Claudin-low	TNBC	BaB	−	[−]		+M	P.Br	IDC	74	W
38	MDA-MB-436	4	Mes	-	-	-	MU	TNA	MSL	HTB-131	PC	MC	HER2+	Basal A	-	-	-	-	+++	+	-	-	WT	-	-	WT	+	WT	-	Y	HTB-130		TNBC	Basal B	TNBC	Basal B	Claudin-low	TNBC	BaB	[−]	[−]		[−]	PE	IDC	43	W
42	SUM1315.MO2	4	Mes	-	-	-	MU	TNB		NA																													BaB	−	[−]		[+]	Sk	IDC
1	184A1	4	Normal							NA
2	184B5	4	Normal							CRL-8799	NB	N	N			-		-	-	-	-	-		+	+					Y	CRL-8799						Basal	TNBC
16	HCC 1937	5	Bas	-	-	-	MU	TNA	BL1	CRL-2336	PBr	DC	TNBC	Basal A	-	-	-	-	-	-	+	+	WT	-	+	5382insC8	++	WT	+	Y	CRL-2336	TNBC	TNBC	Basal A	TNBC	Basal A	Basal	TNBC	BaA	−	[−]		[−]	P.Br	Duc.Ca	24	W
17	HCC 1954	5	Bas	-	-	+	WT	H		CRL-2338	PBr	DC	HER2+	Basal A-HER29	-	-	-	-	+++	+++	-	-	Y163C	++	+++	WT	++	WT	-	Y	CRL-2338	HER2+	HER2+	Basal A	HER2+	Basal A	HER2+	HER2amp	BaA	−	[−]	+	[+/−]	P.Br	Duc.Ca	61	EI
21	HCC 38	5	Bas	-	-	-	ND	TNB	BL1	CRL-2314	PBr	DC	TNBC	Basal B	-	-	-	-	+	+	-	+	R273L	+	+++	WT	-	WT	-	Y	CRL-2314	TNBC	TNBC	Basal B	TNBC	Basal B	Claudin-low	TNBC	BaB	−	[−]		++M	P.Br	Duc.Ca	50	W
28	MCF-10A	5	Bas							CRL-10317	NB	F	N	Basal B	-	-	-	-	-	-	-	-			+					Y	CRL-10317		TNBC	Basal B	TNBC	Basal B	Non-malignant Basal	TNBC	BaB	−	[−]		+/−WT	P.Br	F	36	W
40	MDA-MB-468	5	Bas	-	-	-	WT	TNA	BL1	HTB-30	PE	AC	HER2+	HER2	-	-	-	-	+++	+++	+	-	R175H	+	+++	WT	+	WT	-	Y	HTB-132		TNBC	Basal A	TNBC	Basal A	Basal	TNBC	BaA	[−]	[−]		[+]	PE	AC	51	B
43	SUM149PT	5	Bas	-	-	-	MU	TNB	BL2	NA																													BaB	[−]	[−]		[+]	P.Br	Inf Duc.Ca
45	SUM225.CWM	5	Bas	-	-	+	WT	H		NA																													BaA	−	[−]	+	++	CWN	IDC
6	BT 483	5	Lum	+	+/-	-	WT	LA		HTB-121	PBr	DC	ER+	Luminal B	+	+	-	-	++	++	-	-	M246I	+	+	WT	+	WT	-	Y	HTB-121		ER/PR+	Luminal	ER/PR+	Luminal	Luminal	HR+	Lu	+	[+]		−	P.Br	IDC, pap	23	W
9	CAMA-1	5	Lum	+	+/-	-	WT	LA		HTB-21	PE	AC	ER+	Luminal A	+	+	++	+	-	+	-	-	R280T	+	++	WT	++	WT	-	Y	HTB-21		ER/PR+	Luminal			Luminal	HR+	Lu	+	[−]		+	PE	AC	51	W
27	LY2	5	Lum	+	-	-	ND	LA		NA																													Lu	+	[−]		+/−	PE	IDC	69	W
31	MDA-MB-134	5	Lum	+	-	-	ND	LA		HTB-23	PE	DC	ER+	Luminal A	+	++	-	-	-	-	-	-	WT	-	-	WT	-	WT	-	Y	HTB-23		ER/PR+	Luminal	ER/PR+	Luminal	Luminal	HR+	Lu	+	[−]		+/−WT	PE	IDC	47	W
35	MDA-MB-361	5	Lum	+	+/-	+	WT	LB		HTB-27	M	AC	HER2+	HER2	+	++	+	-	+++	++	-	-	E56*	-	-	WT	++	N1657S	-	Y	HTB-27		HER2+	Luminal	HER2+	Luminal	HER2+	HER2amp	Lu	+	[−]	+	−WT	P.Br	AC	40	W
39	MDA-MB-453	5	Lum	-	-	+	WT	H	LAR	HTB-132	PBr	AC	TNBC	Basal A	-	-	-	-	-	-	+++	+++	R273H	+++	+++	WT	+	WT	-	Y	HTB-131		TNBC	Luminal	HER2+ (amp)	Luminal	Luminal	TNBC	Lu	−	[−]		−WT	PF	AC	48	W
34	MDA-MB-231	5	Mes	-	-	-	WT	TNB	MSL	HTB-26	PE	AC	TNBC	Basal B	-	-	-	-	-	-	+	+	R280K	+	+++	WT	+	WT	-	Y	HTB-26		TNBC	Basal B	TNBC	Basal B	Claudin-low	TNBC	BaB	−	[−]		++M	PE	AC	51	W
37	MDA-MB-435	5	Mes	-	-	-	WT	TNA	MSL	HTB-130	PE	AC	TNBC	Basal B	-	-	-	-	-	-	+/-	-	WT	-	-	K1780_splice7	+	WT	-										BaB	−	[−]		+M	PE	IDC	31	W
44	SUM159PT	5	Mes	-	-	-	WT	TNB	MSL	NA																													BaB	[−]	[−]		[−]	P.Br	AnCar
24	HMLE	5	Normal							NA
25	HMLE-PR	5	Normal							NA
7	BT20	9	Bas	-	-	-	WT	TNA		HTB-19	PBr	C	TNBC	Basal A	-	-	-	-	+	+	+++	++	K132Q	+++	++	WT	+	T3357R	-	Y	HTB-19		TNBC	Basal A	TNBC	Basal A	Basal	TNBC	BaA	−	[−]		++WT	P.Br	IDC	74	W
22	HCC 70	9	Bas	-	-	-	WT	TNA	BL2	CRL-2315	PBr	DC	TNBC	Basal A	-	-	-	-	-	+/-	++	++	R248Q	++	+++	WT	++	WT	-	Y	CRL-2315	TNBC/ER+	TNBC	Basal A	TNBC	Basal A	Basal	TNBC	BaA	−	[−]		++M	P.Br	Duc.Ca	49	B
3	600MPE	9	Lum							NA																													Lu	+	[−]		−		IDC
5	BT 474	9	Lum	+	+	+	WT	LB		HTB-20	PBr	DC	HER2+	HER2	+	+	+++	+++	+++	+++	-	-	E285K	++	++	WT	+	S3094*	-	Y	HTB-20		HER2+	Luminal	HER2+	Luminal	HER2+	HER2amp	Lu	+	[+]	+	+	P.Br	IDC	60	W
10	Du 4475	9	Lum	-	-	-	WT	TNA	IM	HTB-123	M	MC	TNBC		-	-	-	-	-	-	-	-	WT	-	-	WT	++	WT	-	Y	HTB-123							TNBC
30	MCF7	9	Lum	+	+	-	WT	LA		HTB-22	PE	AC	ER+	Luminal A	+	++	++	+/-	-	-	-	-	WT	++	-	WT	++	WT	-	Y	HTB-22		ER/PR+	Luminal	ER/PR+	Luminal	Luminal	HR+	Lu	+	[+]		+/−WT	PE	IDC	69	W
50	ZR-75-B	9	Lum	+	-	-	ND	LA		CRL-1504	A	DC	HER2+	HER2	+	-	-	-	+++	+++	-	-	WT	+	-	WT	+	M2322I	-										Lu
51	ZR75-1	9	Lum	+	+/-	-	WT	LA		NA																				Y	CRL-1500		ER/PR+	Luminal	ER/PR+	Luminal	Luminal	HR+	Lu	+	[−]		−	AF	IDC	63	W
32	MDA-MB-157	9	Mes	-	-	-	WT	TNB	MSL	HTB-24	PE	M	TNBC	Basal B	-	+/-	-	-	+	-	-	-	WT	-	-	WT	++	WT	-	Y	HTB-24		TNBC	Basal B	TNBC	Basal B	Claudin-low	TNBC	BaB	−	[−]		−	PE	MC	44	B

## Sheet: Column_description_info
Column_Name	Source_info_and Reference for sample classification	Online available source
Cell_line	Cell line name
Per3_VNTR	PER3_VNTR_genotype
Mol_subtype_UCSF_Spain	Molecular classification based on molecular and epithelial subtype characteristics
S_2_ER_Dai	Dai et al J Cancer. 2017;8(16):3131-3141
S_2_PR_Dai	Dai et al J Cancer. 2017;8(16):3131-3141
S_2_HER2_Dai	Dai et al J Cancer. 2017;8(16):3131-3141
S_2_BRCA1_Dai	Dai et al J Cancer. 2017;8(16):3131-3141
S_2_Subtype_Dai	Dai et al J Cancer. 2017;8(16):3131-3141
S_3_TN.Subtype_Lehman	Lehmann BD et al J Clin Invest. 2011;121(7):2750–2767. doi:10.1172/JCI45014
S_4_ATCC_ref	Smith et al. Breast Cancer Res 19, 65 (2017). https://doi.org/10.1186/s13058-017-0855-0
S4_Source	Smith et al. Breast Cancer Res 19, 65 (2017). https://doi.org/10.1186/s13058-017-0855-0
S_4_Tumor.Type	Smith et al. Breast Cancer Res 19, 65 (2017). https://doi.org/10.1186/s13058-017-0855-0
S_4_General_Subtype_Smith	Smith et al. Breast Cancer Res 19, 65 (2017). https://doi.org/10.1186/s13058-017-0855-0
S_4_Subgroup_Smith	Smith et al. Breast Cancer Res 19, 65 (2017). https://doi.org/10.1186/s13058-017-0855-0
S_4_mRNAER	Smith et al. Breast Cancer Res 19, 65 (2017). https://doi.org/10.1186/s13058-017-0855-0
S_4_proteinER	Smith et al. Breast Cancer Res 19, 65 (2017). https://doi.org/10.1186/s13058-017-0855-0
S_4_mRNAher2	Smith et al. Breast Cancer Res 19, 65 (2017). https://doi.org/10.1186/s13058-017-0855-0
S_4_proteinher2	Smith et al. Breast Cancer Res 19, 65 (2017). https://doi.org/10.1186/s13058-017-0855-0
S_4_mRNA4	Smith et al. Breast Cancer Res 19, 65 (2017). https://doi.org/10.1186/s13058-017-0855-0
S_4_protein5	Smith et al. Breast Cancer Res 19, 65 (2017). https://doi.org/10.1186/s13058-017-0855-0
S_4_mRNAegfr	Smith et al. Breast Cancer Res 19, 65 (2017). https://doi.org/10.1186/s13058-017-0855-0
S_4_proteinEGFR	Smith et al. Breast Cancer Res 19, 65 (2017). https://doi.org/10.1186/s13058-017-0855-0
S_4_mutp53	Smith et al. Breast Cancer Res 19, 65 (2017). https://doi.org/10.1186/s13058-017-0855-0
S_4_mRNAp53	Smith et al. Breast Cancer Res 19, 65 (2017). https://doi.org/10.1186/s13058-017-0855-0
S_4_proteinp53	Smith et al. Breast Cancer Res 19, 65 (2017). https://doi.org/10.1186/s13058-017-0855-0
S_4_mutBRCA1	Smith et al. Breast Cancer Res 19, 65 (2017). https://doi.org/10.1186/s13058-017-0855-0
S_4_mRNABRCA1	Smith et al. Breast Cancer Res 19, 65 (2017). https://doi.org/10.1186/s13058-017-0855-0
S_4_mutBRCA2	Smith et al. Breast Cancer Res 19, 65 (2017). https://doi.org/10.1186/s13058-017-0855-0
S_4_mRNABRCA2	Smith et al. Breast Cancer Res 19, 65 (2017). https://doi.org/10.1186/s13058-017-0855-0
S_5_Part.of.the.ICBP43	https://lincs.hms.harvard.edu/about/approach/reagents/icbp43/	https://lincs.hms.harvard.edu/about/approach/reagents/icbp43/
S_5_ATCC.ID	https://lincs.hms.harvard.edu/about/approach/reagents/icbp43/	https://lincs.hms.harvard.edu/about/approach/reagents/icbp43/
S_5_ER.PR.HER2.status..	Gazdar..Int.J.Cancer.1998..vol..78..766.774	https://lincs.hms.harvard.edu/about/approach/reagents/icbp43/
S_5_Overexpression.classification	Neve.et.al...Cancer.Cell.2006.vol..10.6.515.527	https://lincs.hms.harvard.edu/about/approach/reagents/icbp43/
S_5_Gene.Cluster.classification	Neve.et.al...Cancer.Cell.2006.vol..10.6.515.527	https://lincs.hms.harvard.edu/about/approach/reagents/icbp43/
S_5_ER.PR.HER2.status	Kao et al .PLoS.One.2009..vol..4.7.e6146.	https://lincs.hms.harvard.edu/about/approach/reagents/icbp43/
S_5_Transcriptional.subtyp	Kao et al .PLoS.One.2009..vol..4.7.e6146.	https://lincs.hms.harvard.edu/about/approach/reagents/icbp43/
S_5_Transcriptional.subtype..	Heiser et al, PNAS.2012..vol..109.8.2724.2729	https://lincs.hms.harvard.edu/about/approach/reagents/icbp43/
S_5_Subtype Classification	Niepel.et.al..2013, Proc Natl Acad Sci U S A. 2012 Feb 21;109(8):2724-9. doi: 10.1073/pnas.1018854108.	https://lincs.hms.harvard.edu/about/approach/reagents/icbp43/
S_6_Gene.cluster_Neve	Neve.et.al, Cancer Cell. 2006, 10: 515-527. 10.1016/j.ccr.2006.10.008
S_6_ER_Neve	Neve.et.al, Cancer Cell. 2006, 10: 515-527. 10.1016/j.ccr.2006.10.008
S_6_PR_Neve	Neve.et.al, Cancer Cell. 2006, 10: 515-527. 10.1016/j.ccr.2006.10.008
S_6_HER2_Neve	Neve.et.al, Cancer Cell. 2006, 10: 515-527. 10.1016/j.ccr.2006.10.008
S_6_TP53_Neve	Neve.et.al, Cancer Cell. 2006, 10: 515-527. 10.1016/j.ccr.2006.10.008
S_6_Source	Neve.et.al, Cancer Cell. 2006, 10: 515-527. 10.1016/j.ccr.2006.10.008
S_6_Tumor.type	Neve.et.al, Cancer Cell. 2006, 10: 515-527. 10.1016/j.ccr.2006.10.008
S_6_Age..years._Neve	Neve.et.al, Cancer Cell. 2006, 10: 515-527. 10.1016/j.ccr.2006.10.008
S_6_Ethnicity_Neve

## Sheet: S1_UCSF_Spain
	Luminal	Basal	Mesenquimal
PER34/4	0.5	0.4	0.56
PER34/5	0.25	0.13	0.11
PER35/5	0.25	0.47	0.33
						n=52
PER3VNTR frequency based on molecular subtype classification.

## Sheet: S6_Neve R et al (2006)
	Luminal	Basal_A	Basal_B					lower_51y	older_51y				lower_41y	older_41y				ER/PR+	HER2+	TNBC
PER34/4	0.522	0.4	0.5				PER34/4	0.522	0.47			PER34/4	0.37	0.53			PER34/4	0.45	0.67	0.36
PER34/5	0.261	0.2	0.07				PER34/5	0.09	0.23			PER34/5	0	0.2			PER34/5	0.22	0.11	0.21
PER35/5	0.217	0.4	0.43				PER35/5	0.38	0.29			PER35/5	0.63	0.27			PER35/5	0.33	0.22	0.43
					n=47
PER3VNTR frequency based on molecular subtype classification from:
Neve RM et al. A collection of breast cancer cell lines for the study of functionally distinct cancer subtypes. Cancer Cell. 2006, 10: 515-527. 10.1016/j.ccr.2006.10.008

## Sheet: S3_Smith_et_al (2017)
	ER+	HER2+	TNBC
PER34/4	0.56	0.5	0.25
PER34/5	0.11	0.2	0.33
PER35/5	0.33	0.3	0.42
						n=34
PER3VNTR frequency based on molecular subtype classification from:
Smith, S.E., Mellor, P., Ward, A.K. et al. Molecular characterization of breast cancer cell lines through multiple omic approaches. Breast Cancer Res 19, 65 (2017). https://doi.org/10.1186/s13058-017-0855-0

## Sheet: S2_Dai et al (2017)
	Luminal_A	Luminal_B	Her2	TNBC_A	TNBC_B
PER34/4	0.36	0.5	0.57	0.46	0.38
PER34/5	0.27	0.25	0	0.27	0.12
PER35/5	0.36	0.25	0.43	0.27	0.5
						n=41
PER3VNTR frequency based on molecular subtype classification from:
Niepel et al., (2019). A Multi-center Study on the Reproducibility of Drug-Response Assays in Mammalian Cell Lines. Cell Syst. 9(1):35-48.e5

## Sheet: S5_Niepel et al (2019)
	HR+	HER2amp	TNBC
PER34/4	0.45	0.67	0.41
PER34/5	0.22	0.11	0.24
PER35/5	0.33	0.22	0.35
						n=35
PER3VNTR frequency based on molecular subtype classification from:
Niepel et al, (2019). A Multi-center Study on the Reproducibility of Drug-Response Assays in Mammalian Cell Lines. Cell Syst. 9(1):35-48.e5

## Sheet: S5_Heiser et al (2012)
	Luminal	HER2+	Basal	Claudin-low
PER34/4	0.46	0.57	0.43	0.5
PER34/5	0.18	0.14	0.28	0.17
PER35/5	0.36	0.29	0.29	0.33
						n=35
PER3VNTR frequency based on molecular subtype classification from:
Heiser et al, Subtype and pathway specific responses to anticancer compounds in breast cancer. Proc Natl Acad Sci U S A. 2012 Feb 21;109(8):2724-9. doi: 10.1073/pnas.1018854108

## Sheet: S5_Kao et al (2009)
	Luminal	Basal A	Basal B
PER34/4	0.5	0.29	0.43
PER34/5	0.21	0.28	0.14
PER35/5	0.29	0.43	0.43
						n=35
PER3VNTR frequency based on molecular subtype classification from:
Kao et al, Molecular profiling of breast cancer cell lines defines relevant tumor models and provides a resource for cancer gene discovery. PLoS One. 2009 Jul 3;4(7):e6146. doi: 10.1371/journal.pone.0006146. PMID: 19582160; PMCID: PMC2702084.
