# Supplementary material for: Circadian PERformance in breast cancer: a germline and somatic genetic study of PER3VNTR polymorphisms and gene co-expression
Source: NPJ Breast Cancer. 2021 Sep 10;7:118. doi: 10.1038/s41523-021-00329-2 (PMC8433453; doi:10.1038/s41523-021-00329-2)
Supplement: Supplementary file 4 — Supplementary Data 2 [file 41523_2021_329_MOESM4_ESM.xlsx]

## Sheet: Array_Healthy_Vs_LumA
DIFFERENTIALLY CO-EXPRESSED GENES							ENRICHMENT ANALYSIS OF THE DIFFERENTIALLY COEXPRESSED GENES
Genes	Cor_Healthy	Cor_LumA	Healthy_Vs_LumA_p	Healthy_Vs_LumA_p.adjusted			source	term_name	term_id	adjusted_p_value	negative_log10_of_adjusted_p_value	term_size	query_size	intersection_size	effective_domain_size	intersections
MGST1	0.382863	-0.121583	3.4355e-12	4.76332e-08			GO:MF	oxidoreductase activity	GO:0016491	2.68657e-07	6.5708	752	299	39	17612	MGST1,ACOX2,ALDH3A2,PCYOX1,SDHA,RETSAT,ASPH,MAOA,IDH1,DLAT,ETFA,ACADL,TXNDC12,POR,CYC1,MDH1,GLUD2,STEAP4,GLRX2,SDR42E1,DHRS3,CYP4B1,AIFM2,NDUFS1,FADS3,NDUFA12,BMP2,ACOX1,CAT,SDHB,DECR1,SCD,UQCRC1,NDUFV2,FASN,QDPR,GPX4,NSDHL,PIR
ACOX2	0.542553	0.0176891	5.01855e-12	6.95772e-08			GO:MF	cofactor binding	GO:0048037	3.48825e-07	6.45739	505	299	31	17612	MGST1,ACOX2,SDHA,TKT,IDH1,MOCS1,ACO2,PYGL,ETFA,ACLY,ACAT1,ACADL,POR,CYC1,MDH1,STEAP4,GLRX2,CYP4B1,AIFM2,NDUFS1,ACOX1,ISCA2,CAT,SDHB,GCLC,ACBD5,DECR1,NDUFV2,FASN,QDPR,GPT2
ALDH3A2	0.510236	0.0729605	7.04569e-12	9.76744e-08			GO:MF	electron transfer activity	GO:0009055	5.37089e-07	6.26995	115	299	15	17612	SDHA,ASPH,ETFA,POR,CYC1,STEAP4,GLRX2,DHRS3,AIFM2,NDUFS1,NDUFA12,SDHB,UQCRC1,NDUFV2,QDPR
PNPLA2	0.339802	-0.0360999	1.31974e-11	1.82942e-07			GO:MF	catalytic activity	GO:0003824	2.83603e-05	4.54729	6023	299	147	17612	MGST1,ACOX2,ALDH3A2,PNPLA2,PCYOX1,RHOBTB3,PSMD1,ABHD15,SDHA,DGAT1,RETSAT,HYAL2,IARS2,ASPH,GUK1,MAN2B2,ECHS1,MYO1C,RASL11B,APPBP2,HECTD3,TYRO3,FAH,TKT,NAT8L,ALPK3,HIPK2,ASS1,MAOA,GYS1,TYSND1,LPCAT4,CS,FTSJ1,PPP1R11,IDH1,ACSL1,MOCS1,ACO2,PYGL,GPI,DLAT,ETFA,PAPSS2,ACLY,PDPK1,ACAT1,GNA12,ACADL,NPR1,UBE2N,BMPR2,ITPK1,TXNDC12,ATP6V1E1,ALAD,F7,POR,PRKCD,PCMT1,GCNT1,DUSP19,EPHX1,CYC1,ADCY6,MDH1,GLUD2,BTD…
PCYOX1	0.349382	0.111411	1.53337e-11	2.1254e-07			GO:MF	coenzyme binding	GO:0050662	0.00024329	3.61387	286	299	19	17612	ACOX2,SDHA,IDH1,PYGL,ETFA,ACAT1,ACADL,POR,MDH1,STEAP4,AIFM2,ACOX1,CAT,GCLC,ACBD5,DECR1,FASN,QDPR,GPT2
RHOBTB3	0.310773	-0.0383528	2.23024e-11	3.09111e-07			GO:MF	acylglycerol O-acyltransferase activity	GO:0016411	0.00326186	2.48653	28	299	6	17612	PNPLA2,DGAT1,LPCAT4,AGPAT2,DGAT2,LPGAT1
PSMD1	0.32751	-0.0971791	2.77728e-11	3.84904e-07			GO:MF	oxidoreductase activity, acting on the CH-CH group of donors	GO:0016627	0.00441467	2.3551	61	299	8	17612	ACOX2,SDHA,RETSAT,ACADL,ACOX1,SDHB,DECR1,FASN
SLC16A2	0.269423	0.00710995	3.69724e-11	5.12363e-07			GO:MF	O-acyltransferase activity	GO:0008374	0.00920285	2.03608	49	299	7	17612	PNPLA2,DGAT1,LPCAT4,AGPAT2,DGAT2,LPGAT1,CPT2
MID1IP1	0.381449	-0.108308	3.74196e-11	5.18523e-07			GO:MF	2 iron, 2 sulfur cluster binding	GO:0051537	0.0185964	1.73057	23	299	5	17612	GLRX2,NDUFS1,ISCA2,SDHB,NDUFV2
ABLIM1	0.575893	0.0826504	4.53662e-11	6.28594e-07			GO:MF	transferase activity, transferring acyl groups	GO:0016746	0.022955	1.63912	262	299	15	17612	PNPLA2,DGAT1,NAT8L,LPCAT4,CS,DLAT,ACLY,ACAT1,HRASLS5,AGPAT2,DGAT2,GLUL,LPGAT1,CPT2,FASN
ABHD15	0.586316	-0.0296243	4.5821e-11	6.3485e-07			GO:MF	flavin adenine dinucleotide binding	GO:0050660	0.0328896	1.48294	80	299	8	17612	ACOX2,SDHA,ETFA,ACADL,POR,STEAP4,AIFM2,ACOX1
SDHA	0.287725	-0.0885374	5.57144e-11	7.71867e-07			GO:MF	L-serine transmembrane transporter activity	GO:0015194	0.0485852	1.3135	6	299	3	17612	SLC7A10,SERINC3,SLC1A5
BRD7	0.475902	0.00142691	5.98001e-11	8.2841e-07			GO:MF	acyl-CoA oxidase activity	GO:0003997	0.0485852	1.3135	6	299	3	17612	ACOX2,ACADL,ACOX1
ARL2BP	0.502986	-0.0791794	6.85262e-11	9.49226e-07			GO:MF	serine transmembrane transporter activity	GO:0022889	0.0485852	1.3135	6	299	3	17612	SLC7A10,SERINC3,SLC1A5
DGAT1	0.45103	-0.113721	9.04971e-11	1.25347e-06			GO:BP	oxoacid metabolic process	GO:0043436	2.18357e-13	12.6608	1074	306	61	17710	ACOX2,ALDH3A2,PCYOX1,MID1IP1,SDHA,HYAL2,IARS2,ECHS1,SERINC3,ADIPOR2,FAH,NAT8L,ADIPOR1,ASS1,TYSND1,CS,IDH1,ACSL1,ACO2,GPI,DLAT,ETFA,PAPSS2,ACLY,ACAT1,ACADL,POR,FMOD,MDH1,GLUD2,BTD,ATP2B4,ACACA,AARS,LIPE,DGAT2,GLUL,TPST2,LPGAT1,ACOT4,PRKAR2B,FADS3,PCK2,PON2,PFKFB1,PRELP,ACOX1,PDK2,SDHB,GCLC,CHSY1,ACBD5,GFPT1,DECR1,SCD,CPT2,FASN,QDPR,GPT2,GPX4,ACSS2
RETSAT	0.311152	0.0592212	1.09547e-10	1.51723e-06			GO:BP	organic acid metabolic process	GO:0006082	5.19969e-13	12.284	1094	306	61	17710	ACOX2,ALDH3A2,PCYOX1,MID1IP1,SDHA,HYAL2,IARS2,ECHS1,SERINC3,ADIPOR2,FAH,NAT8L,ADIPOR1,ASS1,TYSND1,CS,IDH1,ACSL1,ACO2,GPI,DLAT,ETFA,PAPSS2,ACLY,ACAT1,ACADL,POR,FMOD,MDH1,GLUD2,BTD,ATP2B4,ACACA,AARS,LIPE,DGAT2,GLUL,TPST2,LPGAT1,ACOT4,PRKAR2B,FADS3,PCK2,PON2,PFKFB1,PRELP,ACOX1,PDK2,SDHB,GCLC,CHSY1,ACBD5,GFPT1,DECR1,SCD,CPT2,FASN,QDPR,GPT2,GPX4,ACSS2
HYAL2	0.406411	-0.101342	1.19222e-10	1.65111e-06			GO:BP	small molecule metabolic process	GO:0044281	9.30272e-13	12.0314	1887	306	83	17710	ACOX2,ALDH3A2,PCYOX1,MID1IP1,SDHA,DGAT1,RETSAT,HYAL2,IARS2,GUK1,MAN2B2,ECHS1,SERINC3,ADIPOR2,CEBPA,FAH,TKT,NAT8L,ADIPOR1,ASS1,TYSND1,CS,IDH1,ACSL1,ACO2,GPI,DLAT,ETFA,NFE2L1,PAPSS2,ACLY,ACAT1,ACADL,NPR1,ITPK1,POR,FMOD,EPHX1,CYC1,ADCY6,MDH1,GLUD2,BTD,PTHLH,ATP2B4,ACACA,DHRS3,AARS,AGPAT2,LIPE,DGAT2,GLUL,TPST2,LPGAT1,ACOT4,PRKAR2B,FADS3,PCK2,PON2,ACSS3,PFKFB1,BMP2,PRELP,ACOX1,ISCA2,PDK2,APOB,CAT,SDHB…
TSKU	-0.345365	-0.0151724	1.4003e-10	1.93914e-06			GO:BP	carboxylic acid metabolic process	GO:0019752	4.80895e-12	11.3179	985	306	56	17710	ACOX2,ALDH3A2,PCYOX1,MID1IP1,SDHA,HYAL2,IARS2,ECHS1,SERINC3,ADIPOR2,FAH,NAT8L,ADIPOR1,ASS1,TYSND1,CS,IDH1,ACSL1,ACO2,GPI,DLAT,ETFA,ACLY,ACAT1,ACADL,POR,MDH1,GLUD2,BTD,ATP2B4,ACACA,AARS,LIPE,DGAT2,GLUL,LPGAT1,ACOT4,PRKAR2B,FADS3,PCK2,PON2,PFKFB1,ACOX1,PDK2,SDHB,GCLC,ACBD5,GFPT1,DECR1,SCD,CPT2,FASN,QDPR,GPT2,GPX4,ACSS2
MTUS1	0.375737	0.0810851	3.24615e-10	4.49494e-06			GO:BP	lipid metabolic process	GO:0006629	6.94898e-12	11.1581	1433	306	69	17710	ACOX2,ALDH3A2,PNPLA2,MID1IP1,ABHD15,DGAT1,RETSAT,ECHS1,SERINC3,ADIPOR2,CEBPA,ADIPOR1,GPC6,TYSND1,LPCAT4,IDH1,ACSL1,ETFA,NFE2L1,ACLY,ACAT1,ACADL,GPS2,POR,PRKCD,CTSA,LGALS12,HRASLS5,SDR42E1,ACACA,DHRS3,ITGB8,AGPAT2,LIPE,DGAT2,PPP2R5A,RBL2,ORMDL3,GPC3,LPGAT1,ADRA2A,ACOT4,PRKAR2B,FADS3,PCK2,PON2,PCTP,NPAS2,ASAH1,BMP2,DOLK,ACOX1,PDK2,APOB,VAPB,NRG1,CAT,ACBD5,PLIN1,DECR1,THRSP,SCD,PIK3R4,CPT2,PIKFYVE,F…
SLC25A18	0.253924	-0.179096	3.51367e-10	4.86502e-06			GO:BP	oxidation-reduction process	GO:0055114	5.2428e-11	10.2804	1009	306	55	17710	MGST1,ACOX2,ALDH3A2,PCYOX1,SDHA,RETSAT,SLC25A18,ASPH,ECHS1,ADIPOR2,TKT,ADIPOR1,MAOA,GYS1,TYSND1,CS,IDH1,ACO2,PYGL,GPI,DLAT,ETFA,ACAT1,ACADL,TXNDC12,POR,CYC1,MDH1,GLUD2,STEAP4,GLRX2,SDR42E1,DHRS3,CYP4B1,AIFM2,DGAT2,NDUFS1,FADS3,NDUFA12,BMP2,ACOX1,CAT,SDHB,GFPT1,DECR1,SCD,CPT2,UQCRC1,NDUFV2,FASN,QDPR,GPX4,NSDHL,ACSS2,PIR
BNIP3L	0.479515	0.159797	3.96269e-10	5.48634e-06			GO:BP	cellular lipid metabolic process	GO:0044255	1.11687e-10	9.952	1094	306	57	17710	ACOX2,ALDH3A2,PNPLA2,MID1IP1,ABHD15,DGAT1,RETSAT,ECHS1,SERINC3,ADIPOR2,ADIPOR1,GPC6,TYSND1,LPCAT4,IDH1,ACSL1,ETFA,ACLY,ACAT1,ACADL,POR,PRKCD,CTSA,HRASLS5,ACACA,DHRS3,ITGB8,AGPAT2,LIPE,DGAT2,ORMDL3,GPC3,LPGAT1,ACOT4,PRKAR2B,FADS3,PCK2,PON2,PCTP,ASAH1,DOLK,ACOX1,PDK2,APOB,VAPB,NRG1,CAT,ACBD5,DECR1,THRSP,SCD,PIK3R4,CPT2,PIKFYVE,FASN,GPX4,ACSS2
HTATSF1	0.407982	-0.022625	4.01398e-10	5.55695e-06			GO:BP	fatty acid metabolic process	GO:0006631	6.75341e-10	9.17048	366	306	31	17710	ACOX2,ALDH3A2,MID1IP1,ECHS1,ADIPOR2,ADIPOR1,TYSND1,ACSL1,ETFA,ACLY,ACAT1,ACADL,POR,ACACA,LIPE,DGAT2,LPGAT1,ACOT4,PRKAR2B,FADS3,PCK2,PON2,ACOX1,PDK2,ACBD5,DECR1,SCD,CPT2,FASN,GPX4,ACSS2
IARS2	0.405837	-0.055271	4.58963e-10	6.35342e-06			GO:BP	monocarboxylic acid metabolic process	GO:0032787	3.41827e-08	7.46619	594	306	37	17710	ACOX2,ALDH3A2,MID1IP1,ECHS1,ADIPOR2,FAH,ADIPOR1,TYSND1,IDH1,ACSL1,GPI,DLAT,ETFA,ACLY,ACAT1,ACADL,POR,BTD,ACACA,LIPE,DGAT2,LPGAT1,ACOT4,PRKAR2B,FADS3,PCK2,PON2,PFKFB1,ACOX1,PDK2,ACBD5,DECR1,SCD,CPT2,FASN,GPX4,ACSS2
GSE1	0.414112	0.0284906	4.9055e-10	6.79019e-06			GO:BP	generation of precursor metabolites and energy	GO:0006091	8.39862e-08	7.07579	496	306	33	17710	SDHA,SLC25A18,ASPH,CEBPA,TKT,GYS1,CS,IDH1,ACO2,PYGL,GPI,DLAT,ETFA,ACAT1,POR,CYC1,MDH1,GLRX2,SCO1,DHRS3,AIFM2,NDUFS1,NDUFA12,ACSS3,PFKFB1,ACOX1,CAT,SDHB,GFPT1,UQCRC1,NDUFV2,QDPR,ACSS2
SNCG	0.224453	-0.094136	4.96166e-10	6.86744e-06			GO:BP	regulation of lipid metabolic process	GO:0019216	1.20853e-07	6.91774	393	306	29	17710	PNPLA2,MID1IP1,ADIPOR2,ADIPOR1,TYSND1,IDH1,ACSL1,ACADL,GPS2,POR,PRKCD,LGALS12,ACACA,DGAT2,PPP2R5A,RBL2,ORMDL3,LPGAT1,ADRA2A,NPAS2,BMP2,ACOX1,PDK2,APOB,THRSP,SCD,PIK3R4,CPT2,FASN
ASPH	0.496954	0.11604	6.50203e-10	8.99881e-06			GO:BP	fatty acid oxidation	GO:0019395	3.80434e-06	5.41972	99	306	14	17710	ACOX2,ALDH3A2,ECHS1,ADIPOR2,ADIPOR1,TYSND1,ETFA,ACAT1,ACADL,POR,DGAT2,ACOX1,DECR1,CPT2
SEC63	0.280841	0.0812396	9.79719e-10	1.35583e-05			GO:BP	organic acid catabolic process	GO:0016054	4.54725e-06	5.34225	270	306	22	17710	ACOX2,ALDH3A2,PCYOX1,HYAL2,ECHS1,FAH,TYSND1,ETFA,ACAT1,ACADL,GLUD2,ATP2B4,LIPE,GLUL,ACOT4,PCK2,ACOX1,ACBD5,DECR1,CPT2,QDPR,GPT2
GUK1	0.413731	-0.173339	1.02089e-09	1.4127e-05			GO:BP	carboxylic acid catabolic process	GO:0046395	4.54725e-06	5.34225	270	306	22	17710	ACOX2,ALDH3A2,PCYOX1,HYAL2,ECHS1,FAH,TYSND1,ETFA,ACAT1,ACADL,GLUD2,ATP2B4,LIPE,GLUL,ACOT4,PCK2,ACOX1,ACBD5,DECR1,CPT2,QDPR,GPT2
VEGFB	-0.405816	0.0512289	1.1116e-09	1.53812e-05			GO:BP	lipid oxidation	GO:0034440	4.97885e-06	5.30287	101	306	14	17710	ACOX2,ALDH3A2,ECHS1,ADIPOR2,ADIPOR1,TYSND1,ETFA,ACAT1,ACADL,POR,DGAT2,ACOX1,DECR1,CPT2
MAN2B2	0.387412	0.00982514	1.26737e-09	1.75353e-05			GO:BP	alcohol metabolic process	GO:0006066	6.40562e-06	5.19344	353	306	25	17710	ALDH3A2,DGAT1,RETSAT,CEBPA,IDH1,ACO2,NFE2L1,ACLY,ACADL,ITPK1,POR,EPHX1,ACACA,DHRS3,LIPE,DGAT2,PCK2,BMP2,APOB,CAT,SCD,FASN,QDPR,NSDHL,ACSS2
SLC7A10	0.239338	0.06845	1.50404e-09	2.08084e-05			GO:BP	small molecule biosynthetic process	GO:0044283	8.71216e-06	5.05987	691	306	36	17710	ACOX2,MID1IP1,GUK1,SERINC3,ADIPOR2,TKT,NAT8L,ADIPOR1,ASS1,GPI,ACLY,ACAT1,ACADL,POR,EPHX1,MDH1,GLUD2,ATP2B4,ACACA,DGAT2,GLUL,LPGAT1,FADS3,PCK2,ACSS3,PFKFB1,BMP2,PDK2,APOB,SCD,FASN,QDPR,GPT2,GPX4,NSDHL,ACSS2
LGALS3	0.395327	0.131763	1.71054e-09	2.36637e-05			GO:BP	sulfur compound metabolic process	GO:0006790	1.33437e-05	4.87472	366	306	25	17710	MGST1,PCYOX1,DGAT1,IDH1,ACSL1,DLAT,PAPSS2,ACLY,ACAT1,FMOD,BTD,GLRX2,ACACA,DGAT2,TPST2,ACOT4,PRELP,ISCA2,PDK2,GCLC,CHSY1,SCD,FASN,GPX4,ACSS2
TBC1D9B	-0.283364	-0.0968699	1.88447e-09	2.60678e-05			GO:BP	organic hydroxy compound metabolic process	GO:1901615	2.33382e-05	4.63193	524	306	30	17710	ACOX2,ALDH3A2,DGAT1,RETSAT,CEBPA,FAH,MAOA,IDH1,ACO2,NFE2L1,ACLY,ACADL,NPR1,ITPK1,POR,EPHX1,ACACA,DHRS3,LIPE,DGAT2,EPAS1,PCK2,BMP2,APOB,CAT,SCD,FASN,QDPR,NSDHL,ACSS2
SUN2	-0.213788	-0.0330398	2.37636e-09	3.28698e-05			GO:BP	catabolic process	GO:0009056	4.54471e-05	4.34249	2551	306	81	17710	ACOX2,ALDH3A2,PNPLA2,PCYOX1,PSMD1,HYAL2,BNIP3L,MAN2B2,ECHS1,CEBPA,HECTD3,RAD23A,C19ORF12,FAH,OPHN1,HIPK2,GPC6,MAOA,TYSND1,PPP1R11,IDH1,BTG2,CCDC47,ACSL1,NPLOC4,PYGL,GPI,BCAP31,PSMD8,TOLLIP,ETFA,ACAT1,GNA12,ACADL,ATP6V1E1,ALAD,POR,PRKCD,FMOD,EPHX1,VPS39,GLUD2,CTSA,RMND5B,LGALS12,SCO1,ATP2B4,CYP4B1,LIPE,TIMP3,GLUL,GPC3,ADRA2A,ACOT4,MYCBP2,SNAPIN,PCK2,PON2,PFKFB1,USP21,USP30,EDEM2,PRELP,ACOX1,APOB,N…
PREB	0.331225	-0.214997	2.58662e-09	3.57756e-05			GO:BP	carbohydrate derivative metabolic process	GO:1901135	5.4232e-05	4.26574	1064	306	45	17710	DGAT1,HYAL2,GUK1,VEGFB,MAN2B2,TKT,GPC6,ACSL1,PYGL,GPI,DLAT,PAPSS2,ACLY,ACAT1,NPR1,BMPR2,PRKCD,FMOD,GCNT1,CYC1,ADCY6,CTSA,PTHLH,ACACA,ITGB8,DGAT2,ITM2B,TPST2,GPC3,ACOT4,PFKFB1,ASAH1,BMP2,RPN2,DOLK,EDEM2,PRELP,PDK2,CHSY1,GFPT1,SCD,FASN,ACSS2,FUCA2,ST6GAL2
ECHS1	0.443208	-0.0762719	2.6111e-09	3.61116e-05			GO:BP	cellular catabolic process	GO:0044248	6.3113e-05	4.19988	2214	306	73	17710	ACOX2,ALDH3A2,PNPLA2,PCYOX1,PSMD1,HYAL2,BNIP3L,ECHS1,CEBPA,HECTD3,RAD23A,C19ORF12,FAH,OPHN1,HIPK2,MAOA,TYSND1,PPP1R11,IDH1,BTG2,CCDC47,ACSL1,NPLOC4,PYGL,GPI,BCAP31,PSMD8,TOLLIP,ETFA,ACAT1,GNA12,ACADL,ATP6V1E1,ALAD,POR,PRKCD,FMOD,EPHX1,VPS39,GLUD2,CTSA,RMND5B,SCO1,ATP2B4,CYP4B1,LIPE,TIMP3,GLUL,ADRA2A,ACOT4,SNAPIN,PCK2,PON2,PFKFB1,USP21,USP30,EDEM2,PRELP,ACOX1,APOB,CAT,GCLC,ACBD5,DECR1,SCFD1,PIK3R4…
RTN3	0.302369	0.0209136	3.11027e-09	4.3012e-05			GO:BP	fatty acid catabolic process	GO:0009062	6.76229e-05	4.16991	104	306	13	17710	ACOX2,ALDH3A2,ECHS1,TYSND1,ETFA,ACAT1,ACADL,LIPE,PCK2,ACOX1,ACBD5,DECR1,CPT2
CCDC92	0.461556	0.0262659	3.4989e-09	4.83829e-05			GO:BP	monocarboxylic acid catabolic process	GO:0072329	0.00010051	3.99779	127	306	14	17710	ACOX2,ALDH3A2,ECHS1,FAH,TYSND1,ETFA,ACAT1,ACADL,LIPE,PCK2,ACOX1,ACBD5,DECR1,CPT2
TMEM109	-0.319089	-0.0285051	4.10404e-09	5.67466e-05			GO:BP	secondary alcohol metabolic process	GO:1902652	0.000160714	3.79395	153	306	15	17710	CEBPA,IDH1,ACO2,NFE2L1,ACLY,ACADL,POR,ACACA,LIPE,DGAT2,APOB,CAT,SCD,FASN,NSDHL
TBC1D20	-0.279646	-0.00458949	4.22438e-09	5.84063e-05			GO:BP	lipid biosynthetic process	GO:0008610	0.000233194	3.63228	716	306	34	17710	ACOX2,ALDH3A2,MID1IP1,DGAT1,ADIPOR2,ADIPOR1,LPCAT4,IDH1,ACSL1,ACLY,ACADL,POR,PRKCD,SDR42E1,ACACA,AGPAT2,DGAT2,ORMDL3,LPGAT1,FADS3,PCK2,PCTP,BMP2,DOLK,APOB,VAPB,THRSP,SCD,PIK3R4,PIKFYVE,FASN,GPX4,NSDHL,ACSS2
MYO1C	0.374383	-0.0507267	4.38405e-09	6.06095e-05			GO:BP	ribonucleoside bisphosphate metabolic process	GO:0033875	0.000263171	3.57976	137	306	14	17710	DGAT1,ACSL1,DLAT,PAPSS2,ACLY,ACAT1,ACACA,DGAT2,TPST2,ACOT4,PDK2,SCD,FASN,ACSS2
SERINC3	0.278265	0.0978388	4.75419e-09	6.57219e-05			GO:BP	purine nucleoside bisphosphate metabolic process	GO:0034032	0.000263171	3.57976	137	306	14	17710	DGAT1,ACSL1,DLAT,PAPSS2,ACLY,ACAT1,ACACA,DGAT2,TPST2,ACOT4,PDK2,SCD,FASN,ACSS2
ADIPOR2	0.529238	0.0424374	5.28613e-09	7.30702e-05			GO:BP	nucleoside bisphosphate metabolic process	GO:0033865	0.000263171	3.57976	137	306	14	17710	DGAT1,ACSL1,DLAT,PAPSS2,ACLY,ACAT1,ACACA,DGAT2,TPST2,ACOT4,PDK2,SCD,FASN,ACSS2
BCL2L13	0.483322	0.0011263	5.31563e-09	7.34726e-05			GO:BP	cellular lipid catabolic process	GO:0044242	0.00029205	3.53454	207	306	17	17710	ACOX2,ALDH3A2,PNPLA2,ECHS1,TYSND1,IDH1,ETFA,ACAT1,ACADL,PRKCD,LIPE,PCK2,ACOX1,APOB,ACBD5,DECR1,CPT2
RASL11B	0.316174	0.0876943	5.9735e-09	8.25597e-05			GO:BP	regulation of lipid biosynthetic process	GO:0046890	0.000314638	3.50219	184	306	16	17710	MID1IP1,ADIPOR2,ADIPOR1,IDH1,ACADL,POR,PRKCD,ACACA,DGAT2,ORMDL3,LPGAT1,BMP2,APOB,THRSP,SCD,FASN
APPBP2	0.505351	0.162049	5.99408e-09	8.28383e-05			GO:BP	organic substance catabolic process	GO:1901575	0.000316571	3.49953	2126	306	69	17710	ACOX2,ALDH3A2,PNPLA2,PCYOX1,PSMD1,HYAL2,BNIP3L,MAN2B2,ECHS1,CEBPA,HECTD3,RAD23A,FAH,OPHN1,HIPK2,GPC6,MAOA,TYSND1,PPP1R11,IDH1,BTG2,CCDC47,NPLOC4,PYGL,GPI,BCAP31,PSMD8,TOLLIP,ETFA,ACAT1,GNA12,ACADL,ALAD,PRKCD,FMOD,GLUD2,CTSA,RMND5B,LGALS12,SCO1,ATP2B4,LIPE,TIMP3,GLUL,GPC3,ADRA2A,ACOT4,MYCBP2,PCK2,PFKFB1,USP21,USP30,EDEM2,PRELP,ACOX1,APOB,NRG1,GCLC,ACBD5,PLIN1,DECR1,PIK3R4,RNF123,CPT2,RNF130,QDPR,G…
FZD4	0.430734	0.125006	6.44187e-09	8.90202e-05			GO:BP	purine nucleoside bisphosphate biosynthetic process	GO:0034033	0.000437381	3.35914	66	306	10	17710	ACSL1,DLAT,PAPSS2,ACLY,ACAT1,ACACA,PDK2,SCD,FASN,ACSS2
TTC9	-0.355631	0.0474319	6.88166e-09	9.50908e-05			GO:BP	nucleoside bisphosphate biosynthetic process	GO:0033866	0.000437381	3.35914	66	306	10	17710	ACSL1,DLAT,PAPSS2,ACLY,ACAT1,ACACA,PDK2,SCD,FASN,ACSS2
MRPS15	0.377299	-0.0301301	7.13722e-09	9.86149e-05			GO:BP	ribonucleoside bisphosphate biosynthetic process	GO:0034030	0.000437381	3.35914	66	306	10	17710	ACSL1,DLAT,PAPSS2,ACLY,ACAT1,ACACA,PDK2,SCD,FASN,ACSS2
CEBPA	0.461241	0.10243	7.39029e-09	0.000102104			GO:BP	thioester metabolic process	GO:0035383	0.000458611	3.33856	102	306	12	17710	DGAT1,ACSL1,DLAT,ACLY,ACAT1,ACACA,DGAT2,ACOT4,PDK2,SCD,FASN,ACSS2
NALCN	0.372961	0.174871	7.68843e-09	0.000106216			GO:BP	acyl-CoA metabolic process	GO:0006637	0.000458611	3.33856	102	306	12	17710	DGAT1,ACSL1,DLAT,ACLY,ACAT1,ACACA,DGAT2,ACOT4,PDK2,SCD,FASN,ACSS2
HECTD3	0.410872	-0.134886	7.94512e-09	0.000109754			GO:BP	acyl-CoA biosynthetic process	GO:0071616	0.000467594	3.33013	51	306	9	17710	ACSL1,DLAT,ACLY,ACAT1,ACACA,PDK2,SCD,FASN,ACSS2
CAP2	0.469617	0.0756678	8.96518e-09	0.000123836			GO:BP	thioester biosynthetic process	GO:0035384	0.000467594	3.33013	51	306	9	17710	ACSL1,DLAT,ACLY,ACAT1,ACACA,PDK2,SCD,FASN,ACSS2
PEX19	0.346589	0.136037	9.43075e-09	0.000130255			GO:BP	fatty-acyl-CoA metabolic process	GO:0035337	0.000666646	3.1761	39	306	8	17710	DGAT1,ACSL1,ACLY,ACAT1,ACACA,DGAT2,SCD,FASN
RAD23A	0.318205	-0.0944295	9.43056e-09	0.000130255			GO:BP	cellular respiration	GO:0045333	0.00145018	2.83858	181	306	15	17710	SDHA,SLC25A18,CS,IDH1,ACO2,DLAT,CYC1,MDH1,AIFM2,NDUFS1,NDUFA12,CAT,SDHB,UQCRC1,NDUFV2
C19orf12	0.474586	0.0839532	1.02625e-08	0.000141725			GO:BP	cofactor metabolic process	GO:0051186	0.00152203	2.81758	436	306	24	17710	MGST1,DGAT1,IDH1,ACSL1,MOCS1,DLAT,NFE2L1,ACLY,ACAT1,ALAD,BTD,GLRX2,ACACA,DGAT2,ACOT4,PDK2,CAT,GCLC,SCD,FASN,QDPR,GPT2,GPX4,ACSS2
TYRO3	-0.375862	-0.0801963	1.03538e-08	0.000142976			GO:BP	electron transport chain	GO:0022900	0.00178925	2.74733	184	306	15	17710	SDHA,SLC25A18,ASPH,ETFA,POR,CYC1,GLRX2,DHRS3,AIFM2,NDUFS1,NDUFA12,SDHB,UQCRC1,NDUFV2,QDPR
FAH	0.435447	-0.0347748	1.0506e-08	0.000145067			GO:BP	sulfur compound biosynthetic process	GO:0044272	0.00205333	2.68754	186	306	15	17710	MGST1,ACSL1,DLAT,PAPSS2,ACLY,ACAT1,FMOD,ACACA,PRELP,PDK2,GCLC,CHSY1,SCD,FASN,ACSS2
TKT	-0.301615	-0.155077	1.11007e-08	0.000153267			GO:BP	lipid catabolic process	GO:0016042	0.00233461	2.63179	324	306	20	17710	ACOX2,ALDH3A2,PNPLA2,ECHS1,TYSND1,IDH1,ETFA,ACAT1,ACADL,PRKCD,LGALS12,LIPE,ADRA2A,PCK2,ACOX1,APOB,ACBD5,PLIN1,DECR1,CPT2
NAT8L	0.371994	-0.0378934	1.1223e-08	0.000154944			GO:BP	ribose phosphate metabolic process	GO:0019693	0.00233507	2.6317	384	306	22	17710	DGAT1,GUK1,ACSL1,PYGL,GPI,DLAT,PAPSS2,ACLY,ACAT1,NPR1,CYC1,ADCY6,PTHLH,ACACA,DGAT2,TPST2,ACOT4,PFKFB1,PDK2,SCD,FASN,ACSS2
OPHN1	0.357293	0.0104556	1.1566e-08	0.000159668			GO:BP	ribose phosphate biosynthetic process	GO:0046390	0.00235198	2.62857	188	306	15	17710	GUK1,ACSL1,PYGL,DLAT,PAPSS2,ACLY,ACAT1,NPR1,CYC1,ADCY6,ACACA,PDK2,SCD,FASN,ACSS2
ELMOD3	0.439027	0.0226422	1.26041e-08	0.000173987			GO:BP	cholesterol metabolic process	GO:0008203	0.00289869	2.5378	143	306	13	17710	CEBPA,NFE2L1,ACLY,ACADL,POR,ACACA,LIPE,DGAT2,APOB,CAT,SCD,FASN,NSDHL
SRGAP3	0.218847	0.204112	1.3725e-08	0.000189446			GO:BP	purine ribonucleotide metabolic process	GO:0009150	0.00297155	2.52702	359	306	21	17710	DGAT1,GUK1,ACSL1,GPI,DLAT,PAPSS2,ACLY,ACAT1,NPR1,CYC1,ADCY6,PTHLH,ACACA,DGAT2,TPST2,ACOT4,PFKFB1,PDK2,SCD,FASN,ACSS2
PPFIA2	0.33295	0.0408443	1.37316e-08	0.000189524			GO:BP	purine ribonucleotide biosynthetic process	GO:0009152	0.00322813	2.49105	168	306	14	17710	GUK1,ACSL1,DLAT,PAPSS2,ACLY,ACAT1,NPR1,CYC1,ADCY6,ACACA,PDK2,SCD,FASN,ACSS2
ALPK3	0.507779	-0.00700946	1.38649e-08	0.000191349			GO:BP	energy derivation by oxidation of organic compounds	GO:0015980	0.00339457	2.46922	274	306	18	17710	SDHA,SLC25A18,GYS1,CS,IDH1,ACO2,PYGL,DLAT,CYC1,MDH1,AIFM2,NDUFS1,NDUFA12,CAT,SDHB,GFPT1,UQCRC1,NDUFV2
ADIPOR1	0.529489	-0.092904	1.59259e-08	0.000219778			GO:BP	tricarboxylic acid cycle	GO:0006099	0.00368448	2.43362	34	306	7	17710	SDHA,CS,IDH1,ACO2,DLAT,MDH1,SDHB
HIPK2	0.410661	0.00528851	1.64382e-08	0.00022683			GO:BP	organonitrogen compound catabolic process	GO:1901565	0.00396851	2.40137	1279	306	46	17710	PCYOX1,PSMD1,HYAL2,BNIP3L,CEBPA,HECTD3,RAD23A,FAH,OPHN1,HIPK2,GPC6,MAOA,PPP1R11,CCDC47,NPLOC4,BCAP31,PSMD8,TOLLIP,ACAT1,GNA12,ACADL,ALAD,PRKCD,FMOD,GLUD2,CTSA,RMND5B,SCO1,ATP2B4,TIMP3,GLUL,GPC3,ADRA2A,MYCBP2,USP21,USP30,EDEM2,PRELP,APOB,NRG1,GCLC,RNF123,RNF130,QDPR,GPT2,KCTD6
GPC6	0.422792	0.00777498	1.64611e-08	0.00022713			GO:BP	tricarboxylic acid metabolic process	GO:0072350	0.00407676	2.38968	13	306	5	17710	ASS1,CS,IDH1,ACO2,ACLY
ASS1	0.496715	-0.134238	1.66574e-08	0.000229822			GO:BP	organonitrogen compound biosynthetic process	GO:1901566	0.00423506	2.37314	1833	306	59	17710	MGST1,ALDH3A2,IARS2,GUK1,VEGFB,SERINC3,MRPS15,CEBPA,NAT8L,GPC6,ASS1,FTSJ1,BTG2,ACSL1,MOCS1,DLAT,EIF2B1,NFE2L1,PAPSS2,ACLY,ACAT1,NPR1,BMPR2,ALAD,PRKCD,FMOD,GCNT1,CYC1,ADCY6,GLUD2,MRPS7,ATP2B4,ACACA,AARS,AGPAT2,MRPS12,ITM2B,GLUL,ORMDL3,TACO1,GPC3,MRPL34,PCTP,RPN2,DOLK,PRELP,PDK2,APOB,VAPB,GCLC,CHSY1,GFPT1,SCD,FASN,QDPR,LSM14A,GPT2,ACSS2,ST6GAL2
MAOA	0.385981	0.0319309	1.83194e-08	0.000252734			GO:BP	carboxylic acid biosynthetic process	GO:0046394	0.00561701	2.25049	343	306	20	17710	ACOX2,MID1IP1,SERINC3,ADIPOR2,NAT8L,ADIPOR1,ASS1,ACLY,ACADL,GLUD2,ATP2B4,ACACA,GLUL,LPGAT1,FADS3,SCD,FASN,GPT2,GPX4,ACSS2
EBAG9	0.443557	-0.0308321	1.84553e-08	0.000254591			GO:BP	small molecule catabolic process	GO:0044282	0.0058346	2.23399	438	306	23	17710	ACOX2,ALDH3A2,PCYOX1,HYAL2,ECHS1,FAH,TYSND1,GPI,ETFA,ACAT1,ACADL,GLUD2,ATP2B4,LIPE,GLUL,ACOT4,PCK2,ACOX1,ACBD5,DECR1,CPT2,QDPR,GPT2
GYS1	0.411681	-0.145456	1.91656e-08	0.00026437			GO:BP	organic acid biosynthetic process	GO:0016053	0.00587168	2.23124	344	306	20	17710	ACOX2,MID1IP1,SERINC3,ADIPOR2,NAT8L,ADIPOR1,ASS1,ACLY,ACADL,GLUD2,ATP2B4,ACACA,GLUL,LPGAT1,FADS3,SCD,FASN,GPT2,GPX4,ACSS2
TYSND1	-0.377084	-0.039662	1.9209e-08	0.00026495			GO:BP	ribonucleotide metabolic process	GO:0009259	0.00593989	2.22622	375	306	21	17710	DGAT1,GUK1,ACSL1,GPI,DLAT,PAPSS2,ACLY,ACAT1,NPR1,CYC1,ADCY6,PTHLH,ACACA,DGAT2,TPST2,ACOT4,PFKFB1,PDK2,SCD,FASN,ACSS2
TRIM46	-0.345228	-0.0055113	2.12107e-08	0.000292537			GO:BP	dicarboxylic acid metabolic process	GO:0043648	0.00635168	2.19711	108	306	11	17710	SDHA,ASS1,IDH1,ACLY,MDH1,GLUD2,GLUL,ACOT4,SDHB,GCLC,GPT2
LPCAT4	0.39133	-0.0735625	2.24359e-08	0.000309413			GO:BP	acetyl-CoA metabolic process	GO:0006084	0.00674498	2.17102	37	306	7	17710	DLAT,ACLY,ACAT1,ACACA,PDK2,FASN,ACSS2
CS	0.454275	-0.134307	2.27427e-08	0.000313621			GO:BP	ribonucleotide biosynthetic process	GO:0009260	0.00833268	2.07922	182	306	14	17710	GUK1,ACSL1,DLAT,PAPSS2,ACLY,ACAT1,NPR1,CYC1,ADCY6,ACACA,PDK2,SCD,FASN,ACSS2
FTSJ1	0.431952	-0.0235753	2.36279e-08	0.000325806			GO:BP	carbohydrate derivative biosynthetic process	GO:1901137	0.00868131	2.06141	655	306	29	17710	GUK1,VEGFB,TKT,GPC6,ACSL1,PYGL,DLAT,PAPSS2,ACLY,ACAT1,NPR1,BMPR2,FMOD,GCNT1,CYC1,ADCY6,ACACA,ITM2B,GPC3,RPN2,DOLK,PRELP,PDK2,CHSY1,GFPT1,SCD,FASN,ACSS2,ST6GAL2
PPP1R11	0.332239	-0.0683019	2.66949e-08	0.00036807			GO:BP	organophosphate metabolic process	GO:0019637	0.0103969	1.9831	1041	306	39	17710	DGAT1,GUK1,SERINC3,TKT,LPCAT4,IDH1,ACSL1,MOCS1,PYGL,GPI,DLAT,PAPSS2,ACLY,ACAT1,NPR1,ITPK1,PRKCD,CYC1,ADCY6,PTHLH,HRASLS5,ACACA,AGPAT2,DGAT2,TPST2,LPGAT1,ACOT4,PFKFB1,PCTP,DOLK,PDK2,NRG1,GFPT1,SCD,PIK3R4,PIKFYVE,FASN,GPX4,ACSS2
MPV17	0.378402	-0.138925	2.71959e-08	0.00037495			GO:BP	fatty acid beta-oxidation	GO:0006635	0.010698	1.9707	73	306	9	17710	ACOX2,ECHS1,TYSND1,ETFA,ACAT1,ACADL,ACOX1,DECR1,CPT2
SLC29A4	0.242873	-0.105483	3.10043e-08	0.000427426			GO:BP	sterol metabolic process	GO:0016125	0.0109438	1.96083	161	306	13	17710	CEBPA,NFE2L1,ACLY,ACADL,POR,ACACA,LIPE,DGAT2,APOB,CAT,SCD,FASN,NSDHL
IDH1	0.405112	0.0644826	3.54745e-08	0.000489015			GO:BP	purine nucleotide metabolic process	GO:0006163	0.011403	1.94298	391	306	21	17710	DGAT1,GUK1,ACSL1,GPI,DLAT,PAPSS2,ACLY,ACAT1,NPR1,CYC1,ADCY6,PTHLH,ACACA,DGAT2,TPST2,ACOT4,PFKFB1,PDK2,SCD,FASN,ACSS2
BTG2	0.475226	0.113296	3.60369e-08	0.000496733			GO:BP	purine nucleotide biosynthetic process	GO:0006164	0.0121632	1.91495	188	306	14	17710	GUK1,ACSL1,DLAT,PAPSS2,ACLY,ACAT1,NPR1,CYC1,ADCY6,ACACA,PDK2,SCD,FASN,ACSS2
CCDC47	0.464567	-0.0322339	3.66113e-08	0.000504613			GO:BP	carnitine shuttle	GO:0006853	0.0137915	1.86039	8	306	4	17710	MID1IP1,ACACA,THRSP,CPT2
ACSL1	0.539444	0.0472211	3.71464e-08	0.000511952			GO:BP	coenzyme metabolic process	GO:0006732	0.0212421	1.6728	253	306	16	17710	DGAT1,ACSL1,MOCS1,DLAT,ACLY,ACAT1,BTD,ACACA,DGAT2,ACOT4,PDK2,GCLC,SCD,FASN,QDPR,ACSS2
NPLOC4	0.364639	-0.118525	3.77989e-08	0.000520906			GO:BP	organonitrogen compound metabolic process	GO:1901564	0.0218237	1.66107	6822	306	155	17710	MGST1,ALDH3A2,PNPLA2,PCYOX1,PSMD1,BRD7,ARL2BP,DGAT1,HYAL2,BNIP3L,IARS2,ASPH,GUK1,VEGFB,MAN2B2,LGALS3,SERINC3,BCL2L13,FZD4,MRPS15,CEBPA,HECTD3,RAD23A,TYRO3,FAH,NAT8L,OPHN1,ALPK3,HIPK2,GPC6,ASS1,MAOA,TYSND1,LPCAT4,FTSJ1,PPP1R11,IDH1,BTG2,CCDC47,ACSL1,NPLOC4,EMP2,MOCS1,GPI,BCAP31,DLAT,PSMD8,EIF2B1,TOLLIP,NFE2L1,PAPSS2,ACLY,PDPK1,ACAT1,GNA12,ACADL,NPR1,UBE2N,BMPR2,GPS2,ALAD,F7,POR,PRKCD,PCMT1,FMOD,GC…
EMP2	0.438423	-0.0316713	3.98683e-08	0.000549386			GO:BP	purine-containing compound biosynthetic process	GO:0072522	0.0247774	1.60594	200	306	14	17710	GUK1,ACSL1,DLAT,PAPSS2,ACLY,ACAT1,NPR1,CYC1,ADCY6,ACACA,PDK2,SCD,FASN,ACSS2
COG1	0.45843	0.0128281	4.03786e-08	0.000556377			GO:BP	fatty-acyl-CoA biosynthetic process	GO:0046949	0.0252526	1.59769	30	306	6	17710	ACSL1,ACLY,ACAT1,ACACA,SCD,FASN
MLX	0.381056	-0.114439	4.28399e-08	0.000590248			GO:BP	aerobic respiration	GO:0009060	0.0281911	1.54989	82	306	9	17710	SDHA,CS,IDH1,ACO2,DLAT,MDH1,CAT,SDHB,UQCRC1
MOCS1	0.3807	0.0886688	4.69661e-08	0.000647051			GO:BP	neutrophil degranulation	GO:0043312	0.0290272	1.53719	483	306	23	17710	MGST1,PSMD1,DGAT1,LGALS3,IDH1,PYGL,GPI,TOLLIP,ACLY,ALAD,PRKCD,CTSA,AP1M1,IGF2R,AGPAT2,ORMDL3,MLEC,ASAH1,CAT,ATP6AP2,NCSTN,BST1,FUCA2
LEKR1	0.398581	0.107726	4.71799e-08	0.00064995			GO:BP	neutrophil activation involved in immune response	GO:0002283	0.0320494	1.49418	486	306	23	17710	MGST1,PSMD1,DGAT1,LGALS3,IDH1,PYGL,GPI,TOLLIP,ACLY,ALAD,PRKCD,CTSA,AP1M1,IGF2R,AGPAT2,ORMDL3,MLEC,ASAH1,CAT,ATP6AP2,NCSTN,BST1,FUCA2
ACO2	0.553694	-0.0865124	4.72675e-08	0.00065111			GO:BP	fatty acid biosynthetic process	GO:0006633	0.0365546	1.43706	154	306	12	17710	MID1IP1,ADIPOR2,ADIPOR1,ACLY,ACADL,ACACA,LPGAT1,FADS3,SCD,FASN,GPX4,ACSS2
PYGL	0.32033	0.102908	4.84865e-08	0.000667853			GO:BP	regulated exocytosis	GO:0045055	0.0384267	1.41537	746	306	30	17710	MGST1,PSMD1,DGAT1,VEGFB,LGALS3,IDH1,PYGL,GPI,TOLLIP,ACLY,PDPK1,ALAD,SYNGR2,PRKCD,CTSA,AP1M1,IGF2R,AGPAT2,TIMP3,ORMDL3,ADRA2A,SNAPIN,MLEC,ASAH1,CAT,ATP6AP2,VEGFC,NCSTN,BST1,FUCA2
HSPB7	0.409193	0.0501675	4.94258e-08	0.000680742			GO:BP	purine-containing compound metabolic process	GO:0072521	0.0390635	1.40823	424	306	21	17710	DGAT1,GUK1,ACSL1,GPI,DLAT,PAPSS2,ACLY,ACAT1,NPR1,CYC1,ADCY6,PTHLH,ACACA,DGAT2,TPST2,ACOT4,PFKFB1,PDK2,SCD,FASN,ACSS2
KCNQ3	0.400402	-0.0161891	5.13589e-08	0.000707315			GO:BP	leukocyte degranulation	GO:0043299	0.042882	1.36773	530	306	24	17710	MGST1,PSMD1,DGAT1,LGALS3,IDH1,PYGL,GPI,TOLLIP,ACLY,PDPK1,ALAD,PRKCD,CTSA,AP1M1,IGF2R,AGPAT2,ORMDL3,MLEC,ASAH1,CAT,ATP6AP2,NCSTN,BST1,FUCA2
GPI	0.422339	-0.136851	5.236e-08	0.000721049			GO:BP	neutrophil activation	GO:0042119	0.0442947	1.35365	496	306	23	17710	MGST1,PSMD1,DGAT1,LGALS3,IDH1,PYGL,GPI,TOLLIP,ACLY,ALAD,PRKCD,CTSA,AP1M1,IGF2R,AGPAT2,ORMDL3,MLEC,ASAH1,CAT,ATP6AP2,NCSTN,BST1,FUCA2
BCAP31	0.485257	-0.119856	5.24454e-08	0.000722173			GO:BP	fatty acid derivative metabolic process	GO:1901568	0.0443876	1.35274	157	306	12	17710	DGAT1,ACSL1,ACLY,ACAT1,ACACA,DGAT2,PON2,ACSS3,ACOX1,SCD,FASN,GPX4
ZNF236	-0.437014	0.10513	5.49508e-08	0.000756618			GO:BP	cofactor biosynthetic process	GO:0051188	0.0453604	1.34332	211	306	14	17710	ACSL1,MOCS1,DLAT,NFE2L1,ACLY,ACAT1,ALAD,ACACA,PDK2,GCLC,SCD,FASN,QDPR,ACSS2
SLC25A28	0.252139	-0.0390495	6.12614e-08	0.000843447			GO:BP	neutrophil mediated immunity	GO:0002446	0.0457266	1.33983	497	306	23	17710	MGST1,PSMD1,DGAT1,LGALS3,IDH1,PYGL,GPI,TOLLIP,ACLY,ALAD,PRKCD,CTSA,AP1M1,IGF2R,AGPAT2,ORMDL3,MLEC,ASAH1,CAT,ATP6AP2,NCSTN,BST1,FUCA2
DLAT	0.4481	-0.078274	6.27629e-08	0.000864057			GO:CC	cytoplasmic part	GO:0044444	1.53561e-17	16.8137	9658	312	239	18709	MGST1,ACOX2,ALDH3A2,PNPLA2,PCYOX1,RHOBTB3,PSMD1,MID1IP1,SDHA,BRD7,ARL2BP,DGAT1,RETSAT,HYAL2,MTUS1,SLC25A18,BNIP3L,IARS2,SNCG,ASPH,SEC63,GUK1,VEGFB,MAN2B2,LGALS3,SUN2,PREB,ECHS1,RTN3,CCDC92,TMEM109,TBC1D20,MYO1C,SERINC3,BCL2L13,APPBP2,FZD4,MRPS15,HECTD3,CAP2,PEX19,RAD23A,C19ORF12,TYRO3,FAH,TKT,NAT8L,OPHN1,SRGAP3,PPFIA2,GPC6,ASS1,MAOA,EBAG9,GYS1,TYSND1,TRIM46,LPCAT4,CS,FTSJ1,PPP1R11,MPV17,IDH1,BTG2…
HOXB7	0.410654	-0.0136025	6.7065e-08	0.000923217			GO:CC	cytoplasm	GO:0005737	1.60783e-13	12.7938	11492	312	257	18709	MGST1,ACOX2,ALDH3A2,PNPLA2,PCYOX1,RHOBTB3,PSMD1,MID1IP1,ABLIM1,SDHA,BRD7,ARL2BP,DGAT1,RETSAT,HYAL2,MTUS1,SLC25A18,BNIP3L,IARS2,SNCG,ASPH,SEC63,GUK1,VEGFB,MAN2B2,LGALS3,SUN2,PREB,ECHS1,RTN3,CCDC92,TMEM109,TBC1D20,MYO1C,SERINC3,BCL2L13,APPBP2,FZD4,MRPS15,HECTD3,CAP2,PEX19,RAD23A,C19ORF12,TYRO3,FAH,TKT,NAT8L,OPHN1,ELMOD3,SRGAP3,PPFIA2,HIPK2,GPC6,ASS1,MAOA,EBAG9,GYS1,TYSND1,TRIM46,LPCAT4,CS,FTSJ1,PPP…
PSMD8	0.326069	-0.125646	7.34582e-08	0.00101115			GO:CC	organelle membrane	GO:0031090	2.2527e-11	10.6473	3458	312	113	18709	MGST1,ALDH3A2,PNPLA2,RHOBTB3,SDHA,DGAT1,RETSAT,HYAL2,SLC25A18,BNIP3L,ASPH,SEC63,MAN2B2,LGALS3,SUN2,PREB,RTN3,TMEM109,TBC1D20,MYO1C,SERINC3,BCL2L13,APPBP2,FZD4,MRPS15,PEX19,C19ORF12,TYRO3,NAT8L,ASS1,MAOA,EBAG9,LPCAT4,MPV17,ACSL1,NPLOC4,EMP2,COG1,MLX,GPI,BCAP31,SLC25A28,NFE2L1,MTCH2,ACADL,ATP6V1E1,POR,GHITM,SYNGR2,GCNT1,FAM169A,EPHX1,CYC1,VPS39,STEAP4,CTSA,TMEM138,GORASP2,AP1M1,IGF2R,SCO1,TMED4,MRP…
AFF1	0.524145	0.206972	7.71581e-08	0.001062			GO:CC	organelle part	GO:0044422	7.68013e-11	10.1146	9482	312	221	18709	MGST1,ACOX2,ALDH3A2,PNPLA2,RHOBTB3,PSMD1,MID1IP1,ABLIM1,SDHA,BRD7,ARL2BP,DGAT1,RETSAT,HYAL2,MTUS1,SLC25A18,BNIP3L,HTATSF1,IARS2,SNCG,ASPH,SEC63,VEGFB,MAN2B2,LGALS3,SUN2,PREB,ECHS1,RTN3,CCDC92,TMEM109,TBC1D20,MYO1C,SERINC3,BCL2L13,APPBP2,FZD4,MRPS15,CEBPA,CAP2,PEX19,RAD23A,C19ORF12,TYRO3,TKT,NAT8L,ELMOD3,HIPK2,GPC6,ASS1,MAOA,EBAG9,TYSND1,LPCAT4,CS,MPV17,IDH1,ACSL1,NPLOC4,EMP2,COG1,MLX,ACO2,PYGL,HS…
EIF2B1	0.44013	-0.044419	8.00323e-08	0.00110149			GO:CC	intracellular organelle part	GO:0044446	5.14058e-10	9.28899	9242	312	215	18709	MGST1,ACOX2,ALDH3A2,PNPLA2,RHOBTB3,PSMD1,MID1IP1,ABLIM1,SDHA,BRD7,ARL2BP,DGAT1,RETSAT,HYAL2,MTUS1,SLC25A18,BNIP3L,HTATSF1,IARS2,SNCG,ASPH,SEC63,VEGFB,MAN2B2,LGALS3,SUN2,PREB,ECHS1,RTN3,CCDC92,TMEM109,TBC1D20,MYO1C,SERINC3,BCL2L13,APPBP2,FZD4,MRPS15,CEBPA,CAP2,PEX19,RAD23A,C19ORF12,TYRO3,TKT,NAT8L,HIPK2,GPC6,ASS1,MAOA,EBAG9,TYSND1,LPCAT4,CS,MPV17,IDH1,ACSL1,NPLOC4,EMP2,COG1,MLX,ACO2,PYGL,HSPB7,GPI…
TOLLIP	-0.33448	-0.00777759	8.18185e-08	0.00112599			GO:CC	mitochondrial part	GO:0044429	1.17635e-09	8.92946	1041	312	51	18709	MGST1,SDHA,ARL2BP,SLC25A18,BNIP3L,IARS2,LGALS3,ECHS1,BCL2L13,MRPS15,C19ORF12,NAT8L,ASS1,MAOA,CS,MPV17,ACSL1,ACO2,SLC25A28,DLAT,ETFA,ACAT1,MTCH2,ACADL,PRELID2,GHITM,CYC1,BTD,GLRX2,SCO1,MRPS7,AIFM2,MRPS12,NDUFS1,PCK2,MRPL34,NDUFA12,ACSS3,USP30,ISCA2,PDK2,GRAMD4,NDUFAF3,CAT,SDHB,DECR1,CPT2,UQCRC1,NDUFV2,GPT2,ACSS2
STRC	-0.17128	0.000215812	8.34882e-08	0.00114888			GO:CC	mitochondrion	GO:0005739	3.15285e-09	8.5013	1595	312	65	18709	MGST1,SDHA,ARL2BP,MTUS1,SLC25A18,BNIP3L,IARS2,LGALS3,ECHS1,BCL2L13,MRPS15,C19ORF12,NAT8L,ASS1,MAOA,CS,MPV17,IDH1,ACSL1,ACO2,BCAP31,SLC25A28,DLAT,ETFA,ACAT1,MTCH2,ACADL,GPS2,PRELID2,POR,GHITM,CYC1,GLUD2,BTD,GLRX2,LGALS12,SCO1,MRPS7,AIFM2,MRPS12,DGAT2,GLUL,TACO1,NDUFS1,PCK2,MRPL34,PON2,NDUFA12,ACSS3,USP30,ISCA2,PDK2,GRAMD4,NDUFAF3,CAT,SDHB,DECR1,CPT2,UQCRC1,NDUFV2,NCSTN,BOLA3,GPT2,GPX4,ACSS2
ETFA	0.437286	0.00545972	8.64874e-08	0.00119007			GO:CC	organelle	GO:0043226	6.26144e-06	5.20333	13479	312	266	18709	MGST1,ACOX2,ALDH3A2,PNPLA2,PCYOX1,RHOBTB3,PSMD1,MID1IP1,ABLIM1,SDHA,BRD7,ARL2BP,DGAT1,RETSAT,HYAL2,MTUS1,SLC25A18,BNIP3L,HTATSF1,IARS2,SNCG,ASPH,SEC63,VEGFB,MAN2B2,LGALS3,SUN2,PREB,ECHS1,RTN3,CCDC92,TMEM109,TBC1D20,MYO1C,SERINC3,BCL2L13,APPBP2,FZD4,MRPS15,CEBPA,CAP2,PEX19,RAD23A,C19ORF12,TYRO3,FAH,TKT,NAT8L,OPHN1,ELMOD3,PPFIA2,ALPK3,HIPK2,GPC6,ASS1,MAOA,EBAG9,TYSND1,TRIM46,LPCAT4,CS,PPP1R11,MPV17…
LYST	0.388233	0.136677	8.69428e-08	0.00119625			GO:CC	organelle envelope	GO:0031967	8.52809e-06	5.06915	1184	312	47	18709	MGST1,SDHA,ARL2BP,RETSAT,SLC25A18,BNIP3L,LGALS3,SUN2,TMEM109,TBC1D20,MYO1C,BCL2L13,MRPS15,C19ORF12,TYRO3,NAT8L,ASS1,MAOA,MPV17,ACSL1,MLX,SLC25A28,MTCH2,ACADL,PRELID2,GHITM,FAM169A,CYC1,IGF2R,SCO1,MRPS7,AIFM2,MRPS12,NDUFS1,TMEM120A,MRPL34,NDUFA12,USP30,GRAMD4,NDUFAF3,CAT,SDHB,RNF123,CPT2,UQCRC1,NDUFV2,GPX4
NFE2L1	0.366112	0.0286082	9.3455e-08	0.00128575			GO:CC	envelope	GO:0031975	8.52809e-06	5.06915	1184	312	47	18709	MGST1,SDHA,ARL2BP,RETSAT,SLC25A18,BNIP3L,LGALS3,SUN2,TMEM109,TBC1D20,MYO1C,BCL2L13,MRPS15,C19ORF12,TYRO3,NAT8L,ASS1,MAOA,MPV17,ACSL1,MLX,SLC25A28,MTCH2,ACADL,PRELID2,GHITM,FAM169A,CYC1,IGF2R,SCO1,MRPS7,AIFM2,MRPS12,NDUFS1,TMEM120A,MRPL34,NDUFA12,USP30,GRAMD4,NDUFAF3,CAT,SDHB,RNF123,CPT2,UQCRC1,NDUFV2,GPX4
ETV5	0.43716	0.0976148	1.00017e-07	0.00137593			GO:CC	intracellular part	GO:0044424	1.04951e-05	4.97901	14429	312	278	18709	MGST1,ACOX2,ALDH3A2,PNPLA2,PCYOX1,RHOBTB3,PSMD1,MID1IP1,ABLIM1,SDHA,BRD7,ARL2BP,DGAT1,RETSAT,HYAL2,MTUS1,SLC25A18,BNIP3L,HTATSF1,IARS2,SNCG,ASPH,SEC63,GUK1,VEGFB,MAN2B2,LGALS3,SUN2,PREB,ECHS1,RTN3,CCDC92,TMEM109,TBC1D20,MYO1C,SERINC3,BCL2L13,APPBP2,FZD4,MRPS15,CEBPA,HECTD3,CAP2,PEX19,RAD23A,C19ORF12,TYRO3,FAH,TKT,NAT8L,OPHN1,ELMOD3,SRGAP3,PPFIA2,ALPK3,HIPK2,GPC6,ASS1,MAOA,EBAG9,GYS1,TYSND1,TRIM46…
PAPSS2	0.353439	-0.0453799	1.00495e-07	0.00138241			GO:CC	mitochondrial envelope	GO:0005740	1.1089e-05	4.95511	744	312	35	18709	MGST1,SDHA,ARL2BP,SLC25A18,BNIP3L,LGALS3,BCL2L13,MRPS15,C19ORF12,NAT8L,ASS1,MAOA,MPV17,ACSL1,SLC25A28,MTCH2,ACADL,PRELID2,GHITM,CYC1,SCO1,MRPS7,AIFM2,MRPS12,NDUFS1,MRPL34,NDUFA12,USP30,GRAMD4,NDUFAF3,CAT,SDHB,CPT2,UQCRC1,NDUFV2
ACLY	0.557802	-0.0285562	1.03544e-07	0.00142425			GO:CC	intracellular	GO:0005622	1.42022e-05	4.84764	14455	312	278	18709	MGST1,ACOX2,ALDH3A2,PNPLA2,PCYOX1,RHOBTB3,PSMD1,MID1IP1,ABLIM1,SDHA,BRD7,ARL2BP,DGAT1,RETSAT,HYAL2,MTUS1,SLC25A18,BNIP3L,HTATSF1,IARS2,SNCG,ASPH,SEC63,GUK1,VEGFB,MAN2B2,LGALS3,SUN2,PREB,ECHS1,RTN3,CCDC92,TMEM109,TBC1D20,MYO1C,SERINC3,BCL2L13,APPBP2,FZD4,MRPS15,CEBPA,HECTD3,CAP2,PEX19,RAD23A,C19ORF12,TYRO3,FAH,TKT,NAT8L,OPHN1,ELMOD3,SRGAP3,PPFIA2,ALPK3,HIPK2,GPC6,ASS1,MAOA,EBAG9,GYS1,TYSND1,TRIM46…
PDPK1	0.347814	0.0112351	1.09263e-07	0.0015028			GO:CC	bounding membrane of organelle	GO:0098588	1.42045e-05	4.84758	2048	312	67	18709	MGST1,ALDH3A2,RHOBTB3,DGAT1,RETSAT,HYAL2,BNIP3L,ASPH,SEC63,MAN2B2,LGALS3,SUN2,PREB,RTN3,TMEM109,TBC1D20,SERINC3,FZD4,PEX19,NAT8L,ASS1,MAOA,EBAG9,MPV17,ACSL1,EMP2,COG1,GPI,BCAP31,ATP6V1E1,SYNGR2,GCNT1,VPS39,STEAP4,CTSA,TMEM138,GORASP2,AP1M1,IGF2R,DHRS3,AIFM2,AGPAT2,ITM2B,ORMDL3,TPST2,SNAPIN,MLEC,RAB36,USP30,RPN2,ACOX1,APOB,VAPB,TMED2,M6PR,CAT,CHSY1,ACBD5,ATP6AP2,SEC31A,SCFD1,PIK3R4,PIKFYVE,NCSTN,B…
ACAT1	0.559954	0.0285638	1.14845e-07	0.00157946			GO:CC	membrane-bounded organelle	GO:0043227	1.55209e-05	4.80908	12423	312	250	18709	MGST1,ACOX2,ALDH3A2,PNPLA2,PCYOX1,RHOBTB3,PSMD1,MID1IP1,SDHA,BRD7,ARL2BP,DGAT1,RETSAT,HYAL2,MTUS1,SLC25A18,BNIP3L,HTATSF1,IARS2,SNCG,ASPH,SEC63,VEGFB,MAN2B2,LGALS3,SUN2,PREB,ECHS1,RTN3,CCDC92,TMEM109,TBC1D20,MYO1C,SERINC3,BCL2L13,APPBP2,FZD4,MRPS15,CEBPA,PEX19,RAD23A,C19ORF12,TYRO3,FAH,TKT,NAT8L,PPFIA2,ALPK3,HIPK2,GPC6,ASS1,MAOA,EBAG9,TYSND1,LPCAT4,CS,PPP1R11,MPV17,IDH1,BTG2,CCDC47,ACSL1,NPLOC4,E…
MTCH2	0.376219	-0.0663517	1.15384e-07	0.00158675			GO:CC	intracellular organelle	GO:0043229	2.59534e-05	4.58581	12680	312	253	18709	MGST1,ACOX2,ALDH3A2,PNPLA2,PCYOX1,RHOBTB3,PSMD1,MID1IP1,ABLIM1,SDHA,BRD7,ARL2BP,DGAT1,RETSAT,HYAL2,MTUS1,SLC25A18,BNIP3L,HTATSF1,IARS2,SNCG,ASPH,SEC63,VEGFB,MAN2B2,LGALS3,SUN2,PREB,ECHS1,RTN3,CCDC92,TMEM109,TBC1D20,MYO1C,SERINC3,BCL2L13,APPBP2,FZD4,MRPS15,CEBPA,CAP2,PEX19,RAD23A,C19ORF12,TYRO3,TKT,NAT8L,OPHN1,ELMOD3,ALPK3,HIPK2,GPC6,ASS1,MAOA,EBAG9,TYSND1,TRIM46,LPCAT4,CS,PPP1R11,MPV17,IDH1,BTG2,…
GNA12	0.425768	-0.0295187	1.23101e-07	0.00169276			GO:CC	peroxisomal part	GO:0044439	3.46941e-05	4.45974	100	312	12	18709	MGST1,ACOX2,ALDH3A2,PEX19,TYSND1,MPV17,IDH1,ACSL1,ACOT4,ACOX1,CAT,ACBD5
ACADL	0.566635	0.0124245	1.2792e-07	0.0017589			GO:CC	microbody part	GO:0044438	3.46941e-05	4.45974	100	312	12	18709	MGST1,ACOX2,ALDH3A2,PEX19,TYSND1,MPV17,IDH1,ACSL1,ACOT4,ACOX1,CAT,ACBD5
TSPAN3	-0.351735	0.0491734	1.3013e-07	0.00178916			GO:CC	endomembrane system	GO:0012505	6.13745e-05	4.21201	4429	312	114	18709	MGST1,ALDH3A2,PNPLA2,RHOBTB3,PSMD1,DGAT1,RETSAT,HYAL2,MTUS1,BNIP3L,ASPH,SEC63,VEGFB,LGALS3,SUN2,PREB,RTN3,TMEM109,TBC1D20,MYO1C,SERINC3,C19ORF12,TYRO3,NAT8L,GPC6,ASS1,EBAG9,LPCAT4,IDH1,CCDC47,ACSL1,NPLOC4,EMP2,COG1,MLX,PYGL,GPI,BCAP31,TOLLIP,NFE2L1,ACLY,TXNDC12,ATP6V1E1,ALAD,F7,POR,SYNGR2,PRKCD,FMOD,GCNT1,FAM169A,EPHX1,VPS39,STEAP4,CTSA,GORASP2,AP1M1,PTHLH,IGF2R,TMED4,DHRS3,CYP4B1,AGPAT2,LSG1,TIM…
NPR1	0.364495	0.0120951	1.35348e-07	0.00186076			GO:CC	mitochondrial membrane	GO:0031966	8.51162e-05	4.06999	700	312	32	18709	MGST1,SDHA,SLC25A18,BNIP3L,LGALS3,BCL2L13,MRPS15,C19ORF12,NAT8L,ASS1,MAOA,MPV17,ACSL1,SLC25A28,MTCH2,ACADL,GHITM,CYC1,SCO1,MRPS7,AIFM2,MRPS12,NDUFS1,MRPL34,NDUFA12,USP30,GRAMD4,NDUFAF3,SDHB,CPT2,UQCRC1,NDUFV2
UBE2N	-0.377958	-0.10744	1.38011e-07	0.00189723			GO:CC	endoplasmic reticulum	GO:0005783	0.000125433	3.90159	1899	312	61	18709	MGST1,ALDH3A2,PNPLA2,DGAT1,RETSAT,HYAL2,BNIP3L,ASPH,SEC63,PREB,RTN3,TMEM109,TBC1D20,C19ORF12,TYRO3,NAT8L,ASS1,LPCAT4,CCDC47,ACSL1,NPLOC4,BCAP31,NFE2L1,TXNDC12,F7,POR,PRKCD,EPHX1,CTSA,GORASP2,TMED4,DHRS3,CYP4B1,AGPAT2,LSG1,SLC28A3,DGAT2,GLUL,ORMDL3,TPST2,GPC3,LPGAT1,FADS3,MLEC,RPN2,DOLK,EDEM2,APOB,VAPB,TMED2,CAT,PLIN1,SEC31A,SCFD1,SCD,GRIP1,NCSTN,SRP68,ARL6IP5,NSDHL,FUCA2
BMPR2	0.480714	0.169855	1.43798e-07	0.00197665			GO:CC	peroxisome	GO:0005777	0.000127585	3.8942	134	312	13	18709	MGST1,ACOX2,ALDH3A2,PEX19,TKT,TYSND1,MPV17,IDH1,ACSL1,ACOT4,ACOX1,CAT,ACBD5
TMEM156	-0.332666	-0.0577684	1.47875e-07	0.00203254			GO:CC	microbody	GO:0042579	0.000127585	3.8942	134	312	13	18709	MGST1,ACOX2,ALDH3A2,PEX19,TKT,TYSND1,MPV17,IDH1,ACSL1,ACOT4,ACOX1,CAT,ACBD5
GPS2	0.421815	-0.0764599	1.52237e-07	0.00209235			GO:CC	endoplasmic reticulum membrane	GO:0005789	0.000132315	3.87839	1056	312	41	18709	MGST1,ALDH3A2,PNPLA2,DGAT1,RETSAT,ASPH,SEC63,PREB,RTN3,TMEM109,TBC1D20,TYRO3,NAT8L,LPCAT4,ACSL1,NPLOC4,BCAP31,NFE2L1,POR,EPHX1,GORASP2,TMED4,DHRS3,CYP4B1,AGPAT2,SLC28A3,DGAT2,ORMDL3,LPGAT1,FADS3,MLEC,RPN2,DOLK,APOB,VAPB,TMED2,SEC31A,SCFD1,SCD,ARL6IP5,NSDHL
RPRD2	0.303982	0.0420336	1.71748e-07	0.00236033			GO:CC	intracellular membrane-bounded organelle	GO:0043231	0.000165662	3.78078	10924	312	224	18709	MGST1,ACOX2,ALDH3A2,PNPLA2,PCYOX1,RHOBTB3,PSMD1,MID1IP1,SDHA,BRD7,ARL2BP,DGAT1,RETSAT,HYAL2,MTUS1,SLC25A18,BNIP3L,HTATSF1,IARS2,ASPH,SEC63,MAN2B2,LGALS3,SUN2,PREB,ECHS1,RTN3,CCDC92,TMEM109,TBC1D20,MYO1C,SERINC3,BCL2L13,APPBP2,MRPS15,CEBPA,PEX19,RAD23A,C19ORF12,TYRO3,TKT,NAT8L,ALPK3,HIPK2,GPC6,ASS1,MAOA,EBAG9,TYSND1,LPCAT4,CS,PPP1R11,MPV17,IDH1,BTG2,CCDC47,ACSL1,NPLOC4,EMP2,COG1,MLX,MOCS1,ACO2,HSP…
ITPK1	0.400623	-0.0452861	1.74769e-07	0.00240168			GO:CC	nuclear outer membrane-endoplasmic reticulum membrane network	GO:0042175	0.000231237	3.63594	1079	312	41	18709	MGST1,ALDH3A2,PNPLA2,DGAT1,RETSAT,ASPH,SEC63,PREB,RTN3,TMEM109,TBC1D20,TYRO3,NAT8L,LPCAT4,ACSL1,NPLOC4,BCAP31,NFE2L1,POR,EPHX1,GORASP2,TMED4,DHRS3,CYP4B1,AGPAT2,SLC28A3,DGAT2,ORMDL3,LPGAT1,FADS3,MLEC,RPN2,DOLK,APOB,VAPB,TMED2,SEC31A,SCFD1,SCD,ARL6IP5,NSDHL
TXNDC12	-0.374126	-0.111355	1.74925e-07	0.00240365			GO:CC	mitochondrial matrix	GO:0005759	0.000384143	3.41551	467	312	24	18709	ARL2BP,IARS2,ECHS1,MRPS15,NAT8L,CS,ACO2,DLAT,ETFA,ACAT1,ACADL,BTD,GLRX2,MRPS7,MRPS12,NDUFS1,PCK2,MRPL34,ACSS3,ISCA2,PDK2,DECR1,GPT2,ACSS2
PRELID2	0.330565	0.273766	1.76952e-07	0.00243132			GO:CC	endoplasmic reticulum part	GO:0044432	0.00077424	3.11112	1341	312	46	18709	MGST1,ALDH3A2,PNPLA2,DGAT1,RETSAT,ASPH,SEC63,PREB,RTN3,TMEM109,TBC1D20,TYRO3,NAT8L,LPCAT4,ACSL1,NPLOC4,BCAP31,NFE2L1,TXNDC12,F7,POR,EPHX1,GORASP2,TMED4,DHRS3,CYP4B1,AGPAT2,SLC28A3,DGAT2,ORMDL3,GPC3,LPGAT1,FADS3,MLEC,RPN2,DOLK,EDEM2,APOB,VAPB,TMED2,SEC31A,SCFD1,SCD,ARL6IP5,NSDHL,FUCA2
SLC1A5	0.266273	-0.0872034	1.78467e-07	0.00245196			GO:CC	whole membrane	GO:0098805	0.00140575	2.85209	1634	312	52	18709	MGST1,ALDH3A2,DGAT1,RETSAT,HYAL2,BNIP3L,MAN2B2,LGALS3,SUN2,TMEM109,MYO1C,FZD4,PEX19,ASS1,MAOA,MPV17,ACSL1,EMP2,BMPR2,ATP6V1E1,SYNGR2,VPS39,STEAP4,CTSA,TMEM138,AP1M1,IGF2R,ATP2B4,AIFM2,AGPAT2,LIPE,ITM2B,ORMDL3,PRKAR2B,SNAPIN,MLEC,USP30,RPN2,ACOX1,APOB,TMED2,M6PR,CAT,ACBD5,ATP6AP2,SEC31A,PIK3R4,GRIP1,PIKFYVE,NCSTN,BST1,EHD2
C1orf123	0.473111	-0.00939452	1.86247e-07	0.00255866			GO:CC	lipid droplet	GO:0005811	0.00193133	2.71414	78	312	9	18709	PNPLA2,BCAP31,SYNGR2,DHRS3,AIFM2,LIPE,DGAT2,PLIN1,NSDHL
ATP6V1E1	0.487235	-0.0360038	1.89337e-07	0.00260092			GO:CC	vacuolar lumen	GO:0005775	0.0020009	2.69877	171	312	13	18709	PSMD1,MAN2B2,GPC6,TOLLIP,ACLY,PRKCD,FMOD,CTSA,GPC3,ASAH1,PRELP,APOB,FUCA2
ALAD	0.515737	0.107874	1.93143e-07	0.00265302			GO:CC	microbody membrane	GO:0031903	0.00215271	2.66701	60	312	8	18709	MGST1,ALDH3A2,PEX19,MPV17,ACSL1,ACOX1,CAT,ACBD5
F7	0.436817	0.0544468	1.94947e-07	0.0026776			GO:CC	peroxisomal membrane	GO:0005778	0.00215271	2.66701	60	312	8	18709	MGST1,ALDH3A2,PEX19,MPV17,ACSL1,ACOX1,CAT,ACBD5
POR	0.334838	-0.14254	1.96154e-07	0.00269397			GO:CC	organelle inner membrane	GO:0019866	0.00862625	2.06418	525	312	23	18709	SDHA,SLC25A18,LGALS3,SUN2,MRPS15,MPV17,SLC25A28,MTCH2,GHITM,FAM169A,CYC1,SCO1,MRPS7,MRPS12,NDUFS1,TMEM120A,MRPL34,NDUFA12,NDUFAF3,SDHB,CPT2,UQCRC1,NDUFV2
GHITM	0.427417	-0.0349427	1.99145e-07	0.00273486			GO:CC	vacuole	GO:0005773	0.0117461	1.9301	766	312	29	18709	MGST1,PCYOX1,PSMD1,HYAL2,MAN2B2,GPC6,ASS1,TOLLIP,ACLY,ATP6V1E1,PRKCD,FMOD,VPS39,CTSA,TMEM138,AP1M1,IGF2R,GPC3,SNAPIN,PON2,ASAH1,RPN2,PRELP,APOB,M6PR,CAT,PIK3R4,NCSTN,FUCA2
SYNGR2	-0.248958	-0.157361	2.03739e-07	0.00279774			GO:CC	vacuolar part	GO:0044437	0.0191818	1.71711	553	312	23	18709	MGST1,PSMD1,MAN2B2,GPC6,TOLLIP,ACLY,ATP6V1E1,PRKCD,FMOD,VPS39,CTSA,TMEM138,AP1M1,IGF2R,GPC3,SNAPIN,ASAH1,RPN2,PRELP,APOB,M6PR,NCSTN,FUCA2
PRKCD	0.327544	0.0635824	2.06408e-07	0.00283419			GO:CC	lysosome	GO:0005764	0.0196279	1.70713	669	312	26	18709	MGST1,PCYOX1,PSMD1,HYAL2,MAN2B2,GPC6,ASS1,TOLLIP,ACLY,ATP6V1E1,PRKCD,FMOD,VPS39,CTSA,AP1M1,IGF2R,GPC3,SNAPIN,PON2,ASAH1,PRELP,APOB,M6PR,CAT,NCSTN,FUCA2
SGCG	0.273131	0.0410842	2.06954e-07	0.00284147			GO:CC	lytic vacuole	GO:0000323	0.0201154	1.69647	670	312	26	18709	MGST1,PCYOX1,PSMD1,HYAL2,MAN2B2,GPC6,ASS1,TOLLIP,ACLY,ATP6V1E1,PRKCD,FMOD,VPS39,CTSA,AP1M1,IGF2R,GPC3,SNAPIN,PON2,ASAH1,PRELP,APOB,M6PR,CAT,NCSTN,FUCA2
PCMT1	0.351224	-0.0452511	2.17741e-07	0.00298936			GO:CC	secretory granule	GO:0030141	0.020961	1.67859	832	312	30	18709	MGST1,PSMD1,DGAT1,VEGFB,LGALS3,EBAG9,IDH1,PYGL,GPI,TOLLIP,ACLY,ALAD,PRKCD,CTSA,AP1M1,IGF2R,AGPAT2,TIMP3,ORMDL3,SNAPIN,KLK13,MLEC,ASAH1,TMED2,CAT,ATP6AP2,VEGFC,NCSTN,BST1,FUCA2
FMOD	0.432095	0.093346	2.20641e-07	0.00302896			GO:CC	cytosol	GO:0005829	0.0310247	1.50829	5073	312	115	18709	ACOX2,PNPLA2,RHOBTB3,PSMD1,MID1IP1,BRD7,ARL2BP,HYAL2,BNIP3L,IARS2,SEC63,GUK1,MYO1C,PEX19,RAD23A,C19ORF12,FAH,TKT,OPHN1,SRGAP3,PPFIA2,ASS1,GYS1,TYSND1,FTSJ1,MPV17,IDH1,BTG2,NPLOC4,EMP2,MLX,MOCS1,ACO2,PYGL,GPI,BCAP31,HOXB7,PSMD8,EIF2B1,TOLLIP,NFE2L1,PAPSS2,ACLY,PDPK1,UBE2N,GPS2,ITPK1,ATP6V1E1,ALAD,POR,PRKCD,PCMT1,MDH1,TESK1,AP1M1,RMND5B,PTHLH,ACACA,COPS7A,AIFM2,AARS,LSG1,LIPE,GTF2A1,PPP2R5A,RBL2,AR…
GCNT1	0.42927	0.0610496	2.21363e-07	0.00303865			GO:CC	mitochondrial inner membrane	GO:0005743	0.0406164	1.3913	468	312	20	18709	SDHA,SLC25A18,LGALS3,MRPS15,MPV17,SLC25A28,MTCH2,GHITM,CYC1,SCO1,MRPS7,MRPS12,NDUFS1,MRPL34,NDUFA12,NDUFAF3,SDHB,CPT2,UQCRC1,NDUFV2
DUSP19	0.445513	0.0621588	2.29839e-07	0.00315477			GO:CC	oxidoreductase complex	GO:1990204	0.0406719	1.39071	114	312	9	18709	SDHA,DLAT,CYC1,NDUFS1,NDUFA12,PDK2,SDHB,UQCRC1,NDUFV2
FAM169A	0.433639	0.102679	2.34577e-07	0.00321957			GO:CC	membrane	GO:0016020	0.0441315	1.35525	9641	312	193	18709	MGST1,ALDH3A2,PNPLA2,PCYOX1,RHOBTB3,PSMD1,SLC16A2,ABHD15,SDHA,DGAT1,RETSAT,HYAL2,MTUS1,SLC25A18,BNIP3L,ASPH,SEC63,VEGFB,MAN2B2,SLC7A10,LGALS3,TBC1D9B,SUN2,PREB,RTN3,TMEM109,TBC1D20,MYO1C,SERINC3,ADIPOR2,BCL2L13,RASL11B,APPBP2,FZD4,MRPS15,NALCN,CAP2,PEX19,C19ORF12,TYRO3,NAT8L,ADIPOR1,GPC6,ASS1,MAOA,EBAG9,GYS1,TYSND1,LPCAT4,CS,MPV17,SLC29A4,CCDC47,ACSL1,NPLOC4,EMP2,COG1,MLX,KCNQ3,GPI,BCAP31,SLC25A2…
EPHX1	0.437561	0.0157858	2.35451e-07	0.00323132			GO:CC	Golgi membrane	GO:0000139	0.0442841	1.35375	744	312	27	18709	RHOBTB3,HYAL2,PREB,RTN3,TBC1D20,SERINC3,EBAG9,EMP2,COG1,BCAP31,GCNT1,STEAP4,GORASP2,AP1M1,IGF2R,ITM2B,TPST2,SNAPIN,RAB36,VAPB,TMED2,M6PR,CHSY1,SEC31A,SCFD1,PIKFYVE,ST6GAL2
CYC1	0.452321	-0.133975	2.37648e-07	0.00326124			GO:CC	vesicle	GO:0031982	0.0462498	1.33489	3826	312	91	18709	MGST1,PCYOX1,RHOBTB3,PSMD1,DGAT1,HYAL2,SNCG,VEGFB,MAN2B2,LGALS3,SUN2,TMEM109,MYO1C,APPBP2,FZD4,FAH,TKT,PPFIA2,ASS1,EBAG9,CS,IDH1,BTG2,EMP2,PYGL,GPI,BCAP31,TOLLIP,ACLY,PDPK1,ACAT1,TSPAN3,UBE2N,SLC1A5,ATP6V1E1,ALAD,F7,GHITM,SYNGR2,PRKCD,PCMT1,MDH1,VPS39,BTD,STEAP4,TESK1,CTSA,AP1M1,IGF2R,TMED4,ITGB8,SERPINF1,AARS,AGPAT2,ZPLD1,TIMP3,ITM2B,RBL2,ARPC1A,GLUL,ORMDL3,SLC13A2,LEPROTL1,ADRB1,PRKAR2B,SNAPIN,…
ADCY6	0.530734	0.0194896	2.39175e-07	0.00328196			GO:CC	myelin sheath	GO:0043209	0.0471083	1.3269	171	312	11	18709	SDHA,TKT,ASS1,ACO2,GPI,DLAT,MDH1,GLUL,NDUFS1,UQCRC1,NDUFV2
MDH1	0.384917	0.0317842	2.39798e-07	0.00329026			KEGG	Metabolic pathways	KEGG:01100	2.67842e-08	7.57212	1263	178	63	7745	ACOX2,ALDH3A2,PNPLA2,SDHA,DGAT1,HYAL2,GUK1,ECHS1,FAH,TKT,NAT8L,ASS1,MAOA,GYS1,LPCAT4,CS,IDH1,ACSL1,MOCS1,ACO2,PYGL,GPI,DLAT,PAPSS2,ACLY,ACAT1,ACADL,ITPK1,ATP6V1E1,ALAD,GCNT1,CYC1,MDH1,GLUD2,BTD,ACACA,DHRS3,AGPAT2,DGAT2,GLUL,NDUFS1,ACOT4,PCK2,NDUFA12,ACSS3,ASAH1,RPN2,DOLK,ACOX1,SDHB,GCLC,CHSY1,GFPT1,UQCRC1,PIKFYVE,NDUFV2,FASN,QDPR,GPT2,BST1,NSDHL,ACSS2,ST6GAL2
VPS39	-0.417692	-0.0093457	2.45647e-07	0.00337028			KEGG	Citrate cycle (TCA cycle)	KEGG:00020	1.27329e-06	5.89507	30	178	9	7745	SDHA,CS,IDH1,ACO2,DLAT,ACLY,MDH1,PCK2,SDHB
GLUD2	0.426505	0.0682382	2.61906e-07	0.00359309			KEGG	Carbon metabolism	KEGG:01200	4.90662e-06	5.30922	116	178	15	7745	SDHA,ECHS1,TKT,CS,IDH1,ACO2,GPI,DLAT,ACAT1,MDH1,GLUD2,CAT,SDHB,GPT2,ACSS2
BTD	0.475514	0.0536294	2.8249e-07	0.0038752			KEGG	Fatty acid metabolism	KEGG:01212	0.000250155	3.60179	53	178	9	7745	ECHS1,ACSL1,ACAT1,ACADL,ACACA,ACOX1,SCD,CPT2,FASN
STEAP4	0.190601	0.0445808	2.8314e-07	0.00388383			KEGG	Glyoxylate and dicarboxylate metabolism	KEGG:00630	0.000361586	3.44179	30	178	7	7745	CS,ACO2,ACAT1,MDH1,GLUL,CAT,ACSS2
TESK1	-0.287445	-0.0275403	2.86456e-07	0.00392903			KEGG	Pyruvate metabolism	KEGG:00620	0.00229397	2.63941	39	178	7	7745	ALDH3A2,DLAT,ACAT1,MDH1,ACACA,PCK2,ACSS2
TEX10	-0.294008	0.0656874	2.9453e-07	0.00403948			KEGG	PPAR signaling pathway	KEGG:03320	0.00412143	2.38495	74	178	9	7745	ACOX2,ACSL1,PDPK1,ACADL,PCK2,ACOX1,PLIN1,SCD,CPT2
CTSA	0.454029	-0.166435	2.98398e-07	0.00409222			KEGG	Fatty acid degradation	KEGG:00071	0.00518748	2.28504	44	178	7	7745	ALDH3A2,ECHS1,ACSL1,ACAT1,ACADL,ACOX1,CPT2
TMEM138	-0.332335	-0.103366	3.13631e-07	0.00430082			KEGG	AMPK signaling pathway	KEGG:04152	0.00783014	2.10623	119	178	11	7745	ADIPOR2,ADIPOR1,GYS1,PDPK1,ACACA,LIPE,PPP2R5A,PCK2,PFKFB1,SCD,FASN
GORASP2	0.423779	-0.0213817	3.14012e-07	0.00430574			KEGG	Alanine, aspartate and glutamate metabolism	KEGG:00250	0.0116518	1.93361	35	178	6	7745	NAT8L,ASS1,GLUD2,GLUL,GFPT1,GPT2
AP1M1	0.505616	-0.0395372	3.16651e-07	0.00434161			KEGG	Thermogenesis	KEGG:04714	0.0243292	1.61387	231	178	15	7745	PNPLA2,SDHA,ACSL1,NPR1,CYC1,ADCY6,LIPE,NDUFS1,NDUFA12,NDUFAF3,SDHB,PLIN1,CPT2,UQCRC1,NDUFV2
MORC4	0.378824	-0.0108733	3.25255e-07	0.00445925			REAC	Metabolism	REAC:R-HSA-1430728	5.14845e-16	15.2883	2088	236	105	10658	MGST1,ACOX2,ALDH3A2,PNPLA2,PSMD1,MID1IP1,SDHA,ARL2BP,DGAT1,RETSAT,HYAL2,GUK1,MAN2B2,ECHS1,SERINC3,ADIPOR2,FAH,TKT,NAT8L,ADIPOR1,GPC6,ASS1,MAOA,GYS1,LPCAT4,CS,IDH1,ACSL1,MLX,MOCS1,ACO2,PYGL,GPI,SLC25A28,DLAT,PSMD8,ETFA,PAPSS2,ACLY,ACAT1,ACADL,GPS2,ITPK1,ALAD,POR,FMOD,EPHX1,CYC1,ADCY6,MDH1,GLUD2,BTD,CTSA,SCO1,HRASLS5,ACACA,CYP4B1,AGPAT2,LIPE,DGAT2,GLUL,ORMDL3,TACO1,TPST2,NDUFS1,GPC3,LPGAT1,ADRA2A,A…
C8orf33	0.47232	-0.0403286	3.29028e-07	0.00451064			REAC	Fatty acid metabolism	REAC:R-HSA-8978868	8.36241e-07	6.07767	177	236	20	10658	ACOX2,ALDH3A2,MID1IP1,ECHS1,ACSL1,ACLY,ACADL,ACACA,CYP4B1,ACOT4,PON2,PCTP,ACOX1,ACBD5,DECR1,THRSP,SCD,CPT2,FASN,GPX4
RMND5B	0.30969	-0.10444	3.4699e-07	0.00475654			REAC	Metabolism of lipids	REAC:R-HSA-556833	3.95571e-05	4.40278	737	236	40	10658	ACOX2,ALDH3A2,PNPLA2,MID1IP1,DGAT1,ECHS1,LPCAT4,ACSL1,ACLY,ACAT1,ACADL,GPS2,CTSA,HRASLS5,ACACA,CYP4B1,AGPAT2,LIPE,DGAT2,ORMDL3,LPGAT1,ACOT4,PON2,ACSS3,PCTP,NPAS2,ASAH1,ACOX1,VAPB,ACBD5,PLIN1,DECR1,THRSP,SCD,PIK3R4,CPT2,PIKFYVE,FASN,GPX4,NSDHL
PTHLH	0.325484	0.0174607	3.53619e-07	0.00484705			REAC	Integration of energy metabolism	REAC:R-HSA-163685	0.00224601	2.64859	110	236	12	10658	ARL2BP,ADIPOR2,TKT,ADIPOR1,MLX,ACLY,ADCY6,ACACA,ADRA2A,PRKAR2B,PFKFB1,FASN
IGF2R	0.404715	-0.0383032	3.69249e-07	0.00506093			REAC	The citric acid (TCA) cycle and respiratory electron transport	REAC:R-HSA-1428517	0.00313838	2.5033	175	236	15	10658	SDHA,CS,ACO2,DLAT,ETFA,CYC1,SCO1,TACO1,NDUFS1,NDUFA12,PDK2,NDUFAF3,SDHB,UQCRC1,NDUFV2
GLRX2	0.426605	-0.1913	3.7447e-07	0.00513211			REAC	Respiratory electron transport	REAC:R-HSA-611105	0.00565102	2.24787	101	236	11	10658	SDHA,ETFA,CYC1,SCO1,TACO1,NDUFS1,NDUFA12,NDUFAF3,SDHB,UQCRC1,NDUFV2
LGALS12	0.396326	0.0298038	3.76029e-07	0.0051531			REAC	ChREBP activates metabolic gene expression	REAC:R-HSA-163765	0.00632233	2.19912	8	236	4	10658	MLX,ACLY,ACACA,FASN
SCO1	0.289606	-0.0997433	3.78958e-07	0.00519286			REAC	Respiratory electron transport, ATP synthesis by chemiosmotic coupling, and heat production by uncoupling proteins.	REAC:R-HSA-163200	0.0384731	1.41484	124	236	11	10658	SDHA,ETFA,CYC1,SCO1,TACO1,NDUFS1,NDUFA12,NDUFAF3,SDHB,UQCRC1,NDUFV2
TMED4	-0.315194	0.0128315	3.79659e-07	0.00520208			WP	Fatty Acid Biosynthesis	WP:WP357	1.65589e-06	5.78097	22	149	8	6564	ECHS1,ACSL1,ACLY,ACACA,DECR1,SCD,FASN,ACSS2
HRASLS5	0.409427	0.0576141	3.89384e-07	0.00533495			WP	Fatty Acid Beta Oxidation	WP:WP143	4.71238e-06	5.32676	34	149	9	6564	PNPLA2,ECHS1,ACSL1,ACAT1,ACADL,LIPE,DECR1,CPT2,ACSS2
SDR42E1	0.284743	0.018092	3.90084e-07	0.00534415			WP	Lipid Metabolism Pathway	WP:WP3965	1.94224e-05	4.7117	29	149	8	6564	PNPLA2,ACLY,ACACA,LIPE,PRKAR2B,PLIN1,FASN,ACSS2
MRPS7	0.377069	-0.164027	3.97548e-07	0.00544601			WP	TCA Cycle and Deficiency of Pyruvate Dehydrogenase complex (PDHc)	WP:WP2453	9.52812e-05	4.02099	16	149	6	6564	SDHA,CS,IDH1,DLAT,ACLY,MDH1
ATP2B4	0.493477	0.0653577	4.00294e-07	0.00548322			WP	Amino Acid metabolism	WP:WP3925	0.000657953	3.18181	91	149	11	6564	SDHA,FAH,ASS1,MAOA,CS,IDH1,ACO2,ACLY,MDH1,GLUL,GPT2
AMZ2	0.505946	0.0143621	4.10909e-07	0.00562822			WP	PPAR signaling pathway	WP:WP3942	0.0020286	2.6928	67	149	9	6564	ACOX2,ACSL1,PDPK1,ACADL,PCK2,ACOX1,PLIN1,SCD,CPT2
ACACA	0.569373	-0.0744794	4.2675e-07	0.00584476			WP	Metabolic reprogramming in colon cancer	WP:WP4290	0.00592847	2.22706	44	149	7	6564	TKT,ACO2,GPI,ACLY,SLC1A5,SDHB,FASN
DHRS3	0.448924	0.0959446	4.32926e-07	0.00592893			WP	Triacylglyceride Synthesis	WP:WP325	0.0292548	1.5338	26	149	5	6564	PNPLA2,DGAT1,AGPAT2,LIPE,DGAT2
CYP4B1	0.452185	0.00236402	4.36644e-07	0.0059794			TF	Factor: E2F-3; motif: GGCGGGN; match class: 1	TF:M02089_1	6.10938e-06	5.214	9353	320	202	19922	ALDH3A2,PNPLA2,PCYOX1,RHOBTB3,SLC16A2,ABHD15,SDHA,BRD7,ARL2BP,DGAT1,HYAL2,BNIP3L,HTATSF1,IARS2,GSE1,ASPH,SEC63,GUK1,VEGFB,MAN2B2,SLC7A10,LGALS3,TBC1D9B,SUN2,ECHS1,RTN3,CCDC92,TBC1D20,MYO1C,RASL11B,FZD4,TTC9,CEBPA,NALCN,CAP2,RAD23A,C19ORF12,FAH,TKT,NAT8L,OPHN1,PPFIA2,ADIPOR1,GPC6,ASS1,MAOA,EBAG9,GYS1,TRIM46,LPCAT4,CS,FTSJ1,SLC29A4,IDH1,BTG2,CCDC47,ACSL1,NPLOC4,COG1,MLX,MOCS1,ACO2,HSPB7,GPI,BCAP31,…
COPS7A	0.458171	-0.0809709	4.37344e-07	0.00598855			TF	Factor: ZF5; motif: GSGCGCGR; match class: 1	TF:M00716_1	8.6481e-05	4.06308	14186	320	269	19922	MGST1,ALDH3A2,PNPLA2,PCYOX1,RHOBTB3,SLC16A2,MID1IP1,ABHD15,SDHA,BRD7,ARL2BP,DGAT1,RETSAT,HYAL2,BNIP3L,HTATSF1,IARS2,GSE1,SNCG,ASPH,SEC63,GUK1,VEGFB,MAN2B2,SLC7A10,LGALS3,TBC1D9B,PREB,ECHS1,RTN3,CCDC92,TMEM109,TBC1D20,MYO1C,ADIPOR2,RASL11B,APPBP2,FZD4,TTC9,MRPS15,CEBPA,NALCN,HECTD3,CAP2,PEX19,RAD23A,C19ORF12,FAH,TKT,NAT8L,OPHN1,ELMOD3,PPFIA2,ALPK3,ADIPOR1,GPC6,ASS1,EBAG9,GYS1,TYSND1,TRIM46,LPCAT4,…
TTC23L	-0.35322	0.107643	4.47861e-07	0.00613211			TF	Factor: E2F-1:HES-7; motif: GGCRCGTGSYNNWNGGCGCSM; match class: 1	TF:M08525_1	0.000217687	3.66217	15428	320	284	19922	ALDH3A2,PNPLA2,PCYOX1,RHOBTB3,SLC16A2,MID1IP1,ABHD15,SDHA,BRD7,ARL2BP,DGAT1,RETSAT,HYAL2,SLC25A18,BNIP3L,HTATSF1,IARS2,GSE1,ASPH,SEC63,GUK1,VEGFB,MAN2B2,SLC7A10,LGALS3,TBC1D9B,PREB,ECHS1,RTN3,CCDC92,TMEM109,TBC1D20,MYO1C,ADIPOR2,BCL2L13,RASL11B,APPBP2,FZD4,TTC9,MRPS15,CEBPA,NALCN,HECTD3,CAP2,PEX19,RAD23A,C19ORF12,FAH,TKT,NAT8L,OPHN1,ELMOD3,SRGAP3,PPFIA2,ALPK3,ADIPOR1,GPC6,ASS1,EBAG9,GYS1,TYSND1,T…
ITGB8	0.402796	0.199341	4.48181e-07	0.00613604			TF	Factor: E2F-1:Elk-1; motif: SGCGCSNNAMCGGAAGT; match class: 1	TF:M08205_1	0.00038299	3.41681	10467	320	213	19922	ALDH3A2,PNPLA2,PCYOX1,RHOBTB3,SLC16A2,MID1IP1,ABHD15,SDHA,BRD7,DGAT1,RETSAT,SLC25A18,BNIP3L,HTATSF1,IARS2,GSE1,ASPH,GUK1,VEGFB,MAN2B2,SLC7A10,LGALS3,TBC1D9B,SUN2,PREB,ECHS1,TMEM109,TBC1D20,MYO1C,ADIPOR2,BCL2L13,RASL11B,APPBP2,TTC9,MRPS15,CEBPA,HECTD3,CAP2,RAD23A,C19ORF12,FAH,TKT,NAT8L,OPHN1,ELMOD3,PPFIA2,ADIPOR1,GPC6,EBAG9,GYS1,TYSND1,TRIM46,LPCAT4,CS,FTSJ1,PPP1R11,SLC29A4,IDH1,BTG2,ACSL1,NPLOC4,…
SERPINF1	0.274056	0.0475087	4.51841e-07	0.0061857			TF	Factor: E2F; motif: GGCGSG; match class: 1	TF:M00803_1	0.000678217	3.16863	10270	320	209	19922	PNPLA2,PCYOX1,RHOBTB3,SLC16A2,MID1IP1,ABHD15,SDHA,BRD7,ARL2BP,DGAT1,BNIP3L,HTATSF1,IARS2,GSE1,ASPH,SEC63,GUK1,VEGFB,MAN2B2,LGALS3,TBC1D9B,PREB,ECHS1,RTN3,TMEM109,TBC1D20,MYO1C,ADIPOR2,RASL11B,APPBP2,FZD4,TTC9,CEBPA,NALCN,HECTD3,CAP2,RAD23A,C19ORF12,TKT,NAT8L,PPFIA2,ALPK3,ADIPOR1,GPC6,ASS1,EBAG9,TYSND1,LPCAT4,CS,SLC29A4,BTG2,CCDC47,ACSL1,NPLOC4,COG1,MLX,LEKR1,ACO2,PYGL,GPI,BCAP31,SLC25A28,DLAT,HOX…
AIFM2	0.51634	0.0455508	4.5948e-07	0.00628983			TF	Factor: p300; motif: ACNTCCG; match class: 1	TF:M04826_1	0.00290789	2.53642	15368	320	280	19922	ALDH3A2,PNPLA2,PCYOX1,RHOBTB3,SLC16A2,MID1IP1,ABHD15,SDHA,BRD7,ARL2BP,DGAT1,RETSAT,HYAL2,TSKU,MTUS1,SLC25A18,BNIP3L,HTATSF1,IARS2,GSE1,SNCG,ASPH,SEC63,GUK1,VEGFB,SLC7A10,LGALS3,TBC1D9B,SUN2,PREB,ECHS1,TMEM109,TBC1D20,MYO1C,SERINC3,ADIPOR2,BCL2L13,RASL11B,APPBP2,FZD4,TTC9,MRPS15,CEBPA,NALCN,HECTD3,PEX19,RAD23A,C19ORF12,TYRO3,FAH,TKT,NAT8L,OPHN1,ELMOD3,PPFIA2,ALPK3,ADIPOR1,HIPK2,GPC6,ASS1,MAOA,EBAG…
TAC1	-0.25845	0.130718	4.6003e-07	0.00629689			TF	Factor: E2F-3:TBR2; motif: ANGTGYKANGGCGCSTTNNCRNNT; match class: 1	TF:M08207_1	0.00436581	2.35994	15641	320	283	19922	ALDH3A2,PNPLA2,PCYOX1,RHOBTB3,SLC16A2,MID1IP1,ABLIM1,ABHD15,SDHA,BRD7,ARL2BP,DGAT1,RETSAT,HYAL2,BNIP3L,HTATSF1,IARS2,GSE1,SNCG,ASPH,SEC63,GUK1,VEGFB,MAN2B2,SLC7A10,LGALS3,TBC1D9B,PREB,ECHS1,RTN3,CCDC92,TMEM109,TBC1D20,MYO1C,ADIPOR2,BCL2L13,RASL11B,FZD4,TTC9,MRPS15,CEBPA,NALCN,HECTD3,CAP2,PEX19,RAD23A,C19ORF12,TYRO3,FAH,TKT,NAT8L,OPHN1,ELMOD3,SRGAP3,PPFIA2,ALPK3,ADIPOR1,GPC6,ASS1,EBAG9,GYS1,TYSND1…
TMEFF2	-0.316155	0.0468484	4.60326e-07	0.00630048			TF	Factor: E2F-1; motif: WWTGGCGCCAAA; match class: 1	TF:M04515_1	0.00628447	2.20173	12236	320	235	19922	MGST1,ALDH3A2,PNPLA2,PCYOX1,RHOBTB3,SLC16A2,ABHD15,SDHA,BRD7,ARL2BP,DGAT1,RETSAT,HYAL2,BNIP3L,HTATSF1,IARS2,GSE1,SNCG,ASPH,SEC63,GUK1,VEGFB,MAN2B2,SLC7A10,LGALS3,TBC1D9B,PREB,ECHS1,RTN3,TBC1D20,MYO1C,SERINC3,ADIPOR2,BCL2L13,RASL11B,FZD4,TTC9,MRPS15,CEBPA,NALCN,HECTD3,CAP2,PEX19,RAD23A,C19ORF12,TYRO3,TKT,NAT8L,OPHN1,ELMOD3,SRGAP3,PPFIA2,ALPK3,ASS1,EBAG9,GYS1,TYSND1,TRIM46,LPCAT4,CS,FTSJ1,PPP1R11,S…
AARS	0.591979	-0.138336	4.61607e-07	0.00631755			TF	Factor: Sp1; motif: NNGGGGCGGGGNN; match class: 1	TF:M00932_1	0.0100387	1.99832	6018	320	134	19922	PNPLA2,PCYOX1,RHOBTB3,ABHD15,BRD7,ARL2BP,BNIP3L,HTATSF1,IARS2,GSE1,ASPH,SEC63,GUK1,VEGFB,MAN2B2,LGALS3,TBC1D9B,ECHS1,RTN3,MYO1C,RASL11B,FZD4,NALCN,RAD23A,C19ORF12,FAH,TKT,NAT8L,ASS1,EBAG9,GYS1,LPCAT4,CS,FTSJ1,SLC29A4,BTG2,CCDC47,ACSL1,COG1,ACO2,HSPB7,BCAP31,SLC25A28,DLAT,HOXB7,AFF1,TOLLIP,NFE2L1,ETV5,ACLY,PDPK1,MTCH2,GNA12,UBE2N,BMPR2,RPRD2,ITPK1,TXNDC12,SLC1A5,C1ORF123,F7,SYNGR2,PRKCD,PCMT1,GCNT…
AGPAT2	0.517347	0.0517517	4.68498e-07	0.00641139			TF	Factor: MAZ; motif: GGGMGGGGSSGGGGGGGGGGGG; match class: 1	TF:M09636_1	0.0233269	1.63214	14194	320	261	19922	MGST1,ALDH3A2,PNPLA2,PCYOX1,RHOBTB3,SLC16A2,MID1IP1,ABHD15,SDHA,BRD7,ARL2BP,DGAT1,HYAL2,BNIP3L,HTATSF1,IARS2,GSE1,SNCG,ASPH,SEC63,GUK1,VEGFB,MAN2B2,SLC7A10,LGALS3,TBC1D9B,SUN2,PREB,ECHS1,RTN3,CCDC92,TBC1D20,MYO1C,ADIPOR2,RASL11B,APPBP2,FZD4,TTC9,MRPS15,CEBPA,NALCN,HECTD3,CAP2,PEX19,RAD23A,C19ORF12,TYRO3,FAH,TKT,NAT8L,OPHN1,PPFIA2,ALPK3,ADIPOR1,ASS1,EBAG9,GYS1,TYSND1,TRIM46,LPCAT4,CS,FTSJ1,PPP1R11…
LSG1	0.391063	0.0129237	4.71402e-07	0.00645066			TF	Factor: SP1; motif: NCCCCKCCCCC; match class: 1	TF:M07226_1	0.0282205	1.54944	3903	320	94	19922	PCYOX1,RHOBTB3,SDHA,BNIP3L,HTATSF1,IARS2,GSE1,ASPH,VEGFB,MAN2B2,SLC7A10,TBC1D9B,ECHS1,MYO1C,RASL11B,FZD4,TTC9,NALCN,RAD23A,C19ORF12,FAH,TKT,NAT8L,EBAG9,TRIM46,LPCAT4,SLC29A4,BTG2,CCDC47,ACSL1,COG1,GPI,BCAP31,SLC25A28,HOXB7,AFF1,TOLLIP,ETV5,ACLY,PDPK1,MTCH2,UBE2N,BMPR2,RPRD2,ITPK1,TXNDC12,SLC1A5,F7,SYNGR2,PRKCD,CYC1,TESK1,MORC4,C8ORF33,PTHLH,IGF2R,ACACA,DHRS3,AARS,AGPAT2,TIMP3,ITM2B,PPP2R5A,TMEM12…
MRPS12	0.377312	-0.190402	5.14876e-07	0.00704504			TF	Factor: ZF5; motif: NRNGNGCGCGCWN; match class: 1	TF:M00333_1	0.0293411	1.53252	12490	320	236	19922	MGST1,ALDH3A2,PNPLA2,PCYOX1,RHOBTB3,SLC16A2,MID1IP1,ABHD15,SDHA,BRD7,ARL2BP,DGAT1,SLC25A18,BNIP3L,HTATSF1,IARS2,GSE1,ASPH,SEC63,GUK1,VEGFB,MAN2B2,LGALS3,TBC1D9B,PREB,ECHS1,RTN3,TMEM109,TBC1D20,MYO1C,ADIPOR2,BCL2L13,RASL11B,FZD4,TTC9,CEBPA,NALCN,HECTD3,CAP2,RAD23A,C19ORF12,FAH,TKT,NAT8L,OPHN1,PPFIA2,ALPK3,ADIPOR1,GPC6,ASS1,MAOA,EBAG9,GYS1,TYSND1,TRIM46,LPCAT4,CS,FTSJ1,PPP1R11,SLC29A4,IDH1,BTG2,CCD…
ASCC2	0.500631	-0.0892252	5.18838e-07	0.00709874			TF	Factor: Sp1; motif: GGGGCGGGGC; match class: 1	TF:M00931_1	0.0374493	1.42656	5876	320	129	19922	PNPLA2,PCYOX1,SLC16A2,ABHD15,BRD7,ARL2BP,BNIP3L,IARS2,GSE1,ASPH,SEC63,GUK1,VEGFB,MAN2B2,LGALS3,TBC1D9B,ECHS1,RTN3,MYO1C,RASL11B,FZD4,NALCN,RAD23A,C19ORF12,FAH,TKT,NAT8L,ASS1,MAOA,EBAG9,GYS1,LPCAT4,CS,FTSJ1,SLC29A4,BTG2,CCDC47,ACSL1,COG1,ACO2,HSPB7,GPI,BCAP31,SLC25A28,HOXB7,AFF1,TOLLIP,NFE2L1,ACLY,PDPK1,MTCH2,GNA12,UBE2N,BMPR2,RPRD2,ITPK1,TXNDC12,SLC1A5,C1ORF123,SYNGR2,PRKCD,PCMT1,GCNT1,CYC1,AP1M1…
C8orf34	0.470898	-0.0151409	5.19685e-07	0.00710981			TF	Factor: E2F-3:HES-7; motif: NNNSGCGCSNNNNNCRCGYGNN; match class: 1	TF:M08526_1	0.0410077	1.38713	15129	320	273	19922	MGST1,ALDH3A2,PNPLA2,PCYOX1,RHOBTB3,SLC16A2,ABHD15,SDHA,BRD7,ARL2BP,DGAT1,TSKU,BNIP3L,HTATSF1,IARS2,GSE1,SNCG,ASPH,SEC63,GUK1,VEGFB,MAN2B2,SLC7A10,LGALS3,TBC1D9B,PREB,ECHS1,RTN3,CCDC92,TMEM109,TBC1D20,MYO1C,SERINC3,ADIPOR2,BCL2L13,RASL11B,APPBP2,FZD4,TTC9,MRPS15,CEBPA,NALCN,HECTD3,CAP2,RAD23A,C19ORF12,FAH,TKT,NAT8L,OPHN1,PPFIA2,ALPK3,ADIPOR1,HIPK2,GPC6,ASS1,MAOA,EBAG9,GYS1,TYSND1,LPCAT4,CS,FTSJ1,…
ZPLD1	-0.45761	0.0702761	5.39792e-07	0.00738436			TF	Factor: E2F-1:TBR2; motif: NGGTGNNANGGCGCNNTNNCRNNN; match class: 1	TF:M08523_1	0.0461629	1.33571	7481	320	156	19922	PNPLA2,PCYOX1,ABHD15,SDHA,ARL2BP,DGAT1,RETSAT,HTATSF1,GSE1,SEC63,GUK1,VEGFB,MAN2B2,SLC7A10,LGALS3,TBC1D9B,PREB,ECHS1,RTN3,TBC1D20,MYO1C,ADIPOR2,FZD4,CEBPA,NALCN,CAP2,PEX19,RAD23A,C19ORF12,TKT,NAT8L,ELMOD3,PPFIA2,ALPK3,GPC6,ASS1,EBAG9,TRIM46,LPCAT4,CS,PPP1R11,SLC29A4,IDH1,CCDC47,ACSL1,COG1,LEKR1,ACO2,PYGL,ZNF236,SLC25A28,DLAT,PSMD8,AFF1,EIF2B1,TOLLIP,ETFA,LYST,NFE2L1,ETV5,PDPK1,MTCH2,GNA12,TSPAN3,…
LIPE	0.395237	0.074034	5.50608e-07	0.00753176			TF	Factor: ETF; motif: GVGGMGG; match class: 1	TF:M00695_1	0.0489537	1.31021	7013	320	148	19922	ALDH3A2,PNPLA2,RHOBTB3,ABHD15,SDHA,BRD7,DGAT1,BNIP3L,HTATSF1,GSE1,ASPH,SEC63,VEGFB,SLC7A10,LGALS3,TBC1D9B,SUN2,RTN3,TBC1D20,MYO1C,ADIPOR2,BCL2L13,RASL11B,FZD4,TTC9,CEBPA,NALCN,CAP2,RAD23A,TKT,NAT8L,PPFIA2,ALPK3,ADIPOR1,GPC6,ASS1,TYSND1,LPCAT4,CS,BTG2,CCDC47,ACSL1,NPLOC4,COG1,PYGL,GPI,SLC25A28,AFF1,TOLLIP,ETFA,LYST,NFE2L1,PAPSS2,PDPK1,GNA12,ACADL,TSPAN3,NPR1,UBE2N,BMPR2,RPRD2,ITPK1,TXNDC12,POR,GHI…
TIMP3	-0.301467	0.0866691	5.94043e-07	0.00812533			HPA	cerebral cortex; glial cells[Supported,Medium]	HPA:008020_12	0.0410798	1.38637	305	170	16	9499	HTATSF1,PEX19,COG1,IGF2R,GLRX2,MRPS7,DHRS3,COPS7A,ITGB8,NDUFA12,KLHDC8B,ASAH1,CITED2,VAPB,NDUFV2,CCDC124
SLC28A3	0.252046	0.134664	5.98964e-07	0.00819204			HP	Decreased activity of the pyruvate dehydrogenase complex	HP:0002928	0.0213951	1.66969	32	113	7	3885	SDHA,ECHS1,DLAT,TACO1,NDUFS1,NDUFA12,NDUFV2
DGAT2	0.450953	0.0403869	6.08346e-07	0.00831973			HP	Leukodystrophy	HP:0002415	0.023971	1.62031	71	113	10	3885	SLC16A2,SDHA,ECHS1,TACO1,NDUFS1,NDUFA12,ACOX1,ISCA2,NDUFV2,BOLA3
ITM2B	0.401197	0.137924	6.10979e-07	0.00835514			HP	Decreased activity of mitochondrial respiratory chain	HP:0008972	0.0325871	1.48695	34	113	7	3885	SDHA,ECHS1,TACO1,NDUFS1,NDUFA12,NDUFV2,BOLA3
GTF2A1	0.414027	0.177672	6.12456e-07	0.00837472
PPP2R5A	0.331286	0.0425724	6.1492e-07	0.0084078
RBL2	0.31565	0.0732766	6.18695e-07	0.0084588
ARPC1A	0.5028	-0.0485285	6.47424e-07	0.00885093
GLUL	0.42638	-0.015269	6.55619e-07	0.00896231
ORMDL3	0.35481	-0.0686633	6.58074e-07	0.00899522
TACO1	-0.272043	-0.153951	6.64789e-07	0.00908634
KIAA0100	0.399889	-0.0851974	6.92923e-07	0.00947018
TPST2	-0.339042	0.0329204	6.93686e-07	0.00947991
STRBP	-0.151592	0.234713	6.9535e-07	0.00950196
SLC13A2	0.272429	0.0845348	6.9752e-07	0.00953091
NDUFS1	0.36723	0.00629019	7.15237e-07	0.00977228
NBN	0.371104	0.0180666	7.16169e-07	0.0097843
PPP1R16B	0.332156	-0.0102106	7.42881e-07	0.0101485
TMEM120A	-0.32568	-0.111966	7.66924e-07	0.0104762
GPC3	0.423356	0.136827	7.97199e-07	0.0108889
LPGAT1	0.391273	0.0113791	8.18885e-07	0.0111843
LEPROTL1	0.397681	-0.0476694	8.44034e-07	0.011527
ADRB1	0.524827	0.0712219	8.82175e-07	0.012047
ADRA2A	0.525904	0.103055	9.09804e-07	0.0124234
ACOT4	0.546696	-0.0443152	9.10975e-07	0.0124384
MYCBP2	0.375014	0.154174	9.19014e-07	0.0125473
PRKAR2B	0.328147	0.148169	9.23608e-07	0.0126091
RGS3	0.3111	0.0156588	9.42714e-07	0.012869
RAPGEF5	0.317723	0.114392	9.45891e-07	0.0129114
FADS3	0.43613	-0.0261842	9.52399e-07	0.0129993
EPAS1	0.438013	0.0226348	9.77103e-07	0.0133355
SNAPIN	0.227638	-0.0550866	9.7902e-07	0.0133607
PCK2	0.352344	-0.102262	9.98837e-07	0.0136301
KLK13	0.398775	0.00350938	1.01793e-06	0.0138897
MRPL34	0.378094	-0.0643795	1.02438e-06	0.0139767
MLEC	0.38139	-0.0646565	1.04761e-06	0.0142925
PON2	0.336765	0.0077311	1.05882e-06	0.0144444
NDUFA12	0.36957	-0.0462948	1.08433e-06	0.0147914
RAB36	0.319808	0.0668169	1.08624e-06	0.0148163
ACSS3	0.532606	0.124699	1.11426e-06	0.0151974
PFKFB1	0.346372	-0.0163093	1.13144e-06	0.0154306
KLHDC8B	0.399355	0.00211524	1.16867e-06	0.0159372
PCTP	0.349857	-0.0483793	1.21504e-06	0.0165683
NPAS2	0.365927	0.0052216	1.2274e-06	0.0167356
ASAH1	0.502668	0.0829749	1.23266e-06	0.0168061
SLC29A1	0.250137	0.0250875	1.23826e-06	0.0168812
SLC24A2	0.254645	0.110843	1.24697e-06	0.0169987
CITED2	0.458946	0.0869951	1.25359e-06	0.0170876
USP21	-0.382758	-0.0331424	1.2556e-06	0.0171139
BMP2	0.482202	-0.00419491	1.26588e-06	0.0172526
USP30	-0.384617	0.168948	1.28608e-06	0.0175266
RPN2	0.304383	-0.205818	1.31491e-06	0.0179183
DOLK	0.446349	-0.104904	1.34594e-06	0.0183398
ASH1L	0.498747	0.13193	1.40077e-06	0.0190856
TMEM132C	-0.331456	0.108529	1.40869e-06	0.0191921
EDEM2	0.441574	-0.16707	1.43211e-06	0.0195097
ASXL3	0.494928	0.00697477	1.44613e-06	0.0196992
PRELP	0.328723	0.0986552	1.4706e-06	0.0200311
OCEL1	0.359381	-0.0781771	1.48589e-06	0.0202378
ACOX1	0.542997	0.0457309	1.51413e-06	0.0206209
ISCA2	0.403518	-0.0169929	1.53291e-06	0.0208752
ZNF746	-0.438806	-0.0847187	1.5699e-06	0.0213774
PDK2	0.348236	0.0753288	1.59321e-06	0.0216932
APOB	0.505418	-0.0197386	1.62677e-06	0.0221485
PTPRF	0.321799	0.0714484	1.62995e-06	0.0221901
VAPB	-0.403398	0.0708951	1.63025e-06	0.0221926
HSPB6	0.409309	0.0327884	1.66786e-06	0.022703
TMED2	-0.309776	-0.0467378	1.72948e-06	0.0235399
NRG1	0.363458	0.0913796	1.74715e-06	0.0237786
GRAMD4	0.417885	0.0267681	1.74919e-06	0.0238047
NDUFAF3	0.36778	-0.0338742	1.76818e-06	0.0240614
M6PR	0.387872	-0.0378005	1.83605e-06	0.0249831
FLII	0.432318	-0.109895	1.84391e-06	0.0250882
CAT	0.465797	0.0977668	1.84547e-06	0.0251077
PARVB	0.352792	-0.17164	1.88188e-06	0.0256011
SDHB	0.28614	0.011344	1.89037e-06	0.0257147
GCLC	0.429942	0.0638262	1.96354e-06	0.0267081
CHSY1	0.459544	0.139587	1.99684e-06	0.0271591
PODNL1	0.337672	0.0741411	2.02453e-06	0.0275336
ACBD5	0.557892	-0.00259658	2.03905e-06	0.027729
PLIN1	0.34049	0.154521	2.04825e-06	0.0278521
GFPT1	0.428293	0.0729353	2.04853e-06	0.0278539
ATP6AP2	0.48799	0.00130316	2.05236e-06	0.0279039
DECR1	0.451253	1.06063e-05	2.06591e-06	0.028086
SEC31A	0.282368	0.101491	2.07837e-06	0.0282534
SCFD1	0.294656	0.157638	2.10668e-06	0.0286362
SETD3	0.273544	-0.0323072	2.10996e-06	0.0286786
THRSP	-0.296253	0.014873	2.11033e-06	0.0286816
RIPPLY3	0.310481	-0.0340275	2.13775e-06	0.029052
VEGFC	-0.408422	0.0158626	2.16735e-06	0.0294521
SCD	0.299965	-0.0170662	2.18238e-06	0.0296541
PIK3R4	0.344683	0.0888076	2.18675e-06	0.0297114
TMEM47	-0.332671	0.111074	2.20285e-06	0.0299279
NSD1	0.361396	0.0816002	2.21294e-06	0.0300628
RNF123	0.308063	-0.112041	2.25536e-06	0.0306368
CPT2	0.457549	-0.0443629	2.2686e-06	0.0308144
GRIP1	0.417841	0.0446784	2.28025e-06	0.0309703
GPRIN2	0.42193	-0.00429752	2.30938e-06	0.0313637
RBM17	0.311366	0.093728	2.32167e-06	0.0315282
UQCRC1	-0.38205	-0.176218	2.32631e-06	0.031589
DCX	0.451374	0.0611712	2.37565e-06	0.0322565
PIKFYVE	0.343985	0.227926	2.40224e-06	0.0326153
RNF130	0.30782	0.0699988	2.40872e-06	0.0327008
NDUFV2	0.367134	-0.0792921	2.41772e-06	0.0328206
FASN	0.433592	-0.181732	2.43886e-06	0.0331051
NCSTN	0.37013	-0.0232831	2.44342e-06	0.0331646
BOLA3	0.47929	-0.145979	2.48776e-06	0.0337638
WDFY1	-0.432881	0.140848	2.55666e-06	0.0346964
CCDC51	0.463355	-0.129804	2.63237e-06	0.0357213
SRP68	0.210943	-0.0802073	2.67644e-06	0.0363166
SNRNP27	0.220538	0.0228266	2.72252e-06	0.0369391
QDPR	0.319957	-0.00341437	2.77164e-06	0.0376029
LSM14A	0.389034	0.197659	2.79243e-06	0.0378822
KHNYN	0.399976	0.0345231	2.8017e-06	0.038005
GPT2	0.420694	-0.0976542	2.94756e-06	0.0399807
GPX4	0.417935	0.00170749	2.98666e-06	0.040508
BST1	0.475576	-0.0192123	3.0132e-06	0.040865
DTX1	0.445959	-0.106624	3.03505e-06	0.0411583
ELMO2	0.439837	-0.0943224	3.08537e-06	0.0418376
CKAP5	0.458946	-0.021958	3.12129e-06	0.0423216
ARL6IP5	0.502936	0.080934	3.13285e-06	0.0424752
NSDHL	0.359441	-0.10545	3.14965e-06	0.0426998
RLN1	0.31015	0.0266829	3.19175e-06	0.0432674
CCDC124	0.465543	-0.138091	3.20238e-06	0.0434083
STAC	0.192928	0.0337043	3.21677e-06	0.0436001
EHD2	0.441466	0.0710477	3.23383e-06	0.0438281
TTL	-0.360715	-0.055034	3.25531e-06	0.0441159
KCTD6	0.400124	0.165687	3.35634e-06	0.0454818
ACSS2	0.53365	-0.04059	3.38349e-06	0.0458463
FUCA2	0.431518	-0.124171	3.51872e-06	0.0476751
ST6GAL2	0.204729	0.0891101	3.53186e-06	0.0478496
LSM10	0.39051	-0.187453	3.54283e-06	0.0479947
PIR	0.343799	-0.0407716	3.55818e-06	0.0481991

## Sheet: Array_Healthy_Vs_LumB
DIFFERENTIALLY CO-EXPRESSED GENES							ENRICHMENT ANALYSIS OF THE DIFFERENTIALLY COEXPRESSED GENES
Genes	Cor_Healthy	Cor_LumB	Healthy_Vs_LumB_p	Healthy_Vs_LumB_p.adjusted			source	term_name	term_id	adjusted_p_value	negative_log10_of_adjusted_p_value	term_size	query_size	intersection_size	effective_domain_size	intersections
SNCG	0.398775	-0.204062	2.61507e-14	3.62606e-10			GO:MF	oxidoreductase activity	GO:0016491	1.6175e-06	5.79116	752	563	56	17612	MGST1,IDH1,ASPH,AIFM2,CYP27B1,ACOX2,ME1,ETFA,PCYOX1,CAT,RETSAT,ASPHD1,CDO1,DECR1,ALDH3A2,ACADL,PRDX6,DLAT,IDH3A,PIR,SDHA,MAOA,DHRS3,BMP2,MGST3,HSD11B1,ACOX1,GLRX2,GPD1,CYC1,AOC3,SDHD,NQO1,NDUFA12,FADS3,GLUD2,PDHA1,PIPOX,SCD,SOD3,POR,SDR42E1,MDH1,GPX4,ADH1C,STEAP4,GLRX3,GPX3,DEGS1,FDX1,PCBD2,FTH1,HSD17B11,STEAP1,GLDC,CYP4B1
C19orf12	0.507779	-0.0668484	3.29753e-14	4.57202e-10			GO:MF	electron transfer activity	GO:0009055	6.67885e-05	4.1753	115	563	17	17612	ASPH,AIFM2,ME1,ETFA,SDHA,DHRS3,GLRX2,CYC1,SDHD,NQO1,NDUFA12,POR,STEAP4,GLRX3,DEGS1,FDX1,GLDC
LGALS3	0.559954	0.0104835	4.96545e-14	6.88411e-10			GO:MF	cofactor binding	GO:0048037	0.00304237	2.51679	505	563	36	17612	MGST1,IDH1,PYGL,AIFM2,CYP27B1,ACOX2,ME1,ETFA,MOCS1,CAT,DECR1,ACADL,IDH3A,SDHA,ACBD5,TKT,ACAT1,ACOX1,GLRX2,GPD1,CYC1,AOC3,SDHD,ISCU,GCLC,ISCA2,ACO1,HEBP2,POR,MDH1,STEAP4,GLRX3,FDX1,ACLY,GLDC,CYP4B1
CEBPA	0.524827	-0.0338645	8.19573e-14	1.13617e-09			GO:MF	protein dimerization activity	GO:0046983	0.00452302	2.34457	1343	563	72	17612	CEBPA,MGST1,IDH1,FZD4,PYGL,MYCBP2,TYRO3,HSPB6,ADIPOR2,ACOX2,DGAT2,PPARG,BNIP3L,CAT,ALDH3A2,PRDX6,EPAS1,GIMAP7,EBF3,GTF2A1,TPST2,RXRA,TBX15,RBP4,PDK2,NPAS2,ANO6,TKT,PEX11A,BMP2,VEGFB,THRSP,ADIPOR1,ACAT1,MAP3K9,ADRB1,GPD1,AOC3,CAPN2,ADRA2A,EEA1,NRN1,FBLN5,PSMD7,GCLC,CAV2,SNX5,CAV1,DVL3,ID3,ABCD2,FOS,CAMK2B,MLX,NCOA3,KCNB1,EGFR,NFYB,SNX9,MLXIPL,NR6A1,BMPR1A,ADD1,TERF1,ATOH8,CABYR,ZBTB16,CIDEA,GLDC,T…
SLC7A10	0.515737	-0.046154	8.31236e-14	1.15226e-09			GO:MF	1-phosphatidylinositol binding	GO:0005545	0.0352618	1.4527	15	563	5	17612	WDFY1,ZFYVE16,EEA1,SNX10,SNX9
MGST1	0.426605	-0.156504	1.11082e-13	1.53971e-09			GO:BP	regulation of lipid metabolic process	GO:0019216	5.2865e-11	10.2768	393	565	46	17710	IDH1,MID1IP1,PNPLA2,ADIPOR2,CYP27B1,ME1,GPAM,ACSL1,DGAT2,PPARG,TYSND1,ACADL,LGALS12,RBL2,RXRA,PDK2,NPAS2,APOB,PEX11A,BMP2,PRKCD,THRSP,ADIPOR1,ACOX1,RARRES2,LEP,CAPN2,ADRA2A,G0S2,CCDC3,PIK3R4,LPGAT1,SCD,CAV1,ABCD2,POR,CREBL2,NFYB,CYR61,MLXIPL,ORMDL3,MBTPS1,PDE3B,PPP2R5A,CIDEA,ADIPOQ
ABLIM1	0.557892	0.028252	3.30496e-13	4.58067e-09			GO:BP	small molecule metabolic process	GO:0044281	4.15535e-09	8.38139	1887	565	116	17710	CEBPA,IDH1,MID1IP1,IARS2,NPR1,GUK1,PRKAR2B,ADIPOR2,CYP27B1,ACOX2,FUT2,ME1,GPAM,ACSL1,DGAT2,ECHS1,ETFA,PPARG,ATP2B4,PCYOX1,CAT,TYSND1,RETSAT,CDO1,PDE8B,DECR1,ALDH3A2,PRELP,ACADL,DLAT,CS,SDHA,PAPSS2,AGPAT2,DGAT1,LIPE,GIMAP7,SERINC3,HYAL2,CSGALNACT1,DHRS3,ASS1,TPST2,RXRA,SLC19A3,BHMT2,ACBD5,RBP4,PDK2,IGFBP5,TKT,APOB,BMP2,NAT8L,SLC25A1,ACSS3,PGM3,MGST3,ADIPOR1,TBPL1,PTHLH,ACAT1,EPHX1,FMOD,ACOX1,RHOQ,…
APPBP2	0.569373	0.0489413	4.68191e-13	6.48866e-09			GO:BP	lipid metabolic process	GO:0006629	4.21533e-09	8.37517	1433	565	96	17710	CEBPA,IDH1,MID1IP1,PNPLA2,PRKAR2B,ABHD15,ADIPOR2,CYP27B1,ACOX2,PLIN1,ME1,GPAM,ACSL1,DGAT2,ECHS1,ETFA,PPARG,GPC6,CAT,TYSND1,RETSAT,DECR1,ALDH3A2,ACADL,LGALS12,KLB,PRDX6,PLBD1,RBL2,AGPAT2,DGAT1,LIPE,PIKFYVE,SERINC3,DHRS3,SERINC1,RXRA,ACBD5,RBP4,FYN,PDK2,NPAS2,APOB,PEX11A,BMP2,PRKCD,COL4A3BP,THRSP,MGST3,ADIPOR1,HSD11B1,ACAT1,ACOX1,PCTP,GPC3,RARRES2,GPD1,LEP,PIK3CA,CAPN2,ADRA2A,NFE2L1,G0S2,CCDC3,PIK3…
IDH1	0.479515	-0.0742744	5.05014e-13	6.99848e-09			GO:BP	oxidation-reduction process	GO:0055114	2.29992e-07	6.63829	1009	565	72	17710	MGST1,IDH1,ASPH,PYGL,SLC25A18,AIFM2,ADIPOR2,CYP27B1,ACOX2,ME1,DGAT2,ECHS1,ETFA,PPARG,PCYOX1,CAT,TYSND1,RETSAT,ASPHD1,CDO1,DECR1,ALDH3A2,ACADL,PRDX6,DLAT,CS,IDH3A,PIR,SDHA,MAOA,DHRS3,TKT,BMP2,ADIPOR1,HSD11B1,ACAT1,ACOX1,GLRX2,GPD1,CYC1,LEP,AOC3,SDHD,PIK3CA,NQO1,NDUFA12,FADS3,GLUD2,PDHA1,PIPOX,SCD,SOD3,ACO1,ABCD2,POR,SDR42E1,MDH1,GPX4,ADH1C,STEAP4,GLRX3,GPX3,DEGS1,FDX1,GPI,PCBD2,FTH1,HSD17B11,STEAP…
MID1IP1	0.414112	-0.153644	5.6848e-13	7.87743e-09			GO:BP	regulation of lipid biosynthetic process	GO:0046890	4.36003e-07	6.36051	184	565	26	17710	IDH1,MID1IP1,ADIPOR2,CYP27B1,GPAM,DGAT2,ACADL,APOB,BMP2,PRKCD,THRSP,ADIPOR1,LEP,CAPN2,CCDC3,LPGAT1,SCD,ABCD2,POR,CREBL2,NFYB,CYR61,MLXIPL,ORMDL3,MBTPS1,ADIPOQ
SEC63	0.529238	-0.000283886	9.71904e-13	1.34667e-08			GO:BP	carboxylic acid metabolic process	GO:0019752	5.16695e-07	6.28677	985	565	70	17710	IDH1,MID1IP1,IARS2,PRKAR2B,ADIPOR2,ACOX2,ME1,GPAM,ACSL1,DGAT2,ECHS1,ETFA,PPARG,ATP2B4,PCYOX1,TYSND1,CDO1,DECR1,ALDH3A2,ACADL,DLAT,CS,SDHA,LIPE,SERINC3,HYAL2,CSGALNACT1,ASS1,BHMT2,ACBD5,PDK2,NAT8L,MGST3,ADIPOR1,ACAT1,ACOX1,GPD1,LEP,PFKFB1,GCLC,NQO1,FADS3,GLUD2,LPGAT1,PDHA1,SEPHS1,PIPOX,AASDHPPT,SCD,CAV1,ACO1,SLC1A3,ABCD2,POR,MDH1,GPX4,ADH1C,FAH,PCK1,CKMT2,MLXIPL,DEGS1,GPI,GLYAT,ACLY,CRABP1,BTD,GLD…
FZD4	0.542553	0.0223519	1.37548e-12	1.90573e-08			GO:BP	oxoacid metabolic process	GO:0043436	6.08486e-07	6.21575	1074	565	74	17710	IDH1,MID1IP1,IARS2,PRKAR2B,ADIPOR2,ACOX2,ME1,GPAM,ACSL1,DGAT2,ECHS1,ETFA,PPARG,ATP2B4,PCYOX1,TYSND1,CDO1,DECR1,ALDH3A2,PRELP,ACADL,DLAT,CS,SDHA,PAPSS2,LIPE,SERINC3,HYAL2,CSGALNACT1,ASS1,TPST2,BHMT2,ACBD5,PDK2,NAT8L,MGST3,ADIPOR1,ACAT1,FMOD,ACOX1,GPD1,LEP,PFKFB1,GCLC,NQO1,FADS3,GLUD2,LPGAT1,PDHA1,SEPHS1,PIPOX,AASDHPPT,SCD,CAV1,ACO1,SLC1A3,ABCD2,POR,MDH1,GPX4,ADH1C,FAH,PCK1,CKMT2,MLXIPL,DEGS1,GPI,G…
BRD7	0.496715	-0.0400451	1.42548e-12	1.97487e-08			GO:BP	organic acid metabolic process	GO:0006082	1.39281e-06	5.85611	1094	565	74	17710	IDH1,MID1IP1,IARS2,PRKAR2B,ADIPOR2,ACOX2,ME1,GPAM,ACSL1,DGAT2,ECHS1,ETFA,PPARG,ATP2B4,PCYOX1,TYSND1,CDO1,DECR1,ALDH3A2,PRELP,ACADL,DLAT,CS,SDHA,PAPSS2,LIPE,SERINC3,HYAL2,CSGALNACT1,ASS1,TPST2,BHMT2,ACBD5,PDK2,NAT8L,MGST3,ADIPOR1,ACAT1,FMOD,ACOX1,GPD1,LEP,PFKFB1,GCLC,NQO1,FADS3,GLUD2,LPGAT1,PDHA1,SEPHS1,PIPOX,AASDHPPT,SCD,CAV1,ACO1,SLC1A3,ABCD2,POR,MDH1,GPX4,ADH1C,FAH,PCK1,CKMT2,MLXIPL,DEGS1,GPI,G…
KCNQ3	-0.437014	0.104266	3.96434e-12	5.49181e-08			GO:BP	monocarboxylic acid metabolic process	GO:0032787	2.26638e-05	4.64467	594	565	47	17710	IDH1,MID1IP1,PRKAR2B,ADIPOR2,ACOX2,ME1,GPAM,ACSL1,DGAT2,ECHS1,ETFA,PPARG,TYSND1,DECR1,ALDH3A2,ACADL,DLAT,LIPE,ACBD5,PDK2,ADIPOR1,ACAT1,ACOX1,GPD1,LEP,PFKFB1,FADS3,LPGAT1,PDHA1,AASDHPPT,SCD,CAV1,SLC1A3,ABCD2,POR,GPX4,ADH1C,FAH,PCK1,MLXIPL,DEGS1,GPI,GLYAT,ACLY,CRABP1,BTD,ADIPOQ
HSPB7	0.464567	-0.0651937	5.95789e-12	8.25286e-08			GO:BP	fatty acid oxidation	GO:0019395	3.20742e-05	4.49384	99	565	17	17710	ADIPOR2,ACOX2,DGAT2,ECHS1,ETFA,PPARG,TYSND1,DECR1,ALDH3A2,ACADL,ADIPOR1,ACAT1,ACOX1,LEP,ABCD2,POR,ADIPOQ
TMEM132C	0.469617	-0.0541745	8.79385e-12	1.21804e-07			GO:BP	cellular lipid metabolic process	GO:0044255	4.20636e-05	4.37609	1094	565	70	17710	IDH1,MID1IP1,PNPLA2,PRKAR2B,ABHD15,ADIPOR2,ACOX2,GPAM,ACSL1,DGAT2,ECHS1,ETFA,PPARG,GPC6,CAT,TYSND1,RETSAT,DECR1,ALDH3A2,ACADL,KLB,PRDX6,PLBD1,AGPAT2,DGAT1,LIPE,PIKFYVE,SERINC3,DHRS3,SERINC1,ACBD5,RBP4,FYN,PDK2,APOB,PRKCD,COL4A3BP,THRSP,ADIPOR1,ACAT1,ACOX1,PCTP,GPC3,RARRES2,GPD1,LEP,PIK3CA,CAPN2,PIK3R4,FADS3,LPGAT1,LRP2,AASDHPPT,SCD,CAV1,ABCD2,POR,GPX4,EGFR,ADH1C,PCK1,CYR61,MLXIPL,LPCAT4,ORMDL3,DE…
PSMD1	0.42638	-0.10691	9.58518e-12	1.32755e-07			GO:BP	lipid oxidation	GO:0034440	4.37973e-05	4.35855	101	565	17	17710	ADIPOR2,ACOX2,DGAT2,ECHS1,ETFA,PPARG,TYSND1,DECR1,ALDH3A2,ACADL,ADIPOR1,ACAT1,ACOX1,LEP,ABCD2,POR,ADIPOQ
SLC16A2	0.505418	-0.00435316	1.12205e-11	1.55393e-07			GO:BP	response to acid chemical	GO:0001101	5.42326e-05	4.26574	347	565	33	17710	FZD4,ALAD,SERPINF1,ACSL1,DGAT2,PPARG,ATP2B4,CAT,CDO1,IGF2R,CPEB3,ASS1,RXRA,RBP4,FYN,APOB,SLC10A3,LEP,CAPN2,SIX1,GCLC,NQO1,ZEB1,DUSP1,SCD,ID3,KLF2,FOXO1,EGFR,PCK1,AQP1,GLDC,ADIPOQ
FTSJ1	0.413731	-0.116427	1.54798e-11	2.14365e-07			GO:BP	fatty acid metabolic process	GO:0006631	5.9395e-05	4.22625	366	565	34	17710	MID1IP1,PRKAR2B,ADIPOR2,ACOX2,GPAM,ACSL1,DGAT2,ECHS1,ETFA,PPARG,TYSND1,DECR1,ALDH3A2,ACADL,LIPE,ACBD5,PDK2,ADIPOR1,ACAT1,ACOX1,LEP,FADS3,LPGAT1,AASDHPPT,SCD,CAV1,ABCD2,POR,GPX4,PCK1,MLXIPL,DEGS1,ACLY,ADIPOQ
KLF8	0.435478	-0.0818165	3.10848e-11	4.30431e-07			GO:BP	small molecule biosynthetic process	GO:0044283	0.000134186	3.87229	691	565	50	17710	MID1IP1,GUK1,ADIPOR2,CYP27B1,ACOX2,GPAM,DGAT2,ATP2B4,CDO1,PDE8B,ACADL,SERINC3,ASS1,BHMT2,RBP4,PDK2,TKT,APOB,BMP2,NAT8L,SLC25A1,ACSS3,MGST3,ADIPOR1,ACAT1,EPHX1,GPD1,LEP,PFKFB1,FADS3,GLUD2,LPGAT1,SEPHS1,AASDHPPT,SCD,SLC1A3,ABCD2,POR,FOXO1,MDH1,GPX4,NFYB,PCK1,MLXIPL,MBTPS1,DEGS1,GPI,PCBD2,ACLY,ADIPOQ
RIPPLY3	-0.403398	0.119608	3.30656e-11	4.57826e-07			GO:BP	lipid biosynthetic process	GO:0008610	0.000161887	3.79079	716	565	51	17710	IDH1,MID1IP1,ADIPOR2,CYP27B1,ACOX2,GPAM,ACSL1,DGAT2,ALDH3A2,ACADL,KLB,AGPAT2,DGAT1,PIKFYVE,SERINC1,APOB,BMP2,PRKCD,COL4A3BP,THRSP,ADIPOR1,HSD11B1,PCTP,GPD1,LEP,PIK3CA,CAPN2,CCDC3,PIK3R4,FADS3,LPGAT1,AASDHPPT,SCD,ABCD2,POR,SDR42E1,CREBL2,GPX4,NFYB,PCK1,CYR61,MLXIPL,LPCAT4,ORMDL3,MBTPS1,DEGS1,FDX1,ACLY,HSD17B11,PTPN11,ADIPOQ
ASPH	0.557802	0.0836673	3.93018e-11	5.44134e-07			GO:BP	regulation of biological quality	GO:0065008	0.000332443	3.47828	3911	565	177	17710	SNCG,C19ORF12,CEBPA,FZD4,KCNQ3,SLC16A2,ASPH,IARS2,NPR1,PYGL,PNPLA2,ARL2BP,TYRO3,RHOBTB3,PRKAR2B,SERPINF1,ADIPOR2,CYP27B1,PEX19,ACOX2,CITED2,GPAM,HMGB1,ACSL1,DGAT2,ARHGAP21,PPARG,ATP2B4,BNIP3L,SUN2,RETSAT,CDO1,UVRAG,ZNF236,DECR1,ACADL,PRDX6,SEC23A,NBN,EPAS1,NMB,CCDC47,PAPSS2,DGAT1,MAOA,CPEB3,NEK7,HYAL2,ABCC8,DHRS3,ASS1,CBLN2,TBC1D20,RBP4,FYN,EDNRA,ANXA5,PDK2,ANO6,IGFBP5,KCNIP2,VEGFC,APOB,PEX11A,OP…
IARS2	0.431952	-0.0815332	4.53925e-11	6.28414e-07			GO:BP	lipid catabolic process	GO:0016042	0.000425513	3.37109	324	565	30	17710	IDH1,PNPLA2,CYP27B1,ACOX2,PLIN1,ECHS1,ETFA,TYSND1,DECR1,ALDH3A2,ACADL,LGALS12,PRDX6,PLBD1,LIPE,ACBD5,APOB,PRKCD,ACAT1,ACOX1,RARRES2,LEP,ADRA2A,ABCD2,PCK1,HSD17B11,CRABP1,PDE3B,CIDEA,ADIPOQ
NPR1	0.421815	-0.0937333	4.57681e-11	6.33567e-07			GO:BP	generation of precursor metabolites and energy	GO:0006091	0.000503288	3.29818	496	565	39	17710	CEBPA,IDH1,ASPH,PYGL,SLC25A18,AIFM2,ME1,ETFA,CAT,DLAT,CS,IDH3A,SDHA,DHRS3,TKT,ACSS3,ACAT1,ACOX1,GLRX2,GPD1,CYC1,LEP,SDHD,PIK3CA,PFKFB1,NQO1,NDUFA12,PDHA1,ACO1,POR,MDH1,ADH1C,MLXIPL,GLRX3,DEGS1,FDX1,GPI,GLDC,ADIPOQ
PYGL	0.505351	0.0142815	5.26536e-11	7.28831e-07			GO:BP	sulfur compound metabolic process	GO:0006790	0.0006151	3.21105	366	565	32	17710	MGST1,IDH1,GPAM,ACSL1,DGAT2,PCYOX1,CDO1,PRELP,DLAT,PAPSS2,DGAT1,CSGALNACT1,TPST2,SLC19A3,BHMT2,PDK2,SLC25A1,MGST3,ACAT1,FMOD,GLRX2,ISCU,GCLC,ISCA2,PDHA1,PIPOX,SCD,GPX4,GLRX3,GLYAT,ACLY,BTD
PNPLA2	0.482202	-0.0157651	5.51415e-11	7.63214e-07			GO:BP	response to organic substance	GO:0010033	0.000642309	3.19226	3233	565	151	17710	CEBPA,MGST1,IDH1,FZD4,HSPB7,BTG2,ALAD,PRKAR2B,SERPINF1,ADIPOR2,CYP27B1,CITED2,ME1,GPAM,HMGB1,ACSL1,DGAT2,PPARG,ATP2B4,CAT,CDO1,ZNF236,KLB,GAS1,CCDC47,AGPAT2,MAOA,IGF2R,CPEB3,TIMP2,TIMP3,HYAL2,ABCC8,ASS1,EIF2B1,RXRA,KLHL20,CREB3L2,RBP4,FYN,ANXA5,PDK2,IGFBP5,UBE2N,VEGFC,APOB,BMP2,PRKCD,GPIHBP1,SEC31A,GCNT1,VEGFB,MGST3,ADIPOR1,TXNIP,NDN,ACAT1,EPHX1,FMOD,ACVR1C,GDF10,GLRX2,RHOQ,GPC3,ZFYVE16,SLC10A3,R…
MYCBP2	0.510236	0.0258785	7.90108e-11	1.09351e-06			GO:BP	response to hormone	GO:0009725	0.000699312	3.15533	993	565	62	17710	IDH1,BTG2,ALAD,PRKAR2B,SERPINF1,ADIPOR2,ME1,GPAM,ACSL1,PPARG,CAT,CDO1,TIMP2,TIMP3,ABCC8,ASS1,EIF2B1,RXRA,FYN,ANXA5,PDK2,IGFBP5,APOB,PRKCD,GCNT1,ADIPOR1,TXNIP,ACAT1,EPHX1,ACVR1C,RHOQ,RARRES2,CYC1,LEP,PIK3CA,ADRA2A,SIX1,PFKFB1,MYO1C,GCLC,ATP6V1E1,NQO1,CAV2,DUSP1,CAV1,FOS,POR,FOXO1,NCOA3,MBD2,GPX4,EGFR,PCK1,NR6A1,MED30,GPI,AQP1,PDE3B,TGFBR2,PAQR7,PTPN11,ADIPOQ
ARL2BP	0.432095	-0.0732072	8.81143e-11	1.21941e-06			GO:BP	alcohol metabolic process	GO:0006066	0.000859311	3.06585	353	565	31	17710	CEBPA,IDH1,CYP27B1,GPAM,DGAT2,CAT,RETSAT,ALDH3A2,ACADL,DGAT1,LIPE,DHRS3,RXRA,RBP4,APOB,BMP2,EPHX1,GPD1,LEP,NFE2L1,LIMA1,SCD,ITPK1,POR,ADH1C,NFYB,PCK1,MBTPS1,FDX1,PCBD2,ACLY
TSKU	0.475902	-0.0169569	9.68358e-11	1.34001e-06			GO:BP	secondary alcohol metabolic process	GO:1902652	0.000978238	3.00956	153	565	19	17710	CEBPA,IDH1,CYP27B1,GPAM,DGAT2,CAT,ACADL,LIPE,RXRA,APOB,LEP,NFE2L1,LIMA1,SCD,POR,NFYB,MBTPS1,FDX1,ACLY
TYRO3	0.375737	-0.135398	1.26151e-10	1.74556e-06			GO:BP	chemical homeostasis	GO:0048878	0.00108653	2.96396	1167	565	69	17710	C19ORF12,CEBPA,NPR1,PYGL,PNPLA2,PRKAR2B,SERPINF1,ADIPOR2,CYP27B1,ACOX2,GPAM,HMGB1,DGAT2,PPARG,ATP2B4,ZNF236,EPAS1,NMB,CCDC47,DGAT1,HYAL2,ABCC8,TBC1D20,RBP4,FYN,EDNRA,ANXA5,PDK2,IGFBP5,APOB,GPIHBP1,COL4A3BP,ADIPOR1,ACOX1,FHL1,SLC25A28,LEP,PIK3CA,ADRA2A,ISCU,GCLC,LIMA1,SNX5,CUTC,CAV1,ACO1,S1PR1,SNX10,FOXO1,SLC29A1,KCNB1,EGFR,STEAP4,PCK1,PPP2R3C,MYO5B,MLXIPL,GLRX3,ORMDL3,GPI,AQP1,FTH1,STEAP1,ROGDI,B…
BTG2	0.51634	0.0401936	1.28186e-10	1.77358e-06			GO:BP	response to oxygen-containing compound	GO:1901700	0.00129318	2.88834	1629	565	88	17710	MGST1,FZD4,BTG2,ALAD,PRKAR2B,SERPINF1,CYP27B1,ME1,GPAM,HMGB1,ACSL1,DGAT2,PPARG,ATP2B4,CAT,CDO1,ZNF236,IGF2R,CPEB3,HYAL2,ABCC8,ASS1,EIF2B1,RXRA,RBP4,FYN,ANXA5,PDK2,IGFBP5,APOB,PRKCD,GPIHBP1,GCNT1,ADIPOR1,TXNIP,ACVR1C,GLRX2,RHOQ,SLC10A3,RARRES2,GPD1,CYC1,LEP,PIK3CA,CAPN2,ADRA2A,SIX1,FBLN5,PPP1R15B,PFKFB1,MYO1C,GCLC,ATP6V1E1,NQO1,ZEB1,EPS8,CAV2,CLDN5,DUSP1,SCD,SOD3,CAV1,KCNJ8,ID3,FOS,POR,KLF2,FOXO1,…
SLC25A18	0.32751	-0.187463	1.43038e-10	1.97893e-06			GO:BP	monocarboxylic acid catabolic process	GO:0072329	0.00135561	2.86787	127	565	17	17710	ACOX2,ECHS1,ETFA,TYSND1,DECR1,ALDH3A2,ACADL,LIPE,ACBD5,ACAT1,ACOX1,LEP,ABCD2,FAH,PCK1,CRABP1,ADIPOQ
GUK1	0.32033	-0.194488	1.51576e-10	2.09691e-06			GO:BP	catabolic process	GO:0009056	0.00140389	2.85267	2551	565	124	17710	C19ORF12,CEBPA,IDH1,PSMD1,PYGL,PNPLA2,MYCBP2,BTG2,ALAD,RNF13,SNX3,CYP27B1,ACOX2,FUT2,PLIN1,HMGB1,ACSL1,ECHS1,ETFA,ATP2B4,GPC6,BNIP3L,PCYOX1,CAT,TYSND1,CDO1,UVRAG,PDE8B,DECR1,ALDH3A2,PRELP,ACADL,LGALS12,PRDX6,PLBD1,SEC23A,LSM6,CCDC47,USP43,PTER,LIPE,MAOA,CPEB3,TIMP2,PIKFYVE,SCFD1,TIMP3,HYAL2,USP30,KLHL20,ACBD5,FYN,UPF2,APOB,OPHN1,PRKCD,ACAT1,EPHX1,FMOD,ACOX1,LIX1L,GPC3,SSB,RARRES2,GPD1,CSDE1,LEP,P…
RHOBTB3	0.475576	-0.0112936	1.57292e-10	2.17582e-06			GO:BP	response to endogenous stimulus	GO:0009719	0.00168894	2.77238	1664	565	89	17710	IDH1,BTG2,ALAD,PRKAR2B,SERPINF1,ADIPOR2,CITED2,ME1,GPAM,ACSL1,PPARG,ATP2B4,CAT,CDO1,KLB,CPEB3,TIMP2,TIMP3,HYAL2,ABCC8,ASS1,EIF2B1,RXRA,FYN,ANXA5,PDK2,IGFBP5,APOB,BMP2,PRKCD,GCNT1,ADIPOR1,TXNIP,ACAT1,EPHX1,FMOD,ACVR1C,GDF10,RHOQ,GPC3,ZFYVE16,RARRES2,GPD1,CYC1,LEP,PIK3CA,CAPN2,ADRA2A,SIX1,PFKFB1,MYO1C,GCLC,ATP6V1E1,NQO1,ZEB1,FNTA,CAV2,BMPR2,CD109,CLDN5,DUSP1,LRP2,CAV1,ZFHX3,FOS,POR,KLF2,FOXO1,NCOA3…
ALAD	0.493477	0.0129178	1.67813e-10	2.32119e-06			GO:BP	regulation of ER to Golgi vesicle-mediated transport	GO:0060628	0.0017262	2.76291	18	565	7	17710	SEC23A,GAS1,SCFD1,TBC1D20,PREB,YIPF5,RNF139
HSPB6	0.405837	-0.0967013	1.69236e-10	2.34071e-06			GO:BP	tricarboxylic acid cycle	GO:0006099	0.00187693	2.72655	34	565	9	17710	IDH1,DLAT,CS,IDH3A,SDHA,SDHD,PDHA1,ACO1,MDH1
RNF13	0.532743	0.0682224	1.97915e-10	2.73717e-06			GO:BP	fatty acid catabolic process	GO:0009062	0.00236953	2.62534	104	565	15	17710	ACOX2,ECHS1,ETFA,TYSND1,DECR1,ALDH3A2,ACADL,LIPE,ACBD5,ACAT1,ACOX1,LEP,ABCD2,PCK1,ADIPOQ
PPP1R16B	0.3807	-0.122416	2.26759e-10	3.13585e-06			GO:BP	glucose homeostasis	GO:0042593	0.00245744	2.60952	244	565	24	17710	CEBPA,PYGL,SERPINF1,ADIPOR2,PPARG,ZNF236,NMB,ABCC8,RBP4,PDK2,IGFBP5,ADIPOR1,LEP,PIK3CA,ADRA2A,GCLC,FOXO1,SLC29A1,KCNB1,PCK1,MLXIPL,GPI,PTPN11,ADIPOQ
PRKAR2B	0.505616	0.034621	2.59592e-10	3.58963e-06			GO:BP	carbohydrate homeostasis	GO:0033500	0.00264449	2.57766	245	565	24	17710	CEBPA,PYGL,SERPINF1,ADIPOR2,PPARG,ZNF236,NMB,ABCC8,RBP4,PDK2,IGFBP5,ADIPOR1,LEP,PIK3CA,ADRA2A,GCLC,FOXO1,SLC29A1,KCNB1,PCK1,MLXIPL,GPI,PTPN11,ADIPOQ
SLC29A4	0.339802	-0.165028	2.98096e-10	4.12178e-06			GO:BP	organic substance catabolic process	GO:1901575	0.00359906	2.44381	2126	565	106	17710	CEBPA,IDH1,PSMD1,PYGL,PNPLA2,MYCBP2,BTG2,ALAD,RNF13,SNX3,CYP27B1,ACOX2,FUT2,PLIN1,HMGB1,ECHS1,ETFA,ATP2B4,GPC6,BNIP3L,PCYOX1,TYSND1,CDO1,UVRAG,PDE8B,DECR1,ALDH3A2,PRELP,ACADL,LGALS12,PRDX6,PLBD1,LSM6,CCDC47,USP43,LIPE,MAOA,CPEB3,TIMP2,TIMP3,HYAL2,USP30,KLHL20,ACBD5,FYN,UPF2,APOB,OPHN1,PRKCD,ACAT1,FMOD,ACOX1,GPC3,SSB,RARRES2,GPD1,CSDE1,LEP,CAPN2,ADRA2A,PSMD7,PFKFB1,GCLC,PIK3R4,FUCA2,RNF130,RAD23A,…
SERPINF1	0.435447	-0.0534858	3.04784e-10	4.21395e-06			GO:BP	response to drug	GO:0042493	0.00405544	2.39196	1023	565	61	17710	SNCG,SLC7A10,MGST1,FZD4,SLC25A18,ALAD,PRKAR2B,SERPINF1,ACSL1,PPARG,CAT,CDO1,SLC15A4,AGPAT2,TIMP2,ABCC8,ASS1,SLC19A3,RBP4,FYN,VEGFC,PRKCD,GPIHBP1,VEGFB,SLC25A1,TXNIP,GLRX2,LEP,CAPN2,PPP1R15B,GCLC,NQO1,EPS8,CLDN5,DUSP1,PARP4,LRP2,CAV1,SLC1A3,DVL3,FOS,POR,KLF2,FOXO1,GNA12,DAD1,SLC1A5,ARL6IP5,EGFR,PCK1,SEMA3C,SYT13,FDX1,GPI,AQP1,TERF1,TGFBR2,PPP2R2A,CYP4B1,PTPN11,ADIPOQ
AIFM2	0.433639	-0.0551043	3.19515e-10	4.4173e-06			GO:BP	diterpenoid metabolic process	GO:0016101	0.00415793	2.38112	95	565	14	17710	DGAT2,GPC6,RETSAT,ALDH3A2,DGAT1,DHRS3,RBP4,APOB,GPC3,RARRES2,LRP2,EGFR,ADH1C,CRABP1
ABHD15	0.475514	-0.00102215	3.5456e-10	4.90143e-06			GO:BP	carboxylic acid catabolic process	GO:0046395	0.00447443	2.34926	270	565	25	17710	ACOX2,ECHS1,ETFA,ATP2B4,PCYOX1,TYSND1,CDO1,DECR1,ALDH3A2,ACADL,LIPE,HYAL2,ACBD5,ACAT1,ACOX1,LEP,GLUD2,PIPOX,ABCD2,FAH,PCK1,CRABP1,GLDC,DDAH1,ADIPOQ
ADIPOR2	0.483322	0.0115479	4.28216e-10	5.91923e-06			GO:BP	organic acid catabolic process	GO:0016054	0.00447443	2.34926	270	565	25	17710	ACOX2,ECHS1,ETFA,ATP2B4,PCYOX1,TYSND1,CDO1,DECR1,ALDH3A2,ACADL,LIPE,HYAL2,ACBD5,ACAT1,ACOX1,LEP,GLUD2,PIPOX,ABCD2,FAH,PCK1,CRABP1,GLDC,DDAH1,ADIPOQ
EBAG9	0.410654	-0.07791	4.73365e-10	6.54285e-06			GO:BP	cellular catabolic process	GO:0044248	0.00449856	2.34693	2214	565	109	17710	C19ORF12,CEBPA,IDH1,PSMD1,PYGL,PNPLA2,BTG2,ALAD,RNF13,CYP27B1,ACOX2,HMGB1,ACSL1,ECHS1,ETFA,ATP2B4,BNIP3L,PCYOX1,CAT,TYSND1,CDO1,UVRAG,PDE8B,DECR1,ALDH3A2,PRELP,ACADL,PRDX6,SEC23A,LSM6,CCDC47,USP43,LIPE,MAOA,CPEB3,TIMP2,PIKFYVE,SCFD1,TIMP3,HYAL2,USP30,KLHL20,ACBD5,UPF2,APOB,OPHN1,PRKCD,ACAT1,EPHX1,FMOD,ACOX1,LIX1L,SSB,GPD1,CSDE1,LEP,PIK3CA,CAPN2,ADRA2A,PSMD7,PFKFB1,GCLC,ATP6V1E1,PIK3R4,RNF130,RAD2…
SNX3	0.373667	-0.120381	5.04252e-10	6.96927e-06			GO:BP	cellular response to chemical stimulus	GO:0070887	0.00455536	2.34148	3202	565	146	17710	LGALS3,CEBPA,MGST1,FZD4,ALAD,PRKAR2B,SERPINF1,ADIPOR2,CYP27B1,LYST,CITED2,GPAM,HMGB1,ACSL1,DGAT2,PPARG,ATP2B4,BNIP3L,MTUS1,CAT,CDO1,ZNF236,KLB,PRDX6,GAS1,EPAS1,AGPAT2,MAOA,CPEB3,TIMP3,HYAL2,ABCC8,ASS1,RXRA,CREB3L2,FYN,ANXA5,PDK2,ANO6,IGFBP5,UBE2N,VEGFC,APOB,BMP2,MMP28,PRKCD,SEC31A,VEGFB,MGST3,ADIPOR1,NDN,EPHX1,FMOD,ACVR1C,GDF10,GLRX2,RHOQ,GPC3,ZFYVE16,RARRES2,GPD1,BST1,LEP,AOC3,PIK3CA,CAPN2,ADRA2…
CYP27B1	-0.474199	-0.00186608	5.05784e-10	6.98993e-06			GO:BP	response to oxidative stress	GO:0006979	0.00497044	2.30361	442	565	34	17710	C19ORF12,MGST1,IDH1,ALAD,ACOX2,CAT,PRDX6,EPAS1,HYAL2,FYN,PDK2,PRKCD,TXNIP,GLRX2,CAPN2,NFE2L1,FBLN5,PPP1R15B,ETV5,GCLC,NQO1,NDUFA12,DUSP1,SOD3,FOS,KLF2,FOXO1,ARL6IP5,GPX4,EGFR,GPX3,AQP1,MPV17,ADIPOQ
PEX19	0.546696	0.0997851	5.08494e-10	7.02688e-06			GO:BP	regulation of cellular ketone metabolic process	GO:0010565	0.00589542	2.22949	126	565	16	17710	MID1IP1,ADIPOR2,DGAT2,PPARG,ATP2B4,TYSND1,ACADL,PDK2,BMP2,ADIPOR1,NQO1,LPGAT1,CAV1,ABCD2,MLXIPL,ADIPOQ
ACOX2	0.530734	0.0776104	5.13948e-10	7.10173e-06			GO:BP	cellular lipid catabolic process	GO:0044242	0.00704192	2.15231	207	565	21	17710	IDH1,PNPLA2,ACOX2,ECHS1,ETFA,TYSND1,DECR1,ALDH3A2,ACADL,PRDX6,LIPE,ACBD5,APOB,PRKCD,ACAT1,ACOX1,LEP,ABCD2,PCK1,CRABP1,ADIPOQ
LYST	0.524145	0.0691413	5.38818e-10	7.44484e-06			GO:BP	regulation of fatty acid metabolic process	GO:0019217	0.00723847	2.14035	86	565	13	17710	MID1IP1,ADIPOR2,DGAT2,PPARG,TYSND1,ACADL,PDK2,ADIPOR1,LPGAT1,CAV1,ABCD2,MLXIPL,ADIPOQ
BCL2L13	0.450953	-0.0267421	5.44707e-10	7.52567e-06			GO:BP	cholesterol metabolic process	GO:0008203	0.00724567	2.13992	143	565	17	17710	CEBPA,GPAM,DGAT2,CAT,ACADL,LIPE,RXRA,APOB,LEP,NFE2L1,LIMA1,SCD,POR,NFYB,MBTPS1,FDX1,ACLY
CITED2	0.454029	-0.0226332	5.5501e-10	7.66746e-06			GO:BP	response to peptide hormone	GO:0043434	0.00856013	2.06752	433	565	33	17710	BTG2,PRKAR2B,PPARG,CAT,CDO1,ABCC8,ASS1,EIF2B1,FYN,ANXA5,PDK2,IGFBP5,PRKCD,GCNT1,ADIPOR1,ACVR1C,RHOQ,RARRES2,CYC1,LEP,PIK3CA,PFKFB1,MYO1C,GCLC,ATP6V1E1,CAV2,CAV1,POR,FOXO1,PCK1,PDE3B,PTPN11,ADIPOQ
FUT2	-0.3927	0.0953351	6.36675e-10	8.79503e-06			GO:BP	regulation of small molecule metabolic process	GO:0062012	0.00875041	2.05797	336	565	28	17710	MID1IP1,ADIPOR2,CYP27B1,GPAM,DGAT2,PPARG,ATP2B4,TYSND1,ACADL,PDK2,IGFBP5,APOB,BMP2,ADIPOR1,GPD1,LEP,PFKFB1,NQO1,LPGAT1,SCD,CAV1,ABCD2,POR,FOXO1,NFYB,MLXIPL,MBTPS1,ADIPOQ
PLIN1	0.500631	0.0410966	7.18916e-10	9.93039e-06			GO:BP	response to chemical	GO:0042221	0.00921624	2.03545	4678	565	197	17710	SNCG,LGALS3,CEBPA,SLC7A10,MGST1,IDH1,FZD4,HSPB7,MYCBP2,BTG2,SLC25A18,ALAD,PRKAR2B,SERPINF1,ADIPOR2,CYP27B1,LYST,CITED2,ME1,GPAM,HMGB1,ACSL1,DGAT2,PPARG,ATP2B4,BNIP3L,MTUS1,CAT,CDO1,SLC15A4,ZNF236,KLB,PRDX6,GAS1,EPAS1,CCDC47,AGPAT2,MAOA,IGF2R,CPEB3,TIMP2,SCFD1,TIMP3,HYAL2,ABCC8,ASS1,EIF2B1,RXRA,KLHL20,SLC19A3,CREB3L2,RBP4,FYN,ANXA5,PDK2,ANO6,IGFBP5,KCNIP2,UBE2N,VEGFC,APOB,OPHN1,BMP2,MMP28,PRKCD,GP…
SSPN	0.496587	0.0365224	7.64266e-10	1.0556e-05			GO:BP	homeostatic process	GO:0042592	0.00963077	2.01634	1888	565	95	17710	C19ORF12,CEBPA,NPR1,PYGL,PNPLA2,TYRO3,PRKAR2B,SERPINF1,ADIPOR2,CYP27B1,ACOX2,CITED2,GPAM,HMGB1,ACSL1,DGAT2,PPARG,ATP2B4,ZNF236,DECR1,ACADL,PRDX6,NBN,EPAS1,NMB,CCDC47,DGAT1,NEK7,HYAL2,ABCC8,TBC1D20,RBP4,FYN,EDNRA,ANXA5,PDK2,ANO6,IGFBP5,APOB,GPIHBP1,COL4A3BP,ADIPOR1,NDN,ACOX1,PCTP,GLRX2,FHL1,ADRB1,SLC25A28,LEP,PIK3CA,ADRA2A,NFE2L1,G0S2,ISCU,TSC22D3,GCLC,LIMA1,SNX5,CUTC,KSR2,SCD,CAV1,ACO1,S1PR1,SNX1…
ME1	0.361155	-0.129193	7.6981e-10	1.06318e-05			GO:BP	regulation of lipid catabolic process	GO:0050994	0.0108429	1.96485	52	565	10	17710	IDH1,PNPLA2,TYSND1,LGALS12,PRKCD,RARRES2,ADRA2A,ABCD2,PDE3B,CIDEA
GSE1	0.496954	0.0379637	8.22084e-10	1.1353e-05			GO:BP	vesicle-mediated transport	GO:0016192	0.0126114	1.89924	2055	565	101	17710	LGALS3,MGST1,IDH1,PSMD1,PYGL,TYRO3,RHOBTB3,ALAD,SNX3,LYST,HMGB1,PPARG,CAT,UVRAG,SLC15A4,PRDX6,SEC23A,GAS1,AGPAT2,DGAT1,IGF2R,TIMP2,PIKFYVE,SCFD1,TIMP3,KLHL20,CREB3L2,TBC1D20,FYN,ANXA5,C6ORF120,ANO6,VEGFC,APOB,OPHN1,SERPING1,PRKCD,GPIHBP1,SEC31A,VEGFB,SFT2D1,RHOQ,GPC3,ZFYVE16,RARRES2,BRI3,TRIM46,HOOK3,BST1,STON1,LEP,PIK3CA,METTL7A,VPS29,ADRA2A,EEA1,APOOL,SNX4,PSMD7,MYO1C,MYH10,PIK3R4,FUCA2,AP1M1,C…
GPAM	0.520626	0.070294	8.52902e-10	1.17777e-05			GO:BP	organic hydroxy compound metabolic process	GO:1901615	0.0130922	1.88299	524	565	37	17710	CEBPA,IDH1,NPR1,CYP27B1,ACOX2,GPAM,DGAT2,CAT,RETSAT,ALDH3A2,ACADL,EPAS1,DGAT1,LIPE,MAOA,DHRS3,RXRA,RBP4,APOB,BMP2,EPHX1,GPD1,LEP,NFE2L1,LIMA1,LRP2,SCD,ITPK1,POR,ADH1C,FAH,NFYB,PCK1,MBTPS1,FDX1,PCBD2,ACLY
HMGB1	0.486464	0.0247323	8.59938e-10	1.1874e-05			GO:BP	regulation of catabolic process	GO:0009894	0.0147321	1.83173	902	565	54	17710	CEBPA,IDH1,PSMD1,PNPLA2,MYCBP2,BTG2,ALAD,SNX3,HMGB1,ATP2B4,BNIP3L,TYSND1,UVRAG,LGALS12,CPEB3,TIMP2,PIKFYVE,SCFD1,TIMP3,USP30,FYN,OPHN1,PRKCD,GPC3,RARRES2,GPD1,LEP,PIK3CA,ADRA2A,PFKFB1,GCLC,ATP6V1E1,RAD23A,SNX5,LRP2,CAV1,ABCD2,RNF139,SH3D19,FOXO1,GNA12,MTDH,ANGEL2,EGFR,SNX9,MLXIPL,STYX,PDE3B,N4BP1,BCAP31,CIDEA,FYCO1,TAB2,ZFP36
ACSL1	0.465543	-0.00223637	8.6516e-10	1.19453e-05			GO:BP	terpenoid metabolic process	GO:0006721	0.0174228	1.75888	107	565	14	17710	DGAT2,GPC6,RETSAT,ALDH3A2,DGAT1,DHRS3,RBP4,APOB,GPC3,RARRES2,LRP2,EGFR,ADH1C,CRABP1
DGAT2	0.425768	-0.0499874	9.96194e-10	1.37534e-05			GO:BP	drug metabolic process	GO:0017144	0.0221203	1.65521	579	565	39	17710	NPR1,CYP27B1,ACSL1,ATP2B4,CAT,ALDH3A2,PRDX6,CS,SDHA,MAOA,ASS1,SLC19A3,BHMT2,FYN,BMP2,ACSS3,ACAT1,ACOX1,CYC1,NQO1,PIPOX,NT5C3A,CAV1,ACO1,POR,KLF2,EGFR,ADH1C,FAH,PCK1,CKMT2,GPX3,PCBD2,GLYAT,ACLY,BTD,GLDC,CYP4B1,DDAH1
ARHGAP21	0.544485	0.105503	1.00633e-09	1.38924e-05			GO:BP	monosaccharide biosynthetic process	GO:0046364	0.0250921	1.60046	96	565	13	17710	DGAT2,RBP4,PDK2,TKT,SLC25A1,GPD1,LEP,PFKFB1,FOXO1,MDH1,PCK1,GPI,ADIPOQ
ECHS1	0.395327	-0.0854321	1.07513e-09	1.48411e-05			GO:BP	positive regulation of cold-induced thermogenesis	GO:0120162	0.0250921	1.60046	96	565	13	17710	ADIPOR2,ACSL1,DECR1,ACADL,EPAS1,ADIPOR1,ADRB1,LEP,G0S2,KSR2,SCD,CAV1,ADIPOQ
ETFA	0.42193	-0.0535591	1.08246e-09	1.49412e-05			GO:BP	sterol metabolic process	GO:0016125	0.0359047	1.44485	161	565	17	17710	CEBPA,GPAM,DGAT2,CAT,ACADL,LIPE,RXRA,APOB,LEP,NFE2L1,LIMA1,SCD,POR,NFYB,MBTPS1,FDX1,ACLY
PPARG	0.424805	-0.0500259	1.08579e-09	1.49861e-05			GO:BP	response to organonitrogen compound	GO:0010243	0.0360879	1.44264	978	565	56	17710	MGST1,BTG2,ALAD,PRKAR2B,PPARG,ATP2B4,CAT,CDO1,CCDC47,CPEB3,ABCC8,ASS1,EIF2B1,FYN,ANXA5,PDK2,IGFBP5,PRKCD,GPIHBP1,GCNT1,MGST3,ADIPOR1,ACVR1C,RHOQ,RARRES2,GPD1,CYC1,LEP,PIK3CA,CAPN2,SIX1,PFKFB1,MYO1C,GCLC,ATP6V1E1,ZEB1,CAV2,DUSP1,CAV1,FOS,POR,KLF2,RNF139,FOXO1,EGFR,PCK1,FDX1,GPI,AQP1,PDE3B,PPP2R2A,BCAP31,GLDC,PTPN11,POMT2,ADIPOQ
ATP2B4	0.451374	-0.0164544	1.14724e-09	1.58331e-05			GO:BP	fatty acid beta-oxidation	GO:0006635	0.042565	1.37095	73	565	11	17710	ACOX2,ECHS1,ETFA,TYSND1,DECR1,ACADL,ACAT1,ACOX1,LEP,ABCD2,ADIPOQ
ARHGAP31	0.373672	-0.108658	1.24724e-09	1.72119e-05			GO:BP	gluconeogenesis	GO:0006094	0.0450543	1.34626	87	565	12	17710	DGAT2,RBP4,PDK2,SLC25A1,GPD1,LEP,PFKFB1,FOXO1,MDH1,PCK1,GPI,ADIPOQ
SRGAP3	-0.25845	0.231836	1.36501e-09	1.88358e-05			GO:BP	acyl-CoA metabolic process	GO:0006637	0.0488386	1.31124	102	565	13	17710	GPAM,ACSL1,DGAT2,DLAT,DGAT1,PDK2,SLC25A1,ACAT1,PDHA1,PIPOX,SCD,GLYAT,ACLY
GPC6	0.443557	-0.0233658	1.4232e-09	1.96373e-05			GO:BP	thioester metabolic process	GO:0035383	0.0488386	1.31124	102	565	13	17710	GPAM,ACSL1,DGAT2,DLAT,DGAT1,PDK2,SLC25A1,ACAT1,PDHA1,PIPOX,SCD,GLYAT,ACLY
MOCS1	0.494928	0.0437856	1.56543e-09	2.15983e-05			GO:CC	cytoplasm	GO:0005737	1.27704e-16	15.8938	11492	591	463	18709	SNCG,C19ORF12,LGALS3,MGST1,ABLIM1,APPBP2,IDH1,MID1IP1,SEC63,FZD4,BRD7,HSPB7,PSMD1,FTSJ1,KLF8,ASPH,IARS2,PYGL,PNPLA2,MYCBP2,ARL2BP,TYRO3,BTG2,SLC25A18,GUK1,RHOBTB3,ALAD,HSPB6,RNF13,PPP1R16B,PRKAR2B,SERPINF1,AIFM2,EBAG9,SNX3,CYP27B1,PEX19,ACOX2,LYST,BCL2L13,FUT2,PLIN1,SSPN,ME1,GPAM,HMGB1,ACSL1,DGAT2,ARHGAP21,ECHS1,ETFA,PPARG,ATP2B4,ARHGAP31,SRGAP3,GPC6,MOCS1,BNIP3L,SUN2,MTUS1,PCYOX1,PCMT1,CAT,TYSND…
BNIP3L	0.591979	0.181193	1.72044e-09	2.37352e-05			GO:CC	cytoplasmic part	GO:0044444	3.06552e-14	13.5135	9658	591	403	18709	SNCG,C19ORF12,LGALS3,MGST1,APPBP2,IDH1,MID1IP1,SEC63,FZD4,BRD7,PSMD1,FTSJ1,KLF8,ASPH,IARS2,PYGL,PNPLA2,ARL2BP,TYRO3,BTG2,SLC25A18,GUK1,RHOBTB3,ALAD,RNF13,PPP1R16B,PRKAR2B,SERPINF1,AIFM2,EBAG9,SNX3,CYP27B1,PEX19,ACOX2,BCL2L13,FUT2,PLIN1,SSPN,ME1,GPAM,HMGB1,ACSL1,DGAT2,ARHGAP21,ECHS1,ETFA,PPARG,ATP2B4,ARHGAP31,SRGAP3,GPC6,MOCS1,BNIP3L,SUN2,MTUS1,PCYOX1,PCMT1,CAT,TYSND1,CCDC92,RETSAT,CDO1,UVRAG,PDE8…
SUN2	0.432318	-0.0332824	1.91765e-09	2.6454e-05			GO:CC	intracellular part	GO:0044424	4.47371e-07	6.34933	14429	591	513	18709	SNCG,C19ORF12,LGALS3,CEBPA,MGST1,ABLIM1,APPBP2,IDH1,MID1IP1,SEC63,FZD4,BRD7,HSPB7,PSMD1,FTSJ1,KLF8,RIPPLY3,ASPH,IARS2,PYGL,PNPLA2,MYCBP2,ARL2BP,TYRO3,BTG2,SLC25A18,GUK1,RHOBTB3,ALAD,HSPB6,RNF13,PPP1R16B,PRKAR2B,SERPINF1,AIFM2,EBAG9,SNX3,CYP27B1,PEX19,ACOX2,LYST,BCL2L13,CITED2,FUT2,PLIN1,SSPN,ME1,GPAM,HMGB1,ACSL1,DGAT2,ARHGAP21,ECHS1,ETFA,PPARG,ATP2B4,ARHGAP31,SRGAP3,GPC6,MOCS1,BNIP3L,SUN2,MTUS1,P…
TTC9	-0.408422	0.0620078	1.95168e-09	2.69215e-05			GO:CC	intracellular	GO:0005622	7.14699e-07	6.14588	14455	591	513	18709	SNCG,C19ORF12,LGALS3,CEBPA,MGST1,ABLIM1,APPBP2,IDH1,MID1IP1,SEC63,FZD4,BRD7,HSPB7,PSMD1,FTSJ1,KLF8,RIPPLY3,ASPH,IARS2,PYGL,PNPLA2,MYCBP2,ARL2BP,TYRO3,BTG2,SLC25A18,GUK1,RHOBTB3,ALAD,HSPB6,RNF13,PPP1R16B,PRKAR2B,SERPINF1,AIFM2,EBAG9,SNX3,CYP27B1,PEX19,ACOX2,LYST,BCL2L13,CITED2,FUT2,PLIN1,SSPN,ME1,GPAM,HMGB1,ACSL1,DGAT2,ARHGAP21,ECHS1,ETFA,PPARG,ATP2B4,ARHGAP31,SRGAP3,GPC6,MOCS1,BNIP3L,SUN2,MTUS1,P…
MTUS1	0.539444	0.107471	1.99884e-09	2.75699e-05			GO:CC	mitochondrion	GO:0005739	8.56934e-07	6.06705	1595	591	94	18709	C19ORF12,LGALS3,MGST1,IDH1,IARS2,ARL2BP,SLC25A18,AIFM2,CYP27B1,BCL2L13,ME1,GPAM,ACSL1,DGAT2,ECHS1,ETFA,BNIP3L,MTUS1,CAT,DECR1,ACADL,LGALS12,DLAT,CS,IDH3A,GHITM,SLC25A43,SDHA,MAOA,ABCC8,USP30,ASS1,FYN,PDK2,MRPS6,NAT8L,COL4A3BP,SLC25A1,ACSS3,TXNIP,ECHDC3,ACAT1,GLRX2,AKAP1,SH3BP5,MRPL13,SLC25A28,CYC1,SDHD,CAPN2,APOOL,G0S2,ISCU,PFDN2,NDUFA12,PRELID2,GLUD2,ISCA2,PDHA1,BOLA3,TOMM22,MRPS7,LETM2,TMEM135,…
PCYOX1	0.586316	0.175133	2.06021e-09	2.84144e-05			GO:CC	lipid droplet	GO:0005811	8.79221e-07	6.0559	78	591	16	18709	PNPLA2,AIFM2,PLIN1,DGAT2,LIPE,GIMAP7,CIDEC,DHRS3,PLIN4,METTL7A,G0S2,CAV1,TMEM135,HSD17B11,BCAP31,CIDEA
PCMT1	0.36723	-0.109028	2.12194e-09	2.92637e-05			GO:CC	organelle membrane	GO:0031090	1.70531e-06	5.7682	3458	591	166	18709	C19ORF12,LGALS3,MGST1,APPBP2,SEC63,FZD4,ASPH,PNPLA2,TYRO3,SLC25A18,RHOBTB3,RNF13,AIFM2,EBAG9,SNX3,CYP27B1,PEX19,BCL2L13,FUT2,GPAM,ACSL1,DGAT2,ARHGAP21,BNIP3L,SUN2,CAT,RETSAT,ITM2B,SLC15A4,ALDH3A2,TMEM109,ACADL,SEC23A,GHITM,SLC25A43,SDHA,AGPAT2,DGAT1,MMD,MAOA,IGF2R,PIKFYVE,SERINC3,SCFD1,HYAL2,ABCC8,CSGALNACT1,DHRS3,USP30,ASS1,SERINC1,TPST2,MRAP,SEZ6L,CREB3L2,TBC1D20,GORASP2,ACBD5,MRPS6,ANO6,APOB,P…
CAT	0.457549	0.000544992	2.2888e-09	3.15626e-05			GO:CC	mitochondrial part	GO:0044429	8.74543e-06	5.05822	1041	591	67	18709	C19ORF12,LGALS3,MGST1,IARS2,ARL2BP,SLC25A18,AIFM2,CYP27B1,BCL2L13,GPAM,ACSL1,ECHS1,ETFA,BNIP3L,CAT,DECR1,ACADL,DLAT,CS,IDH3A,GHITM,SLC25A43,SDHA,MAOA,USP30,ASS1,PDK2,MRPS6,NAT8L,SLC25A1,ACSS3,TXNIP,ACAT1,GLRX2,AKAP1,MRPL13,SLC25A28,CYC1,SDHD,CAPN2,APOOL,ISCU,NDUFA12,PRELID2,ISCA2,PDHA1,TOMM22,MRPS7,LETM2,TMEM135,GRAMD4,MRPS12,MRPS15,CKMT2,TMEM126A,MRPS28,FDX1,MRPL15,MRPS10,GLYAT,SNN,BTD,MPV17,MRP…
TYSND1	0.402796	-0.0662632	2.34373e-09	3.23177e-05			GO:CC	organelle part	GO:0044422	9.39077e-06	5.0273	9482	591	365	18709	SNCG,C19ORF12,LGALS3,CEBPA,MGST1,ABLIM1,APPBP2,IDH1,MID1IP1,SEC63,FZD4,BRD7,HSPB7,PSMD1,KLF8,ASPH,IARS2,PYGL,PNPLA2,ARL2BP,TYRO3,SLC25A18,RHOBTB3,ALAD,RNF13,PPP1R16B,PRKAR2B,AIFM2,EBAG9,SNX3,CYP27B1,PEX19,ACOX2,BCL2L13,CITED2,FUT2,GPAM,HMGB1,ACSL1,DGAT2,ARHGAP21,ECHS1,ETFA,PPARG,ATP2B4,GPC6,BNIP3L,SUN2,MTUS1,CAT,TYSND1,CCDC92,RETSAT,TACC1,UVRAG,ITM2B,SLC15A4,TTC23L,DECR1,ALDH3A2,TMEM109,PRELP,ACA…
CCDC92	0.475226	0.0257687	2.78264e-09	3.8367e-05			GO:CC	envelope	GO:0031975	2.47438e-05	4.60653	1184	591	72	18709	C19ORF12,LGALS3,MGST1,ARL2BP,TYRO3,SLC25A18,RNF13,AIFM2,CYP27B1,BCL2L13,GPAM,ACSL1,BNIP3L,SUN2,CAT,RETSAT,TMEM109,ACADL,GHITM,SLC25A43,SDHA,MAOA,IGF2R,USP30,ASS1,TBC1D20,MRPS6,NAT8L,SLC25A1,MGST3,TXNIP,AKAP1,MRPL13,SLC25A28,CYC1,SDHD,KPNA3,CAPN2,APOOL,MYO1C,NDUFA12,PRELID2,TOMM22,SEPHS1,FAM169A,MRPS7,LETM2,TMEM135,GRAMD4,MRPS12,MLX,MTDH,GPX4,MRPS15,EGFR,NAV3,CKMT2,TMEM126A,MRPS28,AHCTF1,MRPL15,AQ…
RETSAT	0.53365	0.104758	2.9811e-09	4.11004e-05			GO:CC	organelle envelope	GO:0031967	2.47438e-05	4.60653	1184	591	72	18709	C19ORF12,LGALS3,MGST1,ARL2BP,TYRO3,SLC25A18,RNF13,AIFM2,CYP27B1,BCL2L13,GPAM,ACSL1,BNIP3L,SUN2,CAT,RETSAT,TMEM109,ACADL,GHITM,SLC25A43,SDHA,MAOA,IGF2R,USP30,ASS1,TBC1D20,MRPS6,NAT8L,SLC25A1,MGST3,TXNIP,AKAP1,MRPL13,SLC25A28,CYC1,SDHD,KPNA3,CAPN2,APOOL,MYO1C,NDUFA12,PRELID2,TOMM22,SEPHS1,FAM169A,MRPS7,LETM2,TMEM135,GRAMD4,MRPS12,MLX,MTDH,GPX4,MRPS15,EGFR,NAV3,CKMT2,TMEM126A,MRPS28,AHCTF1,MRPL15,AQ…
TACC1	0.43828	-0.0197547	3.03293e-09	4.18119e-05			GO:CC	intracellular organelle part	GO:0044446	3.06609e-05	4.51341	9242	591	355	18709	SNCG,C19ORF12,LGALS3,CEBPA,MGST1,ABLIM1,APPBP2,IDH1,MID1IP1,SEC63,FZD4,BRD7,HSPB7,PSMD1,KLF8,ASPH,IARS2,PYGL,PNPLA2,ARL2BP,TYRO3,SLC25A18,RHOBTB3,ALAD,RNF13,PPP1R16B,PRKAR2B,AIFM2,EBAG9,SNX3,CYP27B1,PEX19,ACOX2,BCL2L13,CITED2,FUT2,GPAM,HMGB1,ACSL1,DGAT2,ARHGAP21,ECHS1,ETFA,PPARG,GPC6,BNIP3L,SUN2,MTUS1,CAT,TYSND1,CCDC92,RETSAT,TACC1,UVRAG,ITM2B,SLC15A4,TTC23L,DECR1,ALDH3A2,TMEM109,PRELP,ACADL,PRDX…
ASPHD1	-0.391631	0.0759765	3.03502e-09	4.18378e-05			GO:CC	whole membrane	GO:0098805	4.75499e-05	4.32285	1634	591	90	18709	LGALS3,MGST1,FZD4,RNF13,PRKAR2B,AIFM2,SNX3,CYP27B1,PEX19,GPAM,ACSL1,ATP2B4,BNIP3L,SUN2,CAT,RETSAT,ITM2B,SLC15A4,ALDH3A2,TMEM109,SEC23A,AGPAT2,DGAT1,MMD,LIPE,MAOA,IGF2R,PIKFYVE,HYAL2,ABCC8,USP30,ASS1,ACBD5,FYN,ANO6,APOB,PEX11A,SEC31A,ACOX1,AKAP1,RHOQ,ZFYVE16,BRI3,BST1,ADD3,CAPN2,VPS29,EEA1,ATP11C,SNX4,ANTXR2,MYO1C,ATP6V1E1,PIK3R4,AP1M1,CAV2,BMPR2,TMED2,SNX5,CD109,TOMM22,LRP2,TMEM138,MYADM,CAV1,TME…
CDO1	0.489983	0.0462017	3.04498e-09	4.19719e-05			GO:CC	membrane-bounded organelle	GO:0043227	0.000111684	3.95201	12423	591	448	18709	SNCG,C19ORF12,LGALS3,CEBPA,MGST1,APPBP2,IDH1,MID1IP1,SEC63,FZD4,BRD7,HSPB7,PSMD1,KLF8,RIPPLY3,ASPH,IARS2,PYGL,PNPLA2,MYCBP2,ARL2BP,TYRO3,BTG2,SLC25A18,RHOBTB3,ALAD,HSPB6,RNF13,PPP1R16B,PRKAR2B,SERPINF1,AIFM2,EBAG9,SNX3,CYP27B1,PEX19,ACOX2,BCL2L13,CITED2,FUT2,PLIN1,SSPN,ME1,GPAM,HMGB1,ACSL1,DGAT2,ARHGAP21,ECHS1,ETFA,PPARG,GPC6,MOCS1,BNIP3L,SUN2,MTUS1,PCYOX1,PCMT1,CAT,TYSND1,CCDC92,RETSAT,TACC1,UVR…
UVRAG	0.443208	-0.0130666	3.16409e-09	4.36107e-05			GO:CC	intracellular organelle	GO:0043229	0.000137018	3.86322	12680	591	455	18709	SNCG,C19ORF12,LGALS3,CEBPA,MGST1,ABLIM1,APPBP2,IDH1,MID1IP1,SEC63,FZD4,BRD7,HSPB7,PSMD1,KLF8,RIPPLY3,ASPH,IARS2,PYGL,PNPLA2,MYCBP2,ARL2BP,TYRO3,BTG2,SLC25A18,RHOBTB3,ALAD,HSPB6,RNF13,PPP1R16B,PRKAR2B,SERPINF1,AIFM2,EBAG9,SNX3,CYP27B1,PEX19,ACOX2,LYST,BCL2L13,CITED2,FUT2,PLIN1,SSPN,ME1,GPAM,HMGB1,ACSL1,DGAT2,ARHGAP21,ECHS1,ETFA,PPARG,ATP2B4,GPC6,MOCS1,BNIP3L,SUN2,MTUS1,PCYOX1,CAT,TYSND1,CCDC92,RET…
PDE8B	0.470665	0.0216448	3.16579e-09	4.36309e-05			GO:CC	organelle	GO:0043226	0.000197799	3.70378	13479	591	477	18709	SNCG,C19ORF12,LGALS3,CEBPA,MGST1,ABLIM1,APPBP2,IDH1,MID1IP1,SEC63,FZD4,BRD7,HSPB7,PSMD1,KLF8,RIPPLY3,ASPH,IARS2,PYGL,PNPLA2,MYCBP2,ARL2BP,TYRO3,BTG2,SLC25A18,RHOBTB3,ALAD,HSPB6,RNF13,PPP1R16B,PRKAR2B,SERPINF1,AIFM2,EBAG9,SNX3,CYP27B1,PEX19,ACOX2,LYST,BCL2L13,CITED2,FUT2,PLIN1,SSPN,ME1,GPAM,HMGB1,ACSL1,DGAT2,ARHGAP21,ECHS1,ETFA,PPARG,ATP2B4,GPC6,MOCS1,BNIP3L,SUN2,MTUS1,PCYOX1,PCMT1,CAT,TYSND1,CCDC…
ITM2B	0.5028	0.0641429	3.27481e-09	4.51301e-05			GO:CC	peroxisomal part	GO:0044439	0.000216131	3.66528	100	591	15	18709	MGST1,IDH1,PEX19,ACOX2,ACSL1,CAT,TYSND1,ALDH3A2,ACBD5,PEX11A,ACOX1,PIPOX,TMEM135,ABCD2,MPV17
SLC15A4	0.399667	-0.0651233	3.35942e-09	4.62929e-05			GO:CC	microbody part	GO:0044438	0.000216131	3.66528	100	591	15	18709	MGST1,IDH1,PEX19,ACOX2,ACSL1,CAT,TYSND1,ALDH3A2,ACBD5,PEX11A,ACOX1,PIPOX,TMEM135,ABCD2,MPV17
ZNF236	-0.332666	0.13995	3.82573e-09	5.27147e-05			GO:CC	mitochondrial envelope	GO:0005740	0.000398165	3.39994	744	591	49	18709	C19ORF12,LGALS3,MGST1,ARL2BP,SLC25A18,AIFM2,CYP27B1,BCL2L13,GPAM,ACSL1,BNIP3L,CAT,ACADL,GHITM,SLC25A43,SDHA,MAOA,USP30,ASS1,MRPS6,NAT8L,SLC25A1,TXNIP,AKAP1,MRPL13,SLC25A28,CYC1,SDHD,CAPN2,APOOL,NDUFA12,PRELID2,TOMM22,MRPS7,LETM2,TMEM135,GRAMD4,MRPS12,MRPS15,CKMT2,TMEM126A,MRPS28,MRPL15,MRPS10,SNN,MPV17,MRPL49,TMEM126B,CIDEA
TTC23L	-0.301467	0.17278	4.12656e-09	5.68558e-05			GO:CC	bounding membrane of organelle	GO:0098588	0.000418591	3.37821	2048	591	103	18709	LGALS3,MGST1,SEC63,FZD4,ASPH,RHOBTB3,RNF13,AIFM2,EBAG9,SNX3,CYP27B1,PEX19,FUT2,GPAM,ACSL1,ARHGAP21,BNIP3L,SUN2,CAT,RETSAT,ITM2B,SLC15A4,ALDH3A2,TMEM109,SEC23A,AGPAT2,DGAT1,MMD,MAOA,IGF2R,PIKFYVE,SERINC3,SCFD1,HYAL2,ABCC8,CSGALNACT1,DHRS3,USP30,ASS1,TPST2,TBC1D20,GORASP2,ACBD5,ANO6,APOB,PEX11A,SEC31A,GCNT1,NAT8L,ACOX1,AKAP1,RHOQ,ZFYVE16,BRI3,BST1,VPS29,EEA1,ATP11C,SNX4,ANTXR2,ATP6V1E1,PIK3R4,AP1M1…
DECR1	0.375014	-0.0909274	4.19928e-09	5.78535e-05			GO:CC	microbody membrane	GO:0031903	0.000935107	3.02914	60	591	11	18709	MGST1,PEX19,ACSL1,CAT,ALDH3A2,ACBD5,PEX11A,ACOX1,TMEM135,ABCD2,MPV17
ALDH3A2	0.566635	0.156506	4.41171e-09	6.07758e-05			GO:CC	peroxisomal membrane	GO:0005778	0.000935107	3.02914	60	591	11	18709	MGST1,PEX19,ACSL1,CAT,ALDH3A2,ACBD5,PEX11A,ACOX1,TMEM135,ABCD2,MPV17
TMEM109	0.429942	-0.0246933	4.48474e-09	6.17772e-05			GO:CC	endomembrane system	GO:0012505	0.0011167	2.95206	4429	591	188	18709	C19ORF12,LGALS3,MGST1,IDH1,SEC63,PSMD1,ASPH,PYGL,PNPLA2,TYRO3,RHOBTB3,ALAD,RNF13,EBAG9,SNX3,FUT2,PLIN1,SSPN,HMGB1,ACSL1,DGAT2,ARHGAP21,GPC6,BNIP3L,SUN2,MTUS1,CAT,RETSAT,UVRAG,ITM2B,SLC15A4,ALDH3A2,TMEM109,PRELP,PRDX6,SEC23A,LSG1,CCDC47,AGPAT2,DGAT1,MMD,GIMAP7,IGF2R,TIMP2,PIKFYVE,SERINC3,SCFD1,TIMP3,HYAL2,CIDEC,ABCC8,CSGALNACT1,DHRS3,ASS1,SERINC1,TPST2,MRAP,KLHL20,SEZ6L,CREB3L2,TBC1D20,GORASP2,FYN…
PRELP	0.461241	0.0144362	4.50939e-09	6.21123e-05			GO:CC	cytoplasmic vesicle part	GO:0044433	0.0013867	2.85802	1466	591	78	18709	LGALS3,MGST1,APPBP2,IDH1,FZD4,PSMD1,PYGL,ALAD,RNF13,SNX3,HMGB1,ARHGAP21,SUN2,CAT,ITM2B,SLC15A4,PRDX6,SEC23A,AGPAT2,DGAT1,MMD,IGF2R,TIMP2,PIKFYVE,TIMP3,ABCC8,C6ORF120,ANO6,VEGFC,APOB,SERPING1,PRKCD,SEC31A,VEGFB,RHOQ,SH3BP5,ZFYVE16,RARRES2,BRI3,BST1,METTL7A,VPS29,EEA1,APOOL,SNX4,ANTXR2,PSMD7,MYO1C,PIK3R4,FUCA2,AP1M1,CAV2,TMED2,SNX5,CD109,LRP2,CAV1,HEBP2,SNX10,CAMK2B,M6PR,EHD2,VTI1B,EGFR,SNTB2,STEAP…
ACADL	0.422792	-0.0323848	4.83824e-09	6.6637e-05			GO:CC	microbody	GO:0042579	0.00202714	2.69312	134	591	16	18709	MGST1,IDH1,PEX19,ACOX2,ACSL1,CAT,TYSND1,ALDH3A2,ACBD5,TKT,PEX11A,ACOX1,PIPOX,TMEM135,ABCD2,MPV17
LGALS12	0.423356	-0.0315726	4.88298e-09	6.72484e-05			GO:CC	peroxisome	GO:0005777	0.00202714	2.69312	134	591	16	18709	MGST1,IDH1,PEX19,ACOX2,ACSL1,CAT,TYSND1,ALDH3A2,ACBD5,TKT,PEX11A,ACOX1,PIPOX,TMEM135,ABCD2,MPV17
KLB	0.449736	0.00126583	4.97384e-09	6.84947e-05			GO:CC	cytosol	GO:0005829	0.00632924	2.19865	5073	591	206	18709	C19ORF12,IDH1,MID1IP1,SEC63,BRD7,PSMD1,FTSJ1,KLF8,IARS2,PYGL,PNPLA2,ARL2BP,BTG2,GUK1,RHOBTB3,ALAD,RNF13,PRKAR2B,AIFM2,SNX3,PEX19,ACOX2,PLIN1,ME1,ARHGAP21,PPARG,ARHGAP31,SRGAP3,MOCS1,BNIP3L,PCMT1,CAT,TYSND1,CDO1,PDE8B,DECR1,PRDX6,PLBD1,SEC23A,C2CD2,NBN,EPAS1,HOXC6,LSM6,LSG1,HOXB7,PIR,RBL2,PAPSS2,RASEF,LIPE,GIMAP7,GTF2A1,PIKFYVE,SCFD1,HYAL2,ANKS1A,CIDEC,ASS1,EIF2B1,CCDC50,PLS3,KLHL20,BHMT2,RBP4,FYN…
PRDX6	0.258281	-0.214767	5.22379e-09	7.19316e-05			GO:CC	intracellular membrane-bounded organelle	GO:0043231	0.00644869	2.19053	10924	591	394	18709	C19ORF12,LGALS3,CEBPA,MGST1,APPBP2,IDH1,MID1IP1,SEC63,BRD7,HSPB7,PSMD1,KLF8,RIPPLY3,ASPH,IARS2,PNPLA2,MYCBP2,ARL2BP,TYRO3,BTG2,SLC25A18,RHOBTB3,ALAD,HSPB6,RNF13,PPP1R16B,AIFM2,EBAG9,CYP27B1,PEX19,ACOX2,BCL2L13,CITED2,FUT2,PLIN1,ME1,GPAM,HMGB1,ACSL1,DGAT2,ARHGAP21,ECHS1,ETFA,PPARG,GPC6,MOCS1,BNIP3L,SUN2,MTUS1,PCYOX1,CAT,TYSND1,CCDC92,RETSAT,TACC1,UVRAG,ITM2B,SLC15A4,ZNF236,DECR1,ALDH3A2,TMEM109,PR…
PLBD1	0.376396	-0.0863433	5.22991e-09	7.20107e-05			GO:CC	endoplasmic reticulum	GO:0005783	0.00778556	2.10871	1899	591	92	18709	C19ORF12,MGST1,SEC63,ASPH,PNPLA2,TYRO3,RNF13,PLIN1,ACSL1,DGAT2,BNIP3L,CAT,RETSAT,UVRAG,ALDH3A2,TMEM109,SEC23A,LSG1,CCDC47,AGPAT2,DGAT1,GIMAP7,SCFD1,HYAL2,CIDEC,DHRS3,ASS1,SERINC1,TPST2,MRAP,SEZ6L,CREB3L2,TBC1D20,GORASP2,FYN,IGFBP5,APOB,PRKCD,SEC31A,NAT8L,COL4A3BP,MGST3,HSD11B1,EPHX1,GPC3,AOC3,METTL7A,CAPN2,NFE2L1,ATP11C,CCDC3,PPP1R15B,ANTXR2,FUCA2,FADS3,TMED2,LPGAT1,PREB,LRP2,NT5C3A,YIPF5,GIMAP1,…
SEC23A	0.434877	-0.0163507	5.29292e-09	7.28729e-05			GO:CC	mitochondrial membrane	GO:0031966	0.0101898	1.99183	700	591	43	18709	C19ORF12,LGALS3,MGST1,SLC25A18,AIFM2,CYP27B1,BCL2L13,GPAM,ACSL1,BNIP3L,ACADL,GHITM,SLC25A43,SDHA,MAOA,USP30,ASS1,MRPS6,NAT8L,SLC25A1,AKAP1,MRPL13,SLC25A28,CYC1,SDHD,APOOL,NDUFA12,TOMM22,MRPS7,LETM2,TMEM135,GRAMD4,MRPS12,MRPS15,CKMT2,TMEM126A,MRPS28,MRPL15,MRPS10,SNN,MPV17,MRPL49,TMEM126B
DLAT	0.35481	-0.11076	5.32952e-09	7.33714e-05			GO:CC	nuclear outer membrane-endoplasmic reticulum membrane network	GO:0042175	0.0108772	1.96348	1079	591	59	18709	MGST1,SEC63,ASPH,PNPLA2,TYRO3,RNF13,ACSL1,DGAT2,RETSAT,ALDH3A2,TMEM109,SEC23A,AGPAT2,DGAT1,SCFD1,DHRS3,SERINC1,MRAP,SEZ6L,CREB3L2,TBC1D20,GORASP2,APOB,SEC31A,NAT8L,COL4A3BP,MGST3,HSD11B1,EPHX1,NFE2L1,ATP11C,ANTXR2,FADS3,TMED2,LPGAT1,PREB,YIPF5,GIMAP1,SCD,CAV1,POR,RNF139,CAMK2B,DAD1,MTDH,ARL6IP5,VTI1B,EGFR,NAV3,RAB2B,LPCAT4,ORMDL3,MBTPS1,ERGIC2,DEGS1,IL15RA,BCAP31,CYP4B1,POMT2
CS	0.317723	-0.151808	5.34904e-09	7.36349e-05			GO:CC	endoplasmic reticulum membrane	GO:0005789	0.0112493	1.94888	1056	591	58	18709	MGST1,SEC63,ASPH,PNPLA2,TYRO3,RNF13,ACSL1,DGAT2,RETSAT,ALDH3A2,TMEM109,SEC23A,AGPAT2,DGAT1,SCFD1,DHRS3,SERINC1,MRAP,SEZ6L,CREB3L2,TBC1D20,GORASP2,APOB,SEC31A,NAT8L,COL4A3BP,MGST3,HSD11B1,EPHX1,NFE2L1,ATP11C,ANTXR2,FADS3,TMED2,LPGAT1,PREB,YIPF5,GIMAP1,SCD,CAV1,POR,RNF139,CAMK2B,DAD1,MTDH,ARL6IP5,VTI1B,EGFR,RAB2B,LPCAT4,ORMDL3,MBTPS1,ERGIC2,DEGS1,IL15RA,BCAP31,CYP4B1,POMT2
C2CD2	0.484729	0.0471487	5.40356e-09	7.438e-05			GO:CC	vesicle	GO:0031982	0.0203804	1.69079	3826	591	160	18709	SNCG,LGALS3,MGST1,APPBP2,IDH1,FZD4,PSMD1,PYGL,BTG2,RHOBTB3,ALAD,RNF13,PRKAR2B,SERPINF1,EBAG9,SNX3,FUT2,SSPN,HMGB1,ARHGAP21,SUN2,PCYOX1,PCMT1,CAT,UVRAG,ITM2B,SLC15A4,TMEM109,PRELP,PRDX6,SEC23A,CS,RBL2,GHITM,ARMC9,AGPAT2,PTER,DGAT1,MMD,IGF2R,TIMP2,PIKFYVE,SCFD1,TIMP3,HYAL2,ABCC8,ASS1,BHMT2,RBP4,FYN,ANXA5,C6ORF120,ANO6,TKT,UBE2N,VEGFC,APOB,SERPING1,PRKCD,SEC31A,VEGFB,RSU1,SLC25A1,ACAT1,WDFY1,RHOQ,SH…
CDCP1	-0.419934	0.0337223	5.65043e-09	7.77725e-05			GO:CC	cytoplasmic vesicle	GO:0031410	0.0241732	1.61667	2278	591	104	18709	LGALS3,MGST1,APPBP2,IDH1,FZD4,PSMD1,PYGL,ALAD,RNF13,SERPINF1,EBAG9,SNX3,SSPN,HMGB1,ARHGAP21,SUN2,CAT,UVRAG,ITM2B,SLC15A4,PRDX6,SEC23A,AGPAT2,DGAT1,MMD,IGF2R,TIMP2,PIKFYVE,SCFD1,TIMP3,HYAL2,ABCC8,FYN,C6ORF120,ANO6,VEGFC,APOB,SERPING1,PRKCD,SEC31A,VEGFB,WDFY1,RHOQ,SH3BP5,ZFYVE16,RARRES2,TESK1,BRI3,ADRB1,BST1,AOC3,METTL7A,VPS29,EEA1,APOOL,ATP11C,SNX4,ANTXR2,PSMD7,IQUB,MYO1C,ATP6V1E1,PIK3R4,FUCA2,AP1…
NBN	0.405112	-0.0514805	5.68003e-09	7.81742e-05			GO:CC	intracellular vesicle	GO:0097708	0.02547	1.59397	2281	591	104	18709	LGALS3,MGST1,APPBP2,IDH1,FZD4,PSMD1,PYGL,ALAD,RNF13,SERPINF1,EBAG9,SNX3,SSPN,HMGB1,ARHGAP21,SUN2,CAT,UVRAG,ITM2B,SLC15A4,PRDX6,SEC23A,AGPAT2,DGAT1,MMD,IGF2R,TIMP2,PIKFYVE,SCFD1,TIMP3,HYAL2,ABCC8,FYN,C6ORF120,ANO6,VEGFC,APOB,SERPING1,PRKCD,SEC31A,VEGFB,WDFY1,RHOQ,SH3BP5,ZFYVE16,RARRES2,TESK1,BRI3,ADRB1,BST1,AOC3,METTL7A,VPS29,EEA1,APOOL,ATP11C,SNX4,ANTXR2,PSMD7,IQUB,MYO1C,ATP6V1E1,PIK3R4,FUCA2,AP1…
DIP2C	0.545625	0.130669	5.9173e-09	8.14339e-05			GO:CC	vesicle lumen	GO:0031983	0.0414296	1.38269	324	591	24	18709	IDH1,PSMD1,PYGL,ALAD,HMGB1,CAT,PRDX6,TIMP2,TIMP3,C6ORF120,VEGFC,APOB,SERPING1,PRKCD,VEGFB,RARRES2,APOOL,PSMD7,FUCA2,HEBP2,VTI1B,EGFR,GPI,ACLY
GAS1	0.385979	-0.0729825	6.14944e-09	8.46224e-05			KEGG	Citrate cycle (TCA cycle)	KEGG:00020	3.15133e-07	6.50151	30	277	11	7745	IDH1,DLAT,CS,IDH3A,SDHA,SDHD,PDHA1,ACO1,MDH1,PCK1,ACLY
EPAS1	0.404715	-0.0504531	6.33328e-09	8.71459e-05			KEGG	Carbon metabolism	KEGG:01200	6.93179e-05	4.15915	116	277	17	7745	IDH1,ME1,ECHS1,CAT,DLAT,CS,IDH3A,SDHA,TKT,ACAT1,SDHD,GLUD2,PDHA1,ACO1,MDH1,GPI,GLDC
HOXC6	0.439618	-0.00740369	6.61885e-09	9.10687e-05			KEGG	AMPK signaling pathway	KEGG:04152	0.000475693	3.32267	119	277	16	7745	ADIPOR2,PPARG,LIPE,CREB3L2,ADIPOR1,LEP,PIK3CA,STRADB,PFKFB1,SCD,FOXO1,PCK1,PPP2R3C,PPP2R5A,PPP2R2A,ADIPOQ
LSM6	0.369275	-0.0911603	6.69738e-09	9.21426e-05			KEGG	PPAR signaling pathway	KEGG:03320	0.00109634	2.96005	74	277	12	7745	ACOX2,PLIN1,ME1,ACSL1,PPARG,ACADL,RXRA,ACOX1,PLIN4,SCD,PCK1,ADIPOQ
NMB	0.355119	-0.10704	6.82199e-09	9.38501e-05			KEGG	Metabolic pathways	KEGG:01100	0.00705421	2.15155	1263	277	70	7745	IDH1,PYGL,PNPLA2,GUK1,ALAD,CYP27B1,ACOX2,FUT2,ME1,GPAM,ACSL1,DGAT2,ECHS1,MOCS1,CDO1,ALDH3A2,ACADL,PRDX6,DLAT,CS,IDH3A,SDHA,PAPSS2,AGPAT2,DGAT1,MAOA,PIKFYVE,HYAL2,CSGALNACT1,DHRS3,ASS1,BHMT2,TKT,GCNT1,NAT8L,ACSS3,PGM3,HSD11B1,ACAT1,ACOX1,CYC1,BST1,AOC3,SDHD,PIK3CA,GCLC,ATP6V1E1,NDUFA12,GLUD2,PDHA1,SEPHS1,PIPOX,NT5C3A,ITPK1,ACO1,DAD1,MDH1,ADH1C,FAH,PCK1,CKMT2,GALNT5,LPCAT4,DEGS1,GPI,PCBD2,ACLY,BTD,…
IDH3A	0.357972	-0.103014	7.22811e-09	9.94299e-05			KEGG	Fluid shear stress and atherosclerosis	KEGG:05418	0.0416678	1.3802	138	277	14	7745	MGST1,ASS1,MGST3,PIK3CA,NQO1,CAV2,BMPR2,DUSP1,CAV1,FOS,KLF2,IL1R1,BMPR1A,SUMO3
LSG1	0.406411	-0.0462375	7.41998e-09	0.000102062			KEGG	Pyruvate metabolism	KEGG:00620	0.0419234	1.37754	39	277	7	7745	ME1,ALDH3A2,DLAT,ACAT1,PDHA1,MDH1,PCK1
HOXB7	0.409309	-0.0423612	7.6412e-09	0.000105097			REAC	Metabolism	REAC:R-HSA-1430728	2.25145e-10	9.64754	2088	376	132	10658	MGST1,IDH1,MID1IP1,PSMD1,PYGL,PNPLA2,ARL2BP,GUK1,ALAD,PRKAR2B,ADIPOR2,CYP27B1,ACOX2,PLIN1,ME1,GPAM,ACSL1,DGAT2,ECHS1,ETFA,PPARG,GPC6,MOCS1,RETSAT,CDO1,DECR1,ALDH3A2,PRELP,ACADL,PLBD1,SEC23A,DLAT,CS,IDH3A,SDHA,PAPSS2,AGPAT2,DGAT1,LIPE,MAOA,PIKFYVE,SERINC3,HYAL2,CIDEC,ABCC8,CSGALNACT1,ASS1,SERINC1,TPST2,RXRA,SLC19A3,BHMT2,ACBD5,RBP4,PDK2,NPAS2,TKT,APOB,PEX11A,GPIHBP1,NAT8L,COL4A3BP,THRSP,SLC25A1,AC…
CCDC47	0.401197	-0.0511987	8.1214e-09	0.000111694			REAC	Metabolism of lipids	REAC:R-HSA-556833	8.28409e-05	4.08176	737	376	54	10658	MID1IP1,PNPLA2,CYP27B1,ACOX2,PLIN1,ME1,GPAM,ACSL1,DGAT2,ECHS1,PPARG,DECR1,ALDH3A2,ACADL,PLBD1,SEC23A,AGPAT2,DGAT1,LIPE,PIKFYVE,CIDEC,RXRA,ACBD5,NPAS2,PEX11A,COL4A3BP,THRSP,SLC25A1,ACSS3,HSD11B1,ACAT1,ACOX1,PCTP,GPD1,PIK3CA,G0S2,PIK3R4,LPGAT1,LRP2,SCD,CAV1,NCOA3,GPX4,NFYB,LPCAT4,ORMDL3,MBTPS1,MED30,DEGS1,FDX1,ACLY,HSD17B11,CIDEA,CYP4B1
PIR	0.331225	-0.131021	8.32019e-09	0.000114419			REAC	AMPK inhibits chREBP transcriptional activation activity	REAC:R-HSA-163680	0.042189	1.3748	8	376	4	10658	ADIPOR2,ADIPOR1,MLXIPL,ADIPOQ
RBL2	0.452185	0.0131942	9.41939e-09	0.000129526			WP	TCA Cycle and Deficiency of Pyruvate Dehydrogenase complex (PDHc)	WP:WP2453	2.82197e-09	8.54945	16	238	10	6564	IDH1,DLAT,CS,IDH3A,SDHA,PDHA1,ACO1,MDH1,PCK1,ACLY
ARMC1	0.396117	-0.0549896	9.53368e-09	0.000131088			WP	Differentiation of white and brown adipocyte	WP:WP2895	1.49999e-05	4.82391	25	238	9	6564	CEBPA,SLC7A10,HSPB7,PPARG,EBF3,BMP2,LEP,CIDEA,ADIPOQ
USP43	-0.401335	0.0487545	9.56644e-09	0.000131529			WP	Adipogenesis	WP:WP236	0.000501593	3.29965	130	238	17	6564	CEBPA,PLIN1,PPARG,EPAS1,RBL2,AGPAT2,LIPE,RXRA,BMP2,NDN,GDF10,LEP,SCD,ID3,FOXO1,PCK1,ADIPOQ
GHITM	0.377312	-0.0769532	9.56955e-09	0.000131562			WP	Oxidative Stress	WP:WP408	0.00219851	2.65787	33	238	8	6564	MGST1,CAT,MAOA,GCLC,NQO1,SOD3,FOS,GPX3
SLC25A43	0.363	-0.093037	9.83576e-09	0.000135212			WP	PPAR signaling pathway	WP:WP3942	0.00315299	2.50128	67	238	11	6564	ACOX2,PLIN1,ME1,ACSL1,PPARG,ACADL,RXRA,ACOX1,SCD,PCK1,ADIPOQ
SDHA	0.426505	-0.0174978	1.02129e-08	0.000140387			WP	Triacylglyceride Synthesis	WP:WP325	0.00359854	2.44387	26	238	7	6564	PNPLA2,GPAM,DGAT2,AGPAT2,DGAT1,LIPE,GPD1
PAPSS2	0.377299	-0.0758266	1.0387e-08	0.000142769			WP	Sterol Regulatory Element-Binding Proteins (SREBP) signalling	WP:WP1982	0.0072045	2.1424	73	238	11	6564	GPAM,PPARG,SEC23A,RBP4,SEC31A,PIK3CA,SCD,RNF139,MDH1,MBTPS1,ACLY
LRRC56	-0.380864	0.0714716	1.05485e-08	0.000144979			WP	Amino Acid metabolism	WP:WP3925	0.0127092	1.89588	91	238	12	6564	IDH1,CS,SDHA,MAOA,ASS1,AOC3,PDHA1,MDH1,ADH1C,FAH,PCK1,ACLY
ARMC9	-0.251461	0.212404	1.05514e-08	0.000145008			WP	Fatty Acid Biosynthesis	WP:WP357	0.0127789	1.89351	22	238	6	6564	ACSL1,ECHS1,DECR1,ECHDC3,SCD,ACLY
AGPAT2	0.438423	-0.00237265	1.05587e-08	0.000145097			WP	Transcription factor regulation in adipogenesis	WP:WP3599	0.0127789	1.89351	22	238	6	6564	CEBPA,PPARG,RXRA,LEP,FOXO1,ADIPOQ
PTER	0.436273	-0.0039896	1.13709e-08	0.000156248			WP	Fatty Acid Beta Oxidation	WP:WP143	0.0229617	1.639	34	238	7	6564	PNPLA2,ACSL1,ECHS1,DECR1,ACADL,LIPE,ACAT1
LEKR1	-0.332335	0.125423	1.14282e-08	0.000157023			WP	Leptin and adiponectin	WP:WP3934	0.0389874	1.40908	10	238	4	6564	ADIPOR2,ADIPOR1,LEP,ADIPOQ
SGCG	0.44013	0.00242867	1.27793e-08	0.000175574			TF	Factor: ZF5; motif: GSGCGCGR; match class: 1	TF:M00716_1	8.13229e-13	12.0898	14186	607	516	19922	SNCG,C19ORF12,LGALS3,CEBPA,SLC7A10,MGST1,APPBP2,IDH1,MID1IP1,SEC63,FZD4,BRD7,HSPB7,TMEM132C,SLC16A2,FTSJ1,KLF8,RIPPLY3,ASPH,IARS2,NPR1,PYGL,PNPLA2,MYCBP2,ARL2BP,BTG2,GUK1,RHOBTB3,ALAD,HSPB6,RNF13,PPP1R16B,PRKAR2B,SLC29A4,SERPINF1,AIFM2,ABHD15,ADIPOR2,EBAG9,SNX3,CYP27B1,PEX19,LYST,CITED2,FUT2,SSPN,ME1,GSE1,GPAM,HMGB1,ACSL1,DGAT2,ARHGAP21,ECHS1,ETFA,PPARG,ARHGAP31,GPC6,MOCS1,BNIP3L,TTC9,PCYOX1,PCMT…
CCDC30	-0.246638	0.214345	1.31587e-08	0.000180775			TF	Factor: E2F-3; motif: GGCGGGN; match class: 1	TF:M02089_1	5.23647e-12	11.281	9353	607	380	19922	C19ORF12,LGALS3,CEBPA,SLC7A10,IDH1,SEC63,FZD4,BRD7,HSPB7,TMEM132C,SLC16A2,FTSJ1,KLF8,ASPH,IARS2,PNPLA2,MYCBP2,ARL2BP,BTG2,GUK1,RHOBTB3,ALAD,HSPB6,PPP1R16B,PRKAR2B,SLC29A4,ABHD15,EBAG9,LYST,CITED2,FUT2,ME1,GSE1,HMGB1,ACSL1,DGAT2,ARHGAP21,ECHS1,ETFA,PPARG,ARHGAP31,GPC6,MOCS1,BNIP3L,SUN2,TTC9,PCYOX1,PCMT1,CAT,CCDC92,TACC1,ASPHD1,UVRAG,PDE8B,ITM2B,SLC15A4,ALDH3A2,PRDX6,PLBD1,DLAT,CS,C2CD2,CDCP1,DIP2C…
RASEF	-0.254203	0.206467	1.33193e-08	0.000182967			TF	Factor: ZF5; motif: NRNGNGCGCGCWN; match class: 1	TF:M00333_1	1.09357e-09	8.96115	12490	607	462	19922	C19ORF12,LGALS3,CEBPA,MGST1,IDH1,MID1IP1,SEC63,FZD4,BRD7,TMEM132C,SLC16A2,FTSJ1,RIPPLY3,ASPH,IARS2,NPR1,PYGL,PNPLA2,MYCBP2,ARL2BP,BTG2,SLC25A18,GUK1,RHOBTB3,HSPB6,PPP1R16B,PRKAR2B,SLC29A4,SERPINF1,ABHD15,ADIPOR2,EBAG9,SNX3,CYP27B1,LYST,BCL2L13,CITED2,SSPN,ME1,GSE1,GPAM,HMGB1,ACSL1,DGAT2,ARHGAP21,ECHS1,ETFA,PPARG,ARHGAP31,GPC6,MOCS1,BNIP3L,TTC9,PCYOX1,PCMT1,TYSND1,TACC1,ASPHD1,CDO1,UVRAG,PDE8B,ITM…
DGAT1	0.400402	-0.0449593	1.35687e-08	0.00018638			TF	Factor: E2F-3:HES-7; motif: NNNSGCGCSNNNNNCRCGYGNN; match class: 1	TF:M08526_1	1.71835e-09	8.76489	15129	607	530	19922	SNCG,C19ORF12,LGALS3,CEBPA,SLC7A10,MGST1,APPBP2,IDH1,SEC63,FZD4,BRD7,KCNQ3,HSPB7,TMEM132C,SLC16A2,FTSJ1,KLF8,RIPPLY3,ASPH,IARS2,NPR1,PYGL,PNPLA2,MYCBP2,ARL2BP,TSKU,BTG2,GUK1,RHOBTB3,ALAD,HSPB6,RNF13,PPP1R16B,PRKAR2B,SLC29A4,AIFM2,ABHD15,ADIPOR2,EBAG9,SNX3,CYP27B1,LYST,BCL2L13,CITED2,FUT2,SSPN,ME1,GSE1,GPAM,HMGB1,ACSL1,DGAT2,ARHGAP21,ECHS1,ETFA,PPARG,ARHGAP31,GPC6,MOCS1,BNIP3L,TTC9,PCYOX1,PCMT1,CA…
MMD	0.37127	-0.0780717	1.45529e-08	0.000199885			TF	Factor: E2F; motif: GGCGSG; match class: 1	TF:M00803_1	3.48845e-09	8.45737	10270	607	397	19922	C19ORF12,LGALS3,CEBPA,APPBP2,MID1IP1,SEC63,FZD4,BRD7,TMEM132C,SLC16A2,RIPPLY3,ASPH,IARS2,NPR1,PYGL,PNPLA2,ARL2BP,BTG2,GUK1,RHOBTB3,HSPB6,RNF13,PPP1R16B,PRKAR2B,SLC29A4,ABHD15,ADIPOR2,EBAG9,SNX3,LYST,CITED2,SSPN,GSE1,HMGB1,ACSL1,DGAT2,ARHGAP21,ECHS1,ETFA,PPARG,GPC6,BNIP3L,TTC9,PCYOX1,PCMT1,TYSND1,TACC1,ASPHD1,CDO1,PDE8B,ITM2B,SLC15A4,TTC23L,DECR1,TMEM109,ACADL,PRDX6,PLBD1,SEC23A,DLAT,CS,C2CD2,CDCP…
LIPE	0.454275	0.0220463	1.46589e-08	0.000201326			TF	Factor: E2F-1:HES-7; motif: GGCRCGTGSYNNWNGGCGCSM; match class: 1	TF:M08525_1	4.78239e-09	8.32035	15428	607	536	19922	C19ORF12,LGALS3,CEBPA,SLC7A10,APPBP2,IDH1,MID1IP1,SEC63,FZD4,BRD7,HSPB7,TMEM132C,SLC16A2,FTSJ1,KLF8,RIPPLY3,ASPH,IARS2,NPR1,PYGL,PNPLA2,MYCBP2,ARL2BP,BTG2,SLC25A18,GUK1,RHOBTB3,ALAD,HSPB6,RNF13,PPP1R16B,PRKAR2B,SLC29A4,SERPINF1,ABHD15,ADIPOR2,EBAG9,SNX3,PEX19,LYST,BCL2L13,CITED2,FUT2,SSPN,ME1,GSE1,GPAM,HMGB1,ACSL1,DGAT2,ARHGAP21,ECHS1,ETFA,PPARG,ARHGAP31,SRGAP3,GPC6,MOCS1,BNIP3L,TTC9,PCYOX1,PCMT1…
GIMAP7	0.404315	-0.0390916	1.47799e-08	0.000202973			TF	Factor: MAZ; motif: GGGMGGGGSSGGGGGGGGGGGG; match class: 1	TF:M09636_1	1.10148e-08	7.95802	14194	607	504	19922	SNCG,C19ORF12,LGALS3,CEBPA,SLC7A10,MGST1,APPBP2,IDH1,MID1IP1,SEC63,FZD4,BRD7,HSPB7,TMEM132C,SLC16A2,FTSJ1,KLF8,RIPPLY3,ASPH,IARS2,NPR1,PYGL,PNPLA2,MYCBP2,ARL2BP,TYRO3,BTG2,GUK1,RHOBTB3,ALAD,HSPB6,PPP1R16B,PRKAR2B,SLC29A4,SERPINF1,AIFM2,ABHD15,ADIPOR2,EBAG9,SNX3,CYP27B1,PEX19,LYST,CITED2,FUT2,SSPN,ME1,GSE1,HMGB1,ACSL1,DGAT2,ARHGAP21,ECHS1,ETFA,PPARG,ATP2B4,ARHGAP31,MOCS1,BNIP3L,SUN2,TTC9,PCYOX1,PC…
MAOA	0.461556	0.0320706	1.55307e-08	0.000213267			TF	Factor: ETF; motif: CCCCGCCCCYN; match class: 1	TF:M07039_1	2.56712e-08	7.59055	13706	607	490	19922	SNCG,C19ORF12,LGALS3,CEBPA,SLC7A10,APPBP2,IDH1,MID1IP1,SEC63,FZD4,BRD7,HSPB7,TMEM132C,SLC16A2,FTSJ1,KLF8,RIPPLY3,ASPH,IARS2,PYGL,PNPLA2,MYCBP2,ARL2BP,TSKU,BTG2,GUK1,RHOBTB3,ALAD,HSPB6,RNF13,PPP1R16B,PRKAR2B,SLC29A4,SERPINF1,AIFM2,ABHD15,ADIPOR2,EBAG9,SNX3,CYP27B1,PEX19,LYST,CITED2,FUT2,SSPN,ME1,GSE1,GPAM,HMGB1,ACSL1,DGAT2,ARHGAP21,ECHS1,ETFA,PPARG,ATP2B4,ARHGAP31,SRGAP3,MOCS1,BNIP3L,SUN2,TTC9,PCY…
EBF3	0.417896	-0.0218709	1.57409e-08	0.000216138			TF	Factor: E2F-3:TBR2; motif: ANGTGYKANGGCGCSTTNNCRNNT; match class: 1	TF:M08207_1	2.75925e-07	6.55921	15641	607	536	19922	SNCG,C19ORF12,LGALS3,CEBPA,SLC7A10,ABLIM1,IDH1,MID1IP1,SEC63,FZD4,BRD7,TMEM132C,SLC16A2,FTSJ1,RIPPLY3,ASPH,IARS2,NPR1,PYGL,PNPLA2,MYCBP2,ARL2BP,TYRO3,BTG2,GUK1,RHOBTB3,ALAD,HSPB6,RNF13,PPP1R16B,PRKAR2B,SLC29A4,SERPINF1,AIFM2,ABHD15,ADIPOR2,EBAG9,SNX3,CYP27B1,PEX19,LYST,BCL2L13,CITED2,FUT2,SSPN,ME1,GSE1,GPAM,HMGB1,ACSL1,DGAT2,ARHGAP21,ECHS1,ETFA,PPARG,ATP2B4,ARHGAP31,SRGAP3,GPC6,MOCS1,BNIP3L,TTC9,…
IGF2R	0.366112	-0.0822925	1.64311e-08	0.000225599			TF	Factor: ETF; motif: GVGGMGG; match class: 1	TF:M00695_1	4.06546e-07	6.39089	7013	607	288	19922	LGALS3,CEBPA,SLC7A10,SEC63,FZD4,BRD7,TMEM132C,KLF8,RIPPLY3,ASPH,NPR1,PYGL,PNPLA2,MYCBP2,BTG2,RHOBTB3,PRKAR2B,ABHD15,ADIPOR2,SNX3,LYST,BCL2L13,ME1,GSE1,ACSL1,DGAT2,ARHGAP21,ETFA,PPARG,GPC6,BNIP3L,SUN2,TTC9,PCMT1,TYSND1,TACC1,CDO1,UVRAG,PDE8B,ITM2B,SLC15A4,ALDH3A2,ACADL,PRDX6,SEC23A,CS,C2CD2,DIP2C,GAS1,EPAS1,LSM6,NMB,CCDC47,RBL2,USP43,GHITM,SDHA,PAPSS2,ARMC9,AGPAT2,RASEF,DGAT1,EBF3,IGF2R,GTF2A1,TIM…
GTF2A1	0.532606	0.126963	1.67587e-08	0.000230081			TF	Factor: E2F-1; motif: WWTGGCGCCAAA; match class: 1	TF:M04515_1	5.06704e-07	6.29525	12236	607	445	19922	SNCG,C19ORF12,LGALS3,CEBPA,SLC7A10,MGST1,IDH1,SEC63,FZD4,BRD7,HSPB7,TMEM132C,SLC16A2,FTSJ1,RIPPLY3,ASPH,IARS2,NPR1,PYGL,PNPLA2,MYCBP2,ARL2BP,TYRO3,BTG2,GUK1,RHOBTB3,ALAD,HSPB6,RNF13,PPP1R16B,PRKAR2B,SLC29A4,SERPINF1,ABHD15,ADIPOR2,EBAG9,CYP27B1,PEX19,LYST,BCL2L13,CITED2,SSPN,ME1,GSE1,GPAM,HMGB1,ACSL1,DGAT2,ARHGAP21,ECHS1,ETFA,PPARG,SRGAP3,BNIP3L,TTC9,PCYOX1,PCMT1,TYSND1,RETSAT,TACC1,ASPHD1,CDO1,P…
CPEB3	-0.187878	0.26907	1.69086e-08	0.000232121			TF	Factor: BEN; motif: CAGCGRNV; match class: 1	TF:M01240_1	9.04132e-07	6.04377	13284	607	473	19922	SNCG,C19ORF12,LGALS3,CEBPA,SLC7A10,APPBP2,IDH1,MID1IP1,SEC63,FZD4,TMEM132C,SLC16A2,FTSJ1,KLF8,RIPPLY3,ASPH,NPR1,PYGL,PNPLA2,MYCBP2,ARL2BP,BTG2,GUK1,RHOBTB3,ALAD,HSPB6,PPP1R16B,PRKAR2B,SLC29A4,SERPINF1,ABHD15,ADIPOR2,EBAG9,SNX3,CYP27B1,LYST,BCL2L13,CITED2,FUT2,SSPN,ME1,GSE1,HMGB1,ACSL1,DGAT2,ARHGAP21,ECHS1,PPARG,ARHGAP31,SRGAP3,GPC6,MOCS1,BNIP3L,TTC9,PCYOX1,PCMT1,CAT,TYSND1,CCDC92,RETSAT,TACC1,ASP…
STRC	-0.417692	0.020596	1.75208e-08	0.000240508			TF	Factor: p300; motif: ACNTCCG; match class: 1	TF:M04826_1	1.38316e-06	5.85913	15368	607	527	19922	SNCG,C19ORF12,LGALS3,CEBPA,SLC7A10,APPBP2,IDH1,MID1IP1,SEC63,FZD4,BRD7,HSPB7,TMEM132C,SLC16A2,FTSJ1,KLF8,RIPPLY3,ASPH,IARS2,NPR1,PYGL,PNPLA2,MYCBP2,ARL2BP,TSKU,TYRO3,BTG2,SLC25A18,GUK1,RHOBTB3,ALAD,HSPB6,RNF13,PPP1R16B,PRKAR2B,SLC29A4,SERPINF1,AIFM2,ABHD15,ADIPOR2,EBAG9,SNX3,PEX19,LYST,BCL2L13,CITED2,FUT2,ME1,GSE1,HMGB1,ACSL1,DGAT2,ARHGAP21,ECHS1,ETFA,PPARG,ATP2B4,ARHGAP31,GPC6,MOCS1,BNIP3L,SUN2,…
TIMP2	0.449366	0.0188301	1.80429e-08	0.000247657			TF	Factor: Egr-1; motif: GCGCATGCG; match class: 1	TF:M04869_1	4.26911e-06	5.36966	10265	607	384	19922	LGALS3,CEBPA,SLC7A10,APPBP2,SEC63,FZD4,TMEM132C,SLC16A2,FTSJ1,ASPH,IARS2,NPR1,PYGL,PNPLA2,MYCBP2,ARL2BP,BTG2,GUK1,RHOBTB3,PPP1R16B,PRKAR2B,SLC29A4,ABHD15,ADIPOR2,EBAG9,SNX3,LYST,CITED2,SSPN,ME1,GSE1,HMGB1,ACSL1,DGAT2,ARHGAP21,ECHS1,PPARG,ARHGAP31,GPC6,MOCS1,BNIP3L,TTC9,PCMT1,CAT,TYSND1,RETSAT,TACC1,ASPHD1,CDO1,PDE8B,SLC15A4,ZNF236,DECR1,ALDH3A2,TMEM109,ACADL,PRDX6,DLAT,C2CD2,CDCP1,NBN,DIP2C,GAS1,…
NEK7	0.472598	0.0495996	1.97687e-08	0.000271325			TF	Factor: Churchill; motif: CGGGNN; match class: 1	TF:M00986_1	2.47954e-05	4.60563	10351	607	383	19922	C19ORF12,LGALS3,CEBPA,SLC7A10,APPBP2,IDH1,SEC63,FZD4,BRD7,HSPB7,TMEM132C,SLC16A2,FTSJ1,KLF8,RIPPLY3,ASPH,IARS2,NPR1,PYGL,PNPLA2,MYCBP2,ARL2BP,BTG2,RHOBTB3,ALAD,HSPB6,RNF13,PPP1R16B,PRKAR2B,SLC29A4,ABHD15,ADIPOR2,PEX19,ACOX2,LYST,CITED2,ME1,GSE1,ACSL1,DGAT2,ARHGAP21,ECHS1,ETFA,PPARG,SRGAP3,GPC6,BNIP3L,SUN2,TTC9,PCMT1,CAT,TYSND1,TACC1,ASPHD1,UVRAG,PDE8B,ITM2B,SLC15A4,DECR1,ALDH3A2,TMEM109,PRDX6,SEC…
PIKFYVE	0.553694	0.158596	1.98006e-08	0.000271744			TF	Factor: E2F-1; motif: TTTGGCGCCAAA; match class: 1	TF:M04516_1	3.26961e-05	4.4855	10236	607	379	19922	SNCG,C19ORF12,LGALS3,CEBPA,MGST1,IDH1,SEC63,FZD4,BRD7,TMEM132C,SLC16A2,FTSJ1,RIPPLY3,IARS2,NPR1,PYGL,PNPLA2,ARL2BP,TYRO3,BTG2,GUK1,HSPB6,RNF13,PPP1R16B,PRKAR2B,SLC29A4,SERPINF1,ABHD15,ADIPOR2,EBAG9,CYP27B1,PEX19,LYST,BCL2L13,CITED2,SSPN,ME1,GSE1,HMGB1,ACSL1,DGAT2,ARHGAP21,ETFA,PPARG,BNIP3L,TTC9,PCYOX1,PCMT1,TYSND1,RETSAT,TACC1,ASPHD1,CDO1,PDE8B,ITM2B,SLC15A4,ZNF236,TTC23L,DECR1,ALDH3A2,PRDX6,PLBD…
SERINC3	0.525904	0.120536	2.03714e-08	0.000279557			TF	Factor: Sp1; motif: NGGGGGCGGGGYN; match class: 1	TF:M00196_1	8.18705e-05	4.08687	5894	607	241	19922	C19ORF12,LGALS3,SEC63,FZD4,BRD7,HSPB7,TMEM132C,FTSJ1,KLF8,ASPH,IARS2,PYGL,PNPLA2,ARL2BP,BTG2,GUK1,HSPB6,PPP1R16B,PRKAR2B,SLC29A4,ABHD15,EBAG9,LYST,CITED2,GSE1,ACSL1,DGAT2,ARHGAP21,ECHS1,PPARG,BNIP3L,PCYOX1,PCMT1,CAT,ASPHD1,UVRAG,ITM2B,SLC15A4,PRDX6,CS,C2CD2,CDCP1,DIP2C,EPAS1,NMB,IDH3A,HOXB7,CCDC47,USP43,SLC25A43,AGPAT2,MMD,MAOA,EBF3,IGF2R,GTF2A1,TIMP2,NEK7,TIMP3,ANKS1A,MORC4,ABCC8,ASS1,RXRA,PLS3,…
SCFD1	0.502668	0.0896082	2.08331e-08	0.000285872			TF	Factor: BTEB1; motif: GGGGGCGGGGCNGSGGGNGS; match class: 1	TF:M09723_1	8.88978e-05	4.05111	5960	607	243	19922	C19ORF12,IDH1,SEC63,FZD4,BRD7,HSPB7,TMEM132C,KLF8,RIPPLY3,ASPH,IARS2,PNPLA2,BTG2,RHOBTB3,ALAD,PRKAR2B,SLC29A4,ABHD15,ADIPOR2,EBAG9,LYST,CITED2,GSE1,ACSL1,ARHGAP21,ECHS1,ETFA,PPARG,BNIP3L,TTC9,PCYOX1,ASPHD1,PDE8B,ITM2B,PRDX6,CS,C2CD2,DIP2C,EPAS1,HOXC6,IDH3A,HOXB7,SLC25A43,SDHA,AGPAT2,MMD,EBF3,IGF2R,GTF2A1,TIMP2,NEK7,TIMP3,ABCC8,HTATSF1,ASS1,CCDC50,RXRA,CAP2,ZNF275,AFF1,RBP4,FYN,UPF2,NPAS2,MRPS6,MF…
TIMP3	0.463355	0.0386787	2.10419e-08	0.000288715			TF	Factor: WT1; motif: CGCCCCCNCN; match class: 1	TF:M02036_1	0.000200467	3.69796	5288	607	219	19922	SNCG,CEBPA,SLC7A10,IDH1,SEC63,FZD4,BRD7,TMEM132C,IARS2,PYGL,PNPLA2,TYRO3,RHOBTB3,ALAD,HSPB6,PPP1R16B,PRKAR2B,SLC29A4,ABHD15,EBAG9,CYP27B1,CITED2,GSE1,ACSL1,ARHGAP21,ECHS1,PPARG,TTC9,CAT,TYSND1,TACC1,CDO1,PDE8B,ITM2B,SLC15A4,DECR1,ALDH3A2,PRDX6,C2CD2,DIP2C,EPAS1,NMB,IDH3A,AGPAT2,RASEF,MMD,EBF3,IGF2R,GTF2A1,TIMP2,TIMP3,ANKS1A,MORC4,ABCC8,DHRS3,ASS1,RXRA,BHMT2,TBX15,SEZ6L,ZNF275,AFF1,FYN,NPAS2,MRPS6…
HYAL2	0.407982	-0.0295881	2.11798e-08	0.000290586			TF	Factor: E2F-1:TBR2; motif: NGGTGNNANGGCGCNNTNNCRNNN; match class: 1	TF:M08523_1	0.000230639	3.63707	7481	607	290	19922	C19ORF12,LGALS3,CEBPA,SLC7A10,IDH1,SEC63,FZD4,TMEM132C,RIPPLY3,PYGL,PNPLA2,ARL2BP,GUK1,ALAD,PPP1R16B,PRKAR2B,SLC29A4,ABHD15,ADIPOR2,EBAG9,CYP27B1,PEX19,LYST,GSE1,GPAM,ACSL1,DGAT2,ARHGAP21,ECHS1,ETFA,PPARG,GPC6,PCYOX1,PCMT1,RETSAT,ASPHD1,PDE8B,SLC15A4,ZNF236,TTC23L,LGALS12,PRDX6,SEC23A,DLAT,CS,C2CD2,DIP2C,GAS1,EPAS1,LSM6,IDH3A,CCDC47,SLC25A43,SDHA,LRRC56,AGPAT2,LEKR1,RASEF,DGAT1,MMD,EBF3,GTF2A1,TI…
TMEFF2	-0.355631	0.0906118	2.12496e-08	0.000291523			TF	Factor: AP-2gamma:Elk-1; motif: NGCCKNRGGSGRCGGAAGTG; match class: 1	TF:M08441_1	0.000270107	3.56846	12802	607	449	19922	SNCG,C19ORF12,LGALS3,CEBPA,SLC7A10,MGST1,ABLIM1,APPBP2,SEC63,FZD4,BRD7,HSPB7,TMEM132C,SLC16A2,FTSJ1,KLF8,RIPPLY3,ASPH,IARS2,NPR1,PYGL,PNPLA2,MYCBP2,ARL2BP,TYRO3,BTG2,GUK1,RHOBTB3,HSPB6,RNF13,PPP1R16B,PRKAR2B,SLC29A4,SERPINF1,ABHD15,ADIPOR2,SNX3,CYP27B1,BCL2L13,CITED2,FUT2,SSPN,ME1,GSE1,HMGB1,ACSL1,ARHGAP21,ECHS1,PPARG,ARHGAP31,BNIP3L,SUN2,TTC9,PCYOX1,PCMT1,CAT,TYSND1,ASPHD1,UVRAG,PDE8B,ITM2B,SLC1…
ANKS1A	0.43281	0.000791063	2.15173e-08	0.000295175			TF	Factor: AP-2; motif: GSCCSCRGGCNRNRNN; match class: 1	TF:M00800_1	0.000283504	3.54744	4248	607	183	19922	CEBPA,SLC7A10,SEC63,FZD4,BRD7,TMEM132C,RIPPLY3,ASPH,PYGL,PNPLA2,ARL2BP,GUK1,PRKAR2B,SLC29A4,ABHD15,EBAG9,LYST,CITED2,SSPN,ME1,GSE1,ACSL1,DGAT2,ARHGAP21,TYSND1,TACC1,ASPHD1,PDE8B,ITM2B,ALDH3A2,ACADL,PRDX6,C2CD2,DIP2C,GAS1,EPAS1,NMB,USP43,SLC25A43,SDHA,PAPSS2,AGPAT2,GTF2A1,ANKS1A,MORC4,CSGALNACT1,DHRS3,KHNYN,ASS1,CCDC50,RXRA,EPDR1,C14ORF180,CBLN2,SEZ6L,CREB3L2,MDFIC,FYN,NPAS2,MRPS6,TKT,VEGFC,PRKCD,…
CIDEC	0.426868	-0.00618784	2.19874e-08	0.000301601			TF	Factor: ER71:Pax-5; motif: ACCGGAACYACGCWTSANTG; match class: 1	TF:M08266_1	0.000442837	3.35376	8972	607	335	19922	CEBPA,SLC7A10,ABLIM1,APPBP2,IDH1,SEC63,FZD4,TMEM132C,RIPPLY3,NPR1,PYGL,PNPLA2,ARL2BP,GUK1,RHOBTB3,RNF13,PPP1R16B,ABHD15,CYP27B1,BCL2L13,CITED2,FUT2,ME1,GPAM,ACSL1,DGAT2,ARHGAP21,ECHS1,ETFA,PPARG,MOCS1,BNIP3L,TTC9,CAT,RETSAT,TACC1,ASPHD1,CDO1,ITM2B,SLC15A4,ZNF236,TTC23L,DECR1,ALDH3A2,TMEM109,ACADL,PLBD1,C2CD2,CDCP1,NBN,DIP2C,GAS1,EPAS1,HOXC6,NMB,LSG1,HOXB7,CCDC47,RBL2,USP43,GHITM,SDHA,PAPSS2,LRRC5…
MORC4	0.39133	-0.0476389	2.39109e-08	0.000327962			TF	Factor: Sp1; motif: NNGGGGCGGGGNN; match class: 1	TF:M00932_1	0.000536163	3.2707	6018	607	241	19922	C19ORF12,LGALS3,SEC63,FZD4,BRD7,HSPB7,TMEM132C,FTSJ1,KLF8,ASPH,IARS2,PNPLA2,ARL2BP,BTG2,GUK1,RHOBTB3,HSPB6,PPP1R16B,PRKAR2B,SLC29A4,ABHD15,EBAG9,CITED2,GSE1,HMGB1,ACSL1,DGAT2,ARHGAP21,ECHS1,PPARG,BNIP3L,PCYOX1,PCMT1,ASPHD1,UVRAG,ITM2B,SLC15A4,PRDX6,DLAT,CS,C2CD2,CDCP1,DIP2C,EPAS1,IDH3A,HOXB7,CCDC47,USP43,SLC25A43,AGPAT2,MMD,EBF3,IGF2R,GTF2A1,TIMP2,NEK7,TIMP3,ANKS1A,MORC4,ABCC8,HTATSF1,ASS1,RXRA,P…
ABCC8	-0.282013	0.168917	2.49731e-08	0.000342506			TF	Factor: E2F-1:Elk-1; motif: SGCGCSNNAMCGGAAGT; match class: 1	TF:M08205_1	0.000745365	3.12763	10467	607	379	19922	C19ORF12,LGALS3,CEBPA,SLC7A10,APPBP2,IDH1,MID1IP1,BRD7,TMEM132C,SLC16A2,FTSJ1,KLF8,RIPPLY3,ASPH,IARS2,NPR1,PYGL,PNPLA2,MYCBP2,BTG2,SLC25A18,GUK1,RHOBTB3,PPP1R16B,PRKAR2B,SLC29A4,AIFM2,ABHD15,ADIPOR2,EBAG9,CYP27B1,LYST,BCL2L13,CITED2,ME1,GSE1,GPAM,HMGB1,ACSL1,DGAT2,ARHGAP21,ECHS1,PPARG,GPC6,BNIP3L,SUN2,TTC9,PCYOX1,PCMT1,CAT,TYSND1,RETSAT,TACC1,ASPHD1,UVRAG,PDE8B,SLC15A4,TTC23L,ALDH3A2,TMEM109,ACAD…
CSGALNACT1	0.409678	-0.025139	2.50628e-08	0.000343711			TF	Factor: AP-2; motif: MKCCCSCNGGCG; match class: 1	TF:M00189_1	0.0011762	2.92952	6042	607	240	19922	LGALS3,CEBPA,IDH1,SEC63,FZD4,BRD7,HSPB7,TMEM132C,FTSJ1,RIPPLY3,ASPH,PYGL,PNPLA2,ARL2BP,GUK1,RHOBTB3,RNF13,PPP1R16B,SLC29A4,ABHD15,SNX3,SSPN,ME1,GSE1,HMGB1,ACSL1,ARHGAP21,ECHS1,ETFA,SUN2,TTC9,TYSND1,TACC1,ASPHD1,PDE8B,ITM2B,ALDH3A2,PRDX6,SEC23A,CS,C2CD2,NBN,DIP2C,GAS1,EPAS1,HOXB7,USP43,LRRC56,AGPAT2,PTER,MMD,LIPE,MAOA,EBF3,GTF2A1,TIMP2,TIMP3,ANKS1A,MORC4,DHRS3,ASS1,CCDC50,RXRA,EPDR1,PLS3,BHMT2,ZNF…
DHRS3	0.474586	0.0557702	2.54546e-08	0.000349059			TF	Factor: E2F-1; motif: NGGGCGGGARV; match class: 1	TF:M07206_1	0.00160015	2.79584	10898	607	390	19922	C19ORF12,CEBPA,SLC7A10,IDH1,SEC63,FZD4,BRD7,TMEM132C,FTSJ1,KLF8,RIPPLY3,ASPH,IARS2,NPR1,PYGL,MYCBP2,GUK1,RHOBTB3,RNF13,PPP1R16B,PRKAR2B,SLC29A4,AIFM2,ABHD15,ADIPOR2,EBAG9,SNX3,PEX19,LYST,CITED2,FUT2,SSPN,GSE1,ACSL1,DGAT2,ARHGAP21,ETFA,PPARG,ATP2B4,ARHGAP31,MOCS1,BNIP3L,SUN2,TTC9,PCYOX1,PCMT1,CAT,TYSND1,CCDC92,TACC1,ASPHD1,UVRAG,PDE8B,ITM2B,SLC15A4,TTC23L,ALDH3A2,TMEM109,PRELP,ACADL,PRDX6,SEC23A,D…
USP30	0.517347	0.112274	2.57807e-08	0.000353505			TF	Factor: MOVO-B; motif: GNGGGGG; match class: 1	TF:M01104_1	0.00283756	2.54706	5586	607	223	19922	LGALS3,CEBPA,IDH1,BRD7,TMEM132C,SLC16A2,FTSJ1,ASPH,PNPLA2,MYCBP2,BTG2,RHOBTB3,ALAD,PPP1R16B,PRKAR2B,SLC29A4,ABHD15,LYST,CITED2,ME1,GSE1,ACSL1,DGAT2,ARHGAP21,ECHS1,PPARG,BNIP3L,SUN2,TTC9,PCMT1,TACC1,ASPHD1,PDE8B,ITM2B,ALDH3A2,PRDX6,DLAT,C2CD2,DIP2C,GAS1,EPAS1,RBL2,SDHA,AGPAT2,RASEF,EBF3,IGF2R,GTF2A1,TIMP2,TIMP3,TMEFF2,MORC4,ABCC8,DHRS3,HTATSF1,KHNYN,ASS1,RXRA,PLS3,BHMT2,TBX15,CAP2,ZNF275,FYN,UPF2,…
HTATSF1	0.459544	0.0371728	2.65416e-08	0.000363912			TF	Factor: AP-2; motif: SNNNCCNCAGGCN; match class: 1	TF:M00915_1	0.00323692	2.48987	4546	607	188	19922	C19ORF12,CEBPA,SLC7A10,TMEM132C,ASPH,IARS2,PYGL,PNPLA2,HSPB6,PPP1R16B,ABHD15,CITED2,GSE1,ACSL1,DGAT2,ARHGAP21,ECHS1,CCDC92,TACC1,ASPHD1,CDO1,ITM2B,SLC15A4,DECR1,PRDX6,SEC23A,CS,C2CD2,CDCP1,NBN,DIP2C,GAS1,SLC25A43,AGPAT2,DGAT1,MAOA,EBF3,GTF2A1,ANKS1A,ABCC8,DHRS3,ASS1,CCDC50,RXRA,EPDR1,C14ORF180,CBLN2,BHMT2,TBX15,SEZ6L,TBC1D20,RBP4,FYN,PDK2,NPAS2,MRPS6,VEGFC,SERPING1,PQLC3,VEGFB,NAT8L,SLC25A1,ACSS3…
KHNYN	0.399976	-0.0356807	2.69615e-08	0.000369642			TF	Factor: SP1; motif: NCCCCKCCCCC; match class: 1	TF:M07226_1	0.00329919	2.48159	3903	607	166	19922	C19ORF12,SLC7A10,FZD4,TMEM132C,KLF8,ASPH,IARS2,BTG2,RHOBTB3,SLC29A4,EBAG9,GSE1,HMGB1,ACSL1,ARHGAP21,ECHS1,PPARG,BNIP3L,TTC9,PCYOX1,ASPHD1,ITM2B,PRDX6,C2CD2,DIP2C,IDH3A,HOXB7,CCDC47,USP43,SDHA,AGPAT2,MMD,IGF2R,TIMP2,NEK7,TIMP3,MORC4,DHRS3,USP30,HTATSF1,RXRA,ZNF275,AFF1,FYN,UPF2,MRPS6,KCNIP2,TKT,UBE2N,SERPING1,PRKCD,PQLC3,VEGFB,NAT8L,SLC25A1,PGM3,MGST3,NFATC3,ECHDC3,PTHLH,NSD1,GDF10,PCTP,RPRD2,AKAP…
ASS1	0.321799	-0.124677	2.75958e-08	0.00037831			TF	Factor: Kaiso; motif: GCMGGGRGCRGS; match class: 1	TF:M03876_1	0.00412683	2.38438	9115	607	334	19922	C19ORF12,LGALS3,CEBPA,SEC63,FZD4,BRD7,TMEM132C,SLC16A2,KLF8,RIPPLY3,ASPH,PNPLA2,ARL2BP,TSKU,BTG2,PPP1R16B,PRKAR2B,SLC29A4,SERPINF1,ABHD15,EBAG9,SNX3,CYP27B1,BCL2L13,CITED2,ME1,GSE1,GPAM,HMGB1,ACSL1,DGAT2,ARHGAP21,ECHS1,ETFA,PPARG,ATP2B4,ARHGAP31,BNIP3L,TTC9,PCYOX1,PCMT1,CCDC92,TACC1,ASPHD1,UVRAG,PDE8B,ITM2B,SLC15A4,DECR1,ALDH3A2,LGALS12,PRDX6,PLBD1,SEC23A,C2CD2,CDCP1,DIP2C,GAS1,EPAS1,HOXC6,IDH3A,…
EIF2B1	0.381056	-0.0570682	2.86811e-08	0.00039316			TF	Factor: Sp1; motif: GGGGCGGGGC; match class: 1	TF:M00931_1	0.00534145	2.27234	5876	607	231	19922	C19ORF12,LGALS3,SEC63,FZD4,BRD7,HSPB7,TMEM132C,SLC16A2,FTSJ1,KLF8,ASPH,IARS2,PNPLA2,ARL2BP,BTG2,GUK1,HSPB6,PPP1R16B,PRKAR2B,SLC29A4,ABHD15,EBAG9,CITED2,GSE1,ACSL1,DGAT2,ARHGAP21,ECHS1,PPARG,BNIP3L,PCYOX1,PCMT1,ASPHD1,ITM2B,SLC15A4,PRDX6,CS,C2CD2,CDCP1,DIP2C,EPAS1,IDH3A,HOXB7,CCDC47,USP43,SLC25A43,AGPAT2,MMD,MAOA,EBF3,IGF2R,GTF2A1,TIMP2,NEK7,TIMP3,ANKS1A,MORC4,ABCC8,ASS1,RXRA,PLS3,TBX15,ZNF275,AFF…
SERINC1	0.501698	0.0931634	2.92539e-08	0.000400983			TF	Factor: RNF96; motif: BCCCGCRGCC; match class: 1	TF:M01199_1	0.00591162	2.22829	4291	607	178	19922	LGALS3,CEBPA,SLC7A10,FZD4,BRD7,TMEM132C,PYGL,ARL2BP,PPP1R16B,SLC29A4,ABHD15,CITED2,ME1,GSE1,ACSL1,ARHGAP21,ECHS1,ARHGAP31,SUN2,TTC9,TYSND1,CDO1,PDE8B,ITM2B,SLC15A4,ALDH3A2,PRDX6,C2CD2,DIP2C,GAS1,EPAS1,NMB,ARMC1,SLC25A43,AGPAT2,DGAT1,EBF3,GTF2A1,TIMP2,TMEFF2,MORC4,ASS1,CCDC50,RXRA,CBLN2,BHMT2,SEZ6L,CAP2,GORASP2,RBP4,FYN,NPAS2,MRPS6,UBE2N,VEGFC,APOB,BMP2,PRKCD,VEGFB,NAT8L,SLC25A1,PGM3,ADIPOR1,NDN,A…
TPST2	0.417885	-0.0126712	2.99487e-08	0.000410476			TF	Factor: KROX; motif: CCCGCCCCCRCCCC; match class: 0	TF:M00982_0	0.00596209	2.2246	4321	607	179	19922	IDH1,SEC63,FZD4,KLF8,RIPPLY3,IARS2,PYGL,PNPLA2,BTG2,RHOBTB3,ALAD,HSPB6,ADIPOR2,SNX3,CYP27B1,LYST,CITED2,GPAM,ACSL1,DGAT2,ARHGAP21,TTC9,PCYOX1,CAT,TACC1,UVRAG,SLC15A4,DECR1,ALDH3A2,SEC23A,HOXC6,HOXB7,CCDC47,RBL2,USP43,SLC25A43,LRRC56,CCDC30,MMD,LIPE,EBF3,GTF2A1,NEK7,TIMP3,ANKS1A,DHRS3,KHNYN,CCDC50,BHMT2,TBX15,SEZ6L,GORASP2,UPF2,PDK2,RECQL,MFAP4,C6ORF120,TKT,UBE2N,PEX11A,BMP2,SERPING1,HOXA10,SEC31A…
CCDC50	0.539885	0.145473	3.06139e-08	0.000419563			TF	Factor: Sp1; motif: NGGGGCGGGGN; match class: 1	TF:M07395_1	0.00741974	2.12961	6332	607	245	19922	C19ORF12,LGALS3,SEC63,FZD4,BRD7,HSPB7,TMEM132C,SLC16A2,FTSJ1,KLF8,ASPH,IARS2,PYGL,PNPLA2,BTG2,GUK1,PPP1R16B,PRKAR2B,SLC29A4,ABHD15,LYST,CITED2,ME1,GSE1,ACSL1,DGAT2,ARHGAP21,ECHS1,PPARG,BNIP3L,PCYOX1,PCMT1,CAT,ASPHD1,UVRAG,ITM2B,SLC15A4,PRDX6,CS,C2CD2,CDCP1,DIP2C,EPAS1,IDH3A,CCDC47,USP43,SLC25A43,AGPAT2,RASEF,MMD,EBF3,IGF2R,GTF2A1,TIMP2,NEK7,TIMP3,ANKS1A,MORC4,ABCC8,ASS1,RXRA,PLS3,TBX15,SEZ6L,CREB…
RXRA	0.471594	0.0547098	3.08857e-08	0.000423257			TF	Factor: GCMa:Erg; motif: ATGCGGGCGGAARKG; match class: 1	TF:M08487_1	0.0148687	1.82773	8800	607	321	19922	SNCG,CEBPA,SLC7A10,SEC63,FZD4,BRD7,HSPB7,TMEM132C,SLC16A2,FTSJ1,KLF8,ASPH,IARS2,PYGL,PNPLA2,MYCBP2,BTG2,GUK1,ALAD,SLC29A4,AIFM2,ABHD15,ADIPOR2,EBAG9,SNX3,PEX19,ACOX2,LYST,CITED2,ME1,GSE1,DGAT2,ARHGAP21,ECHS1,ETFA,PPARG,ATP2B4,ARHGAP31,BNIP3L,TTC9,PCYOX1,PCMT1,UVRAG,PDE8B,ITM2B,SLC15A4,ACADL,PRDX6,DLAT,CS,C2CD2,CDCP1,DIP2C,GAS1,EPAS1,HOXC6,NMB,HOXB7,CCDC47,RBL2,GHITM,ARMC9,AGPAT2,LEKR1,DGAT1,MAOA,…
EPDR1	0.368516	-0.0703736	3.12254e-08	0.000427881			TF	Factor: Egr-1; motif: GCGGGGGCGG; match class: 1	TF:M01873_1	0.0195997	1.70775	2671	607	119	19922	CEBPA,TMEM132C,BTG2,RHOBTB3,PRKAR2B,ADIPOR2,GSE1,DGAT2,ECHS1,PPARG,CAT,TACC1,PDE8B,ITM2B,PRDX6,GAS1,EPAS1,AGPAT2,EBF3,IGF2R,GTF2A1,TIMP2,TIMP3,MORC4,ASS1,RXRA,SEZ6L,ZNF275,AFF1,FYN,NPAS2,MRPS6,ANO6,VEGFC,MMP28,PRKCD,VEGFB,NAT8L,PGM3,MGST3,NFATC3,PTHLH,NSD1,LIX1L,RHOQ,GPC3,SLC10A3,C8ORF33,BRI3,ADRB1,MAP7D3,STON1,ADD3,ZSWIM5,KPNA3,DDX59,SIX1,ZCCHC24,MYO1C,ETV5,GCLC,RNF130,ISCA2,LPGAT1,ROBO1,SEPHS1,…
MRAP	0.386665	-0.0491183	3.15818e-08	0.000432734			TF	Factor: BEN; motif: CWGCGAYA; match class: 0	TF:M01241_0	0.0210743	1.67625	5400	607	212	19922	C19ORF12,LGALS3,SLC7A10,ABLIM1,APPBP2,IDH1,SEC63,BRD7,SLC16A2,KLF8,RIPPLY3,NPR1,PYGL,GUK1,PPP1R16B,PRKAR2B,SLC29A4,EBAG9,SNX3,PEX19,ACOX2,CITED2,ME1,HMGB1,DGAT2,ARHGAP21,ECHS1,BNIP3L,SUN2,TTC9,CAT,ASPHD1,CDO1,ZNF236,ALDH3A2,PLBD1,C2CD2,NBN,DIP2C,EPAS1,LSM6,RBL2,USP43,SDHA,PAPSS2,DGAT1,GIMAP7,GTF2A1,TIMP2,SERINC3,SCFD1,TIMP3,TMEFF2,ABCC8,ASS1,SERINC1,RXRA,KLHL20,TBX15,SEZ6L,TBC1D20,FYN,UPF2,EDNRA,…
C14orf180	0.378113	-0.0588396	3.21705e-08	0.000440769			TF	Factor: E2F-4; motif: NTTTCSCGCC; match class: 1	TF:M07380_1	0.0212618	1.6724	8025	607	296	19922	LGALS3,CEBPA,SLC7A10,MGST1,APPBP2,IDH1,SEC63,FZD4,BRD7,TMEM132C,KLF8,IARS2,NPR1,PYGL,PPP1R16B,PRKAR2B,SLC29A4,SERPINF1,ABHD15,PEX19,LYST,BCL2L13,ACSL1,ARHGAP21,ECHS1,ETFA,PPARG,ARHGAP31,BNIP3L,SUN2,TTC9,TACC1,UVRAG,ITM2B,TTC23L,DECR1,ALDH3A2,PRDX6,PLBD1,C2CD2,DIP2C,GAS1,EPAS1,LSM6,IDH3A,CCDC47,PIR,USP43,SLC25A43,SDHA,PAPSS2,LRRC56,ARMC9,AGPAT2,PTER,CCDC30,RASEF,MMD,IGF2R,GTF2A1,TIMP2,NEK7,SCFD1,H…
PLS3	0.392666	-0.0417184	3.23313e-08	0.000442939			TF	Factor: ZNF527; motif: KGGAGWATGCGM; match class: 0	TF:M06523_0	0.0214823	1.66792	72	607	11	19922	GUK1,HSPB6,PRKAR2B,CCDC30,NEK7,BMP2,WASF3,HOOK3,M6PR,TIGD4,EGFR
KLHL20	0.469029	0.0521454	3.24629e-08	0.00044471			TF	Factor: WT1; motif: NGCGGGGGGGTSMMCYN; match class: 1	TF:M05327_1	0.0230668	1.63701	1779	607	86	19922	CEBPA,FZD4,TMEM132C,ASPH,IARS2,PYGL,SLC29A4,GSE1,ACSL1,ARHGAP21,BNIP3L,CAT,PDE8B,C2CD2,DIP2C,SDHA,MMD,EBF3,IGF2R,GTF2A1,TIMP2,NEK7,ASS1,RXRA,UBE2N,SERPING1,PRKCD,VEGFB,NAT8L,NFATC3,RHOQ,MAP3K9,SLC10A3,RARRES2,TESK1,ADRB1,SLC25A28,ADD3,NFE2L1,NRN1,CCDC3,SNX4,ANTXR2,MYO1C,FADS3,CPNE2,SUSD4,HLF,CAMTA1,CAV1,ITPK1,NINJ2,KCNJ8,POR,KLF2,CAMK2B,MARVELD2,MLX,TEF,NCOA3,MTDH,NPR2,ANGEL2,SNTB2,C2ORF76,CASKIN…
CBLN2	-0.320876	0.123203	3.2859e-08	0.000450102			TF	Factor: CTCF; motif: NCCRSTAGGGGGCGC; match class: 1	TF:M08911_1	0.0255669	1.59232	3920	607	162	19922	CEBPA,IDH1,FZD4,HSPB7,TYRO3,GUK1,RHOBTB3,ALAD,PPP1R16B,PRKAR2B,PEX19,GSE1,ARHGAP21,PPARG,TTC9,CAT,TYSND1,ITM2B,DECR1,ALDH3A2,NBN,DIP2C,NMB,AGPAT2,RASEF,DGAT1,MMD,EBF3,GTF2A1,TMEFF2,MORC4,ABCC8,HTATSF1,ASS1,RXRA,EPDR1,TBX15,SEZ6L,CREB3L2,TBC1D20,GORASP2,AFF1,FYN,ANXA5,MRPS6,MFAP4,C6ORF120,UBE2N,BMP2,MMP28,PRKCD,HOXA10,GCNT1,VEGFB,NAT8L,SLC25A1,PGM3,NSD1,ACVR1C,AKAP1,LIX1L,RHOQ,MAP3K9,CFAP20,PLIN4,…
SLC19A3	0.443484	0.0202058	3.3099e-08	0.000453357			TF	Factor: CPBP; motif: SNCCCNN; match class: 1	TF:M01822_1	0.027006	1.56854	18839	607	595	19922	SNCG,C19ORF12,LGALS3,CEBPA,SLC7A10,MGST1,ABLIM1,APPBP2,IDH1,MID1IP1,SEC63,FZD4,BRD7,KCNQ3,HSPB7,TMEM132C,PSMD1,SLC16A2,FTSJ1,KLF8,RIPPLY3,ASPH,IARS2,NPR1,PYGL,PNPLA2,MYCBP2,ARL2BP,TSKU,TYRO3,BTG2,SLC25A18,GUK1,RHOBTB3,ALAD,HSPB6,RNF13,PPP1R16B,PRKAR2B,SLC29A4,SERPINF1,AIFM2,ABHD15,ADIPOR2,EBAG9,SNX3,CYP27B1,PEX19,ACOX2,LYST,BCL2L13,CITED2,FUT2,PLIN1,SSPN,ME1,GSE1,GPAM,HMGB1,ACSL1,DGAT2,ARHGAP21,E…
BHMT2	0.436934	0.0129085	3.50337e-08	0.000479822			TF	Factor: RUNX2; motif: NRACCGCAAACCGCAN; match class: 1	TF:M04106_1	0.0277435	1.55684	8434	607	308	19922	SNCG,C19ORF12,CEBPA,APPBP2,SEC63,FZD4,BRD7,TMEM132C,SLC16A2,PNPLA2,ARL2BP,GUK1,RHOBTB3,ALAD,HSPB6,PPP1R16B,PRKAR2B,ABHD15,ADIPOR2,EBAG9,SNX3,LYST,CITED2,SSPN,GSE1,ACSL1,DGAT2,ARHGAP21,ECHS1,ETFA,ARHGAP31,MOCS1,BNIP3L,TTC9,TYSND1,TACC1,CDO1,PDE8B,ITM2B,SLC15A4,ACADL,PRDX6,PLBD1,CS,C2CD2,CDCP1,DIP2C,GAS1,EPAS1,LSM6,LSG1,PIR,RBL2,ARMC1,USP43,SDHA,PAPSS2,LRRC56,DGAT1,EBF3,IGF2R,GTF2A1,TIMP2,TIMP3,TME…
TBX15	0.38312	-0.0516166	3.54031e-08	0.000484846			TF	Factor: WT1; motif: GNGGGGGCGGGG; match class: 0	TF:M03893_0	0.0290933	1.53621	4342	607	176	19922	SNCG,LGALS3,CEBPA,SLC7A10,IDH1,SEC63,FZD4,SLC16A2,KLF8,ASPH,PNPLA2,GUK1,RHOBTB3,HSPB6,PPP1R16B,PRKAR2B,AIFM2,ADIPOR2,SNX3,CYP27B1,LYST,CITED2,ME1,GPAM,ARHGAP31,TTC9,PCYOX1,CAT,TYSND1,DECR1,PRDX6,SEC23A,CDCP1,GAS1,NMB,IDH3A,CCDC47,RBL2,ARMC1,USP43,SDHA,PAPSS2,ARMC9,MMD,LIPE,MAOA,NEK7,HYAL2,TMEFF2,DHRS3,USP30,ASS1,CCDC50,EPDR1,BHMT2,TBX15,SEZ6L,CREB3L2,RBP4,MDFIC,UPF2,ANXA5,MFAP4,ANO6,APOB,PEX11A,G…
FILIP1L	0.372142	-0.0643538	3.54611e-08	0.000485604			TF	Factor: AP-2gamma:HES-7; motif: NNCACGYGNNNNNNSCCNNNGGS; match class: 0	TF:M08662_0	0.0300788	1.52174	1765	607	85	19922	TMEM132C,BTG2,RHOBTB3,PRKAR2B,SNX3,LYST,CITED2,ACSL1,ECHS1,ETFA,MOCS1,TTC9,TYSND1,ASPHD1,PDE8B,ITM2B,SLC15A4,TTC23L,C2CD2,DIP2C,SLC25A43,SDHA,LRRC56,AGPAT2,PTER,GTF2A1,PIKFYVE,KHNYN,RXRA,BHMT2,CREB3L2,GORASP2,ZNF275,RBP4,MDFIC,ANXA5,UBE2N,VEGFB,NAT8L,MGST3,AMZ2,ACAT1,NSD1,AKAP1,PLIN4,C8ORF33,CYC1,ADRA2A,PCOLCE2,GPN3,NDUFA12,RNF130,SEPHS1,LRP2,KSR2,CAV1,ACO1,NINJ2,DVL3,FOS,RNF139,FOXO1,MLX,ZNF704,…
SEZ6L	-0.321091	0.121477	3.64658e-08	0.000499326			TF	Factor: Egr-1; motif: GCGGGGGCGG; match class: 1	TF:M07354_1	0.0314673	1.50214	3555	607	149	19922	CEBPA,SLC7A10,BRD7,TMEM132C,PYGL,RHOBTB3,ALAD,PPP1R16B,PRKAR2B,ADIPOR2,GSE1,ACSL1,DGAT2,ARHGAP21,ECHS1,PPARG,CAT,TYSND1,TACC1,PDE8B,ITM2B,PRDX6,C2CD2,DIP2C,GAS1,EPAS1,IGF2R,GTF2A1,TIMP2,TIMP3,ASS1,RXRA,SEZ6L,ZNF275,AFF1,FYN,NPAS2,MRPS6,ANO6,KCNIP2,VEGFC,MMP28,PRKCD,VEGFB,NAT8L,PGM3,MGST3,NFATC3,ECHDC3,NSD1,ACVR1C,AKAP1,LIX1L,RHOQ,CFAP20,SSB,SLC10A3,C8ORF33,TESK1,BRI3,ADRB1,HOOK3,MAP7D3,STON1,ADD3…
CREB3L2	0.396349	-0.0350375	3.7952e-08	0.000519638			TF	Factor: TF3C-beta; motif: CCNGGAGGGCTTCCTGGAGGAG; match class: 1	TF:M04863_1	0.0371631	1.42989	8557	607	311	19922	SNCG,CEBPA,SLC7A10,APPBP2,MID1IP1,FZD4,BRD7,HSPB7,SLC16A2,FTSJ1,RIPPLY3,IARS2,NPR1,PYGL,PNPLA2,MYCBP2,ARL2BP,RHOBTB3,ALAD,PPP1R16B,PRKAR2B,SLC29A4,ABHD15,EBAG9,SNX3,CYP27B1,ACOX2,FUT2,SSPN,ME1,GPAM,HMGB1,ACSL1,DGAT2,ARHGAP21,ECHS1,ETFA,PPARG,MOCS1,SUN2,TTC9,PCYOX1,PCMT1,CCDC92,RETSAT,TACC1,ASPHD1,UVRAG,PDE8B,ALDH3A2,CS,C2CD2,NBN,DIP2C,GAS1,EPAS1,LSM6,LSG1,HOXB7,CCDC47,USP43,GHITM,SDHA,PAPSS2,LRRC…
TBC1D20	0.448924	0.0290666	3.81743e-08	0.000522644			TF	Factor: SP2; motif: GNNGGGGGCGGGGSN; match class: 1	TF:M03807_1	0.04461	1.35057	4195	607	170	19922	C19ORF12,CEBPA,FZD4,BRD7,HSPB7,TMEM132C,FTSJ1,IARS2,PNPLA2,BTG2,GUK1,PRKAR2B,SLC29A4,GSE1,ACSL1,DGAT2,ARHGAP21,ECHS1,PPARG,BNIP3L,PCYOX1,ASPHD1,ITM2B,SLC15A4,PRDX6,C2CD2,DIP2C,EPAS1,IDH3A,USP43,AGPAT2,MMD,MAOA,EBF3,IGF2R,GTF2A1,TIMP2,NEK7,TIMP3,ABCC8,ASS1,RXRA,ZNF275,AFF1,FYN,UPF2,MRPS6,TKT,PRKCD,PQLC3,VEGFB,NAT8L,SLC25A1,PGM3,MGST3,NFATC3,NDN,ECHDC3,ACAT1,GDF10,AKAP1,RHOQ,FHL1,MAP3K9,GPC3,SH3BP5…
CAP2	0.502986	0.0987053	3.81991e-08	0.000522945			TF	Factor: GKLF; motif: NNNRGGNGNGGSN; match class: 1	TF:M07289_1	0.0467945	1.32981	10617	607	373	19922	SNCG,C19ORF12,LGALS3,CEBPA,SLC7A10,ABLIM1,APPBP2,MID1IP1,SEC63,FZD4,HSPB7,TMEM132C,SLC16A2,FTSJ1,KLF8,RIPPLY3,ASPH,IARS2,NPR1,PYGL,PNPLA2,RHOBTB3,HSPB6,PPP1R16B,PRKAR2B,SLC29A4,SERPINF1,ABHD15,ADIPOR2,EBAG9,CYP27B1,ACOX2,LYST,CITED2,FUT2,PLIN1,ME1,GSE1,GPAM,HMGB1,DGAT2,ARHGAP21,ECHS1,ETFA,PPARG,ATP2B4,ARHGAP31,SUN2,TTC9,PCMT1,TACC1,ASPHD1,CDO1,UVRAG,ITM2B,ALDH3A2,TMEM109,LGALS12,PLBD1,SEC23A,DLAT…
GORASP2	0.382863	-0.0505742	3.88327e-08	0.000531581			MIRNA	hsa-miR-17-5p	MIRNA:hsa-miR-17-5p	0.00227582	2.64286	1172	545	74	14833	SLC16A2,MYCBP2,TSKU,BTG2,ABHD15,GPAM,HMGB1,TTC9,SEC23A,EPAS1,CCDC47,RBL2,SDHA,CCDC30,TIMP3,SERINC1,KLHL20,BHMT2,ACBD5,AFF1,NPAS2,MRPS6,C6ORF120,IGFBP5,BMP2,NAT8L,TXNIP,ACOX1,RPRD2,MAP3K9,SH3BP5,ASH1L,HOOK3,SLC25A28,CSDE1,PIK3CA,EEA1,PPP1R15B,LIMA1,BMPR2,ISCA2,LPGAT1,FHDC1,TMEM138,SSX2IP,STK17B,SCD,CAMTA1,CAV1,KCNJ8,NCOA3,SLC1A5,M6PR,SSH2,KCNB1,SNTB2,ORMDL3,ERGIC2,ADD1,DEGS1,GPI,MRPS10,CAPZA2,FTH1…
ACBD5	0.372961	-0.06203	3.89924e-08	0.000533728			MIRNA	hsa-miR-93-5p	MIRNA:hsa-miR-93-5p	0.0073315	2.13481	1211	545	74	14833	PYGL,TSKU,BTG2,ABHD15,LYST,GPAM,HMGB1,TTC9,TYSND1,KLB,SEC23A,CCDC47,CCDC30,SERINC1,KLHL20,BHMT2,TBC1D20,ACBD5,AFF1,NPAS2,C6ORF120,BMP2,TXNIP,ACOX1,RPRD2,LIX1L,SH3BP5,HOOK3,CSDE1,EEA1,PPP1R15B,GPN3,LIMA1,CAV2,BMPR2,ISCA2,LPGAT1,FHDC1,TMEM138,SSX2IP,STK17B,SCD,CAMTA1,CAV1,KCNJ8,DVL3,GNA12,NCOA3,EPHA7,SLC1A5,M6PR,ASF1A,USP21,SSH2,KCNB1,FAH,SNTB2,SNX9,ORMDL3,ERGIC2,ADD1,DEGS1,MRPS10,CAPZA2,STYX,PTPN4…
ZNF275	0.400051	-0.0300551	3.95133e-08	0.000540818			HP	Loss of subcutaneous adipose tissue in limbs	HP:0003635	3.51911e-05	4.45357	11	158	7	3885	PLIN1,PPARG,AGPAT2,LIPE,CIDEC,CAV1,FOS
AFF1	0.575893	0.200198	4.06599e-08	0.000556471			HP	Hepatic steatosis	HP:0001397	0.000302918	3.51868	79	158	15	3885	PNPLA2,PLIN1,ETFA,PPARG,ACADL,AGPAT2,LIPE,CIDEC,APOB,GPIHBP1,GPD1,MRPS7,CAV1,FOS,PCK1
RBP4	0.414205	-0.0120742	4.23825e-08	0.000580005			HP	Marked muscular hypertrophy	HP:0009042	0.00199777	2.69945	4	158	4	3885	PPARG,LIPE,CIDEC,FHL1
MDFIC	0.383191	-0.0488298	4.26387e-08	0.000583469			HP	Loss of gluteal subcutaneous adipose tissue	HP:0009017	0.00199777	2.69945	4	158	4	3885	PLIN1,PPARG,LIPE,CIDEC
FYN	0.36983	-0.0643285	4.26964e-08	0.000584215			HP	Prominent supraorbital ridges	HP:0000336	0.00306137	2.51408	33	158	9	3885	PPARG,SEC23A,AGPAT2,OPHN1,FHL1,CAV1,KCNJ8,FOS,UBE2A
UPF2	0.372815	-0.0604573	4.39514e-08	0.000601344			HP	Hypertriglyceridemia	HP:0002155	0.00377869	2.42266	62	158	12	3885	PNPLA2,PLIN1,PPARG,AGPAT2,LIPE,CIDEC,GPIHBP1,FHL1,GPD1,LEP,CAV1,FOS
EDNRA	0.470808	0.0594351	4.58415e-08	0.000627158			HP	Polycystic ovaries	HP:0000147	0.0136303	1.86549	39	158	9	3885	PLIN1,PPARG,AGPAT2,LIPE,CIDEC,ANTXR2,CAV1,FOS,POR
ANXA5	0.427245	0.00517164	4.66386e-08	0.000638017			HP	Accelerated skeletal maturation	HP:0005616	0.0193254	1.71387	61	158	11	3885	PPARG,AGPAT2,HSD11B1,NSD1,GPC3,LEP,CAV1,KCNJ8,FOS,POR,GPX4
PDK2	0.441466	0.0227583	4.68362e-08	0.000640672			HP	Oligomenorrhea	HP:0000876	0.0276779	1.55787	33	158	8	3885	PLIN1,PPARG,AGPAT2,LIPE,CIDEC,NDN,CAV1,FOS
NPAS2	-0.377958	0.0533806	4.74215e-08	0.000648631			HP	Acanthosis nigricans	HP:0000956	0.0349572	1.45646	34	158	8	3885	PLIN1,PPARG,AGPAT2,LIPE,CIDEC,HSD11B1,CAV1,FOS
MRPS6	0.273493	-0.168815	4.74987e-08	0.00064964
RECQL	0.441148	0.0226075	4.76216e-08	0.000651273
MFAP4	0.380351	-0.0503464	4.82281e-08	0.000659519
C6orf120	0.454262	0.0393236	4.8709e-08	0.000666047
ANO6	0.446126	0.0291434	4.87485e-08	0.000666538
IGFBP5	0.376166	-0.0549111	4.9246e-08	0.000673292
KCNIP2	0.43824	0.0197123	4.99794e-08	0.000683269
TKT	0.30782	-0.130667	5.27098e-08	0.000720543
UBE2N	0.318205	-0.119186	5.32475e-08	0.00072784
TMEM156	-0.45761	-0.0450161	5.38531e-08	0.000736064
VEGFC	0.387872	-0.0395702	5.51642e-08	0.000753929
APOB	0.361396	-0.0699244	5.65042e-08	0.000772187
PEX11A	0.389274	-0.0373764	5.72411e-08	0.0007822
OPHN1	-0.432881	-0.0157211	5.97147e-08	0.000815941
BMP2	0.378402	-0.0493804	6.01225e-08	0.000821453
DUSP19	-0.351735	0.0795082	6.22545e-08	0.000850521
SERPING1	0.36716	-0.0613399	6.45888e-08	0.000882347
MMP28	0.391872	-0.0322173	6.59777e-08	0.000901256
PRKCD	0.458171	0.0488249	6.64613e-08	0.000907795
GPIHBP1	0.361944	-0.0661302	7.00611e-08	0.000956895
PQLC3	0.406532	-0.0136827	7.10841e-08	0.000970796
HOXA10	0.399451	-0.0220693	7.13941e-08	0.000974957
SEC31A	0.458946	0.0508795	7.14727e-08	0.000975959
GCNT1	-0.35322	0.0757145	7.18313e-08	0.000980785
VEGFB	0.505946	0.112487	7.51777e-08	0.0010264
NAT8L	0.410661	-0.00740681	7.76799e-08	0.00106049
RSU1	0.287817	-0.146557	7.77291e-08	0.00106108
COL4A3BP	0.539879	0.159053	7.89613e-08	0.00107782
THRSP	0.387412	-0.0344017	8.11274e-08	0.00110731
LCA5L	-0.376602	0.0469629	8.15358e-08	0.0011128
SLC25A1	0.254949	-0.180316	8.19922e-08	0.00111895
ACSS3	0.485257	0.0867437	8.27228e-08	0.00112884
PGM3	0.347401	-0.0800539	8.36413e-08	0.00114129
MGST3	0.342372	-0.0853207	8.59425e-08	0.0011726
ADIPOR1	0.359381	-0.0656111	8.84249e-08	0.00120638
NFATC3	0.452727	0.0462953	8.8922e-08	0.00121307
TXNIP	0.489781	0.0938466	8.98079e-08	0.00122507
NDN	0.380018	-0.0412753	9.14345e-08	0.00124717
ECHDC3	0.337474	-0.0896698	9.2844e-08	0.0012663
AMZ2	0.409427	-0.00603351	9.40581e-08	0.00128276
TBPL1	0.266914	-0.165648	9.55048e-08	0.0013024
PTHLH	-0.384617	0.035114	9.63504e-08	0.00131383
HSD11B1	0.322261	-0.105991	9.65826e-08	0.0013169
ACAT1	0.437286	0.0283162	9.66598e-08	0.00131786
EPHX1	0.417841	0.00495152	9.94338e-08	0.00135558
FMOD	0.480714	0.0843015	1.04259e-07	0.00142126
NSD1	-0.301615	0.127265	1.05346e-07	0.00143598
ACVR1C	0.477489	0.0803119	1.05441e-07	0.00143717
GDF10	0.325775	-0.100687	1.06271e-07	0.00144837
ACOX1	0.417935	0.00611402	1.06622e-07	0.00145304
PCTP	0.34049	-0.083181	1.14351e-07	0.00155827
SFT2D1	0.255974	-0.174281	1.15467e-07	0.00157336
RPRD2	0.443208	0.0383903	1.15973e-07	0.00158013
GLRX2	0.224453	-0.206078	1.19052e-07	0.00162196
AKAP1	0.389483	-0.0260603	1.20284e-07	0.00163863
WDFY1	0.487235	0.0953792	1.24319e-07	0.00169347
LIX1L	0.384399	-0.0314013	1.25435e-07	0.00170855
GYPC	0.291726	-0.135068	1.27716e-07	0.00173949
RHOQ	0.397848	-0.0151479	1.28663e-07	0.00175227
FHL1	0.438297	0.0342475	1.31922e-07	0.00179651
MAP3K9	-0.323336	0.0998401	1.34716e-07	0.00183443
GPC3	0.498747	0.111902	1.37208e-07	0.00186823
SH3BP5	0.355932	-0.0629412	1.37383e-07	0.00187047
CFAP20	0.321672	-0.101159	1.39464e-07	0.00189866
ZFYVE16	-0.142793	0.282865	1.43641e-07	0.00195539
MRPL13	0.263249	-0.163343	1.45098e-07	0.00197507
PLIN4	0.426779	0.0216269	1.46004e-07	0.00198726
SSB	0.392373	-0.0196563	1.46587e-07	0.00199506
SLC10A3	0.339697	-0.0802161	1.4777e-07	0.00201101
AIDA	0.403561	-0.00622827	1.47907e-07	0.00201272
C8orf33	0.365927	-0.0499516	1.5204e-07	0.0020688
ASH1L	0.48799	0.0994639	1.52848e-07	0.00207965
RARRES2	0.354899	-0.0623985	1.5393e-07	0.00209422
TESK1	0.378824	-0.0348091	1.54015e-07	0.00209522
WASF3	0.377373	-0.0363008	1.56041e-07	0.00212262
BRI3	0.35336	-0.0638404	1.57111e-07	0.00213703
ADRB1	0.445959	0.0464324	1.57383e-07	0.00214057
TRIM46	-0.438806	-0.037903	1.61025e-07	0.00218994
GPD1	0.40277	-0.00559395	1.64068e-07	0.00223116
HOOK3	0.438698	0.0380908	1.64463e-07	0.00223637
TMEM125	-0.285774	0.1375	1.66339e-07	0.00226171
TSEN15	0.368039	-0.0461066	1.66802e-07	0.00226784
MAP7D3	0.398069	-0.0108575	1.67702e-07	0.00227991
SLC25A28	0.389034	-0.0215112	1.68084e-07	0.00228493
CSDE1	0.455	0.0590288	1.71258e-07	0.0023279
ANGPTL2	0.425011	0.0219488	1.71828e-07	0.00233548
CYC1	0.28614	-0.136609	1.71984e-07	0.00233743
RLN1	-0.345365	0.0708981	1.79301e-07	0.0024367
BST1	0.352792	-0.0621246	1.83503e-07	0.00249363
TMC4	-0.311496	0.108038	1.85562e-07	0.00252141
STON1	0.358165	-0.0555621	1.88792e-07	0.00256511
LEP	0.415365	0.0117146	1.89246e-07	0.0025711
ADD3	0.402598	-0.0036136	1.89279e-07	0.00257135
AOC3	0.43219	0.032467	1.92403e-07	0.0026136
ZSWIM5	-0.260372	0.162119	1.92887e-07	0.00261998
SDHD	0.419895	0.0176345	1.94676e-07	0.00264409
PIK3CA	0.481449	0.0947923	1.96415e-07	0.00266751
METTL7A	0.418516	0.0161847	1.97526e-07	0.0026824
ALPK3	0.433592	0.0348749	2.01186e-07	0.00273191
KPNA3	0.368662	-0.0422935	2.0423e-07	0.00277303
DDX59	0.411892	0.00873589	2.04766e-07	0.00278011
CAPN2	0.408489	0.00472551	2.05855e-07	0.00279469
ELMOD3	0.45843	0.0663487	2.08492e-07	0.00283028
VPS29	0.345109	-0.0686789	2.1131e-07	0.00286832
ADRA2A	0.470898	0.0830864	2.2148e-07	0.00300615
EEA1	0.45304	0.0607006	2.24381e-07	0.0030453
PCOLCE2	0.417014	0.0163917	2.25324e-07	0.00305788
NFE2L1	0.439837	0.0445297	2.28404e-07	0.00309945
SIX1	0.368867	-0.0402155	2.30214e-07	0.00312377
APOOL	0.384745	-0.0216781	2.30953e-07	0.00313356
NRN1	0.404326	0.00178276	2.35063e-07	0.0031891
ATP11C	0.339563	-0.0728659	2.41734e-07	0.00327936
RASSF4	0.359736	-0.0498236	2.44034e-07	0.00331032
STRADB	0.402889	0.000813948	2.46715e-07	0.00334644
G0S2	0.374238	-0.0322902	2.57051e-07	0.00348639
KLHDC8B	0.384917	-0.0197461	2.58325e-07	0.0035034
ISCU	0.392138	-0.0111314	2.60187e-07	0.00352839
CCDC3	0.367821	-0.039511	2.60586e-07	0.00353354
WISP2	0.368458	-0.0385945	2.6364e-07	0.0035747
FBLN5	0.383154	-0.0211183	2.70166e-07	0.00366291
PPP1R15B	0.35044	-0.0586562	2.73738e-07	0.00371106
SNX4	0.451492	0.0618638	2.74414e-07	0.00371995
ANTXR2	0.368081	-0.0383872	2.74819e-07	0.00372518
TMTC1	0.391517	-0.0106302	2.81738e-07	0.00381868
PSMD7	0.245953	-0.171026	2.89041e-07	0.00391737
TMEM47	0.465797	0.0811532	2.97834e-07	0.00403625
IQUB	-0.358786	0.0478276	2.97871e-07	0.00403645
PFKFB1	0.36957	-0.0352572	3.00932e-07	0.00407763
RBM17	0.451253	0.063802	3.17035e-07	0.0042955
ZCCHC24	0.451111	0.0636591	3.17747e-07	0.00430483
TSC22D3	0.42971	0.0372	3.18262e-07	0.0043115
MYO1C	0.410872	0.014468	3.20979e-07	0.00434798
TMEM37	0.381334	-0.0203707	3.25062e-07	0.00440297
MYH10	0.449371	0.0623547	3.36008e-07	0.00455076
IGSF10	0.325651	-0.0833275	3.35998e-07	0.00455076
ETV5	-0.331456	0.0768174	3.36952e-07	0.00456301
PFDN2	0.255272	-0.158738	3.43423e-07	0.00465029
GCLC	0.42927	0.0379428	3.45517e-07	0.0046783
ATP6V1E1	0.377069	-0.0242862	3.4796e-07	0.00471102
GPN3	0.393329	-0.00517147	3.48534e-07	0.00471845
PIK3R4	0.4481	0.0614567	3.51164e-07	0.00475371
NQO1	0.333113	-0.074145	3.5521e-07	0.00480812
FUCA2	0.254645	-0.158754	3.58042e-07	0.0048461
NDUFA12	0.343985	-0.0617601	3.58928e-07	0.00485773
LRRC46	-0.352121	0.0524531	3.60761e-07	0.00488218
AP1M1	0.367134	-0.0351497	3.62925e-07	0.0049111
PRELID2	-0.151592	0.261178	3.65917e-07	0.00495122
ZEB1	0.401937	0.00598877	3.69998e-07	0.00500607
FADS3	0.363458	-0.0389487	3.73196e-07	0.00504896
RNF130	0.431518	0.0423017	3.82814e-07	0.00517871
RAD23A	0.364495	-0.0373279	3.83513e-07	0.00518778
LIMA1	0.458929	0.0765171	3.8641e-07	0.00522659
FNTA	0.451952	0.0678603	3.88902e-07	0.00525989
GLUD2	0.458946	0.076692	3.9022e-07	0.00527734
ASCC2	0.316174	-0.0914594	3.90876e-07	0.00528582
EPS8	0.399328	0.00406017	3.98832e-07	0.00539301
CAV2	0.441432	0.055342	4.03436e-07	0.00545485
BMPR2	0.542997	0.188062	4.17521e-07	0.00564488
ISCA2	0.364639	-0.0356712	4.21693e-07	0.00570086
PPFIA2	-0.405816	-0.0127615	4.23904e-07	0.00573033
TMED2	0.336765	-0.0672017	4.26249e-07	0.0057616
LPGAT1	0.397681	0.00330122	4.304e-07	0.00581729
SNX5	0.243113	-0.167873	4.31277e-07	0.00582871
CD109	0.394986	0.00031007	4.36051e-07	0.00589279
CLDN5	0.36313	-0.0366309	4.4302e-07	0.00598653
PDHA1	0.330873	-0.0730846	4.46121e-07	0.00602798
DNAJC12	-0.236624	0.174035	4.46245e-07	0.00602922
PREB	0.269423	-0.139728	4.49934e-07	0.0060786
ROBO1	0.380682	-0.0159847	4.51273e-07	0.00609625
DUSP1	0.461383	0.0821605	4.54763e-07	0.00614293
BOLA3	0.239338	-0.170953	4.54803e-07	0.00614303
TOMM22	0.274528	-0.133997	4.59368e-07	0.00620422
SEPHS1	0.253995	-0.155356	4.66959e-07	0.00630629
FAM169A	-0.315194	0.0896181	4.71154e-07	0.00636246
PARP4	0.35812	-0.0412245	4.7673e-07	0.00643728
LRP2	-0.227915	0.181915	4.77439e-07	0.00644639
FHDC1	-0.343779	0.0574675	4.78921e-07	0.00646591
PIPOX	-0.365426	0.0327147	4.80198e-07	0.00648267
TMEM138	0.310481	-0.0942092	4.89195e-07	0.00660365
SSX2IP	-0.289792	0.116485	4.95747e-07	0.00669159
NT5C3A	0.335718	-0.0658845	4.99426e-07	0.00674075
YIPF5	0.415375	0.0270556	5.06123e-07	0.00683063
CUTC	0.416994	0.0290646	5.0782e-07	0.00685303
KSR2	-0.311841	0.0920661	5.09861e-07	0.00688006
MYADM	0.313025	-0.0905194	5.17886e-07	0.00698784
C8orf34	0.38139	-0.0129754	5.17939e-07	0.00698803
AASDHPPT	0.369322	-0.0266163	5.3118e-07	0.00716615
STK17B	0.301504	-0.102451	5.40491e-07	0.00729122
MRPS7	0.250137	-0.156644	5.57081e-07	0.00751447
CPNE2	0.327783	-0.0729889	5.58571e-07	0.007534
SUSD4	-0.357253	0.0395129	5.65416e-07	0.00762576
HLF	0.543408	0.193321	5.68035e-07	0.00766052
GIMAP1	0.34487	-0.0533991	5.72861e-07	0.00772503
SCD	0.359441	-0.0366822	5.77051e-07	0.00778096
SOD3	0.305044	-0.0971519	5.92176e-07	0.00798431
CAMTA1	-0.207915	0.198736	5.96767e-07	0.00804562
LETM2	-0.344918	0.0526437	5.98661e-07	0.00807055
CAV1	0.418063	0.0332319	6.08438e-07	0.00820174
ITPK1	0.37013	-0.0233384	6.15432e-07	0.0082954
TMEM135	0.345621	-0.0513694	6.16924e-07	0.0083149
ACO1	0.404295	0.0172304	6.30082e-07	0.00849162
NINJ2	0.330664	-0.0676023	6.40441e-07	0.00863059
ZFHX3	0.467592	0.0954623	6.42428e-07	0.00865672
KCNJ8	0.361312	-0.0327414	6.45776e-07	0.00870119
MMRN2	0.432401	0.0521127	6.64617e-07	0.00895439
SLC1A3	0.377063	-0.013885	6.71673e-07	0.00904878
DVL3	0.361409	-0.0319751	6.72739e-07	0.00906247
ID3	0.31534	-0.0837286	6.77062e-07	0.00912003
ABCD2	0.327555	-0.0701726	6.77638e-07	0.00912711
HEBP2	0.256831	-0.146594	6.77881e-07	0.0091297
STAP2	-0.334555	0.0623364	6.78022e-07	0.00913092
GRAMD4	0.400124	0.0136898	6.89123e-07	0.00927973
S1PR1	0.374998	-0.0158501	6.90351e-07	0.00929558
FOS	0.440287	0.0624961	6.93295e-07	0.00933452
SNX10	0.3475	-0.0472822	6.97409e-07	0.00938922
POR	0.280841	-0.120661	7.00352e-07	0.00942813
CELF2	0.367222	-0.0245724	7.03039e-07	0.00946361
KLF2	0.44026	0.0626925	7.03342e-07	0.00946699
RNF139	0.320271	-0.0772805	7.20845e-07	0.00970186
MXRA8	0.308039	-0.0905717	7.29249e-07	0.00981423
CAMK2B	-0.228881	0.174278	7.34443e-07	0.0098834
SH2D3C	0.336523	-0.0584179	7.5451e-07	0.0101527
CASP8AP2	0.401887	0.0173574	7.59763e-07	0.0102226
SDR42E1	-0.382758	0.00521319	7.61556e-07	0.010246
SH3D19	0.455616	0.0832605	7.70559e-07	0.0103663
FOXO1	0.374066	-0.0151031	7.73694e-07	0.0104077
GNA12	0.388233	0.00155886	7.77874e-07	0.0104632
MARVELD2	-0.27281	0.127315	7.90189e-07	0.010628
ZC3H15	0.365936	-0.0241684	7.90741e-07	0.0106347
COG1	0.43716	0.061301	8.18622e-07	0.0110088
MRPS12	0.220538	-0.180578	8.4622e-07	0.0113791
MLX	0.327544	-0.0662451	8.66572e-07	0.0116519
SLC29A1	0.403518	0.0216826	8.80539e-07	0.0118389
CREBL2	0.514768	0.162117	9.09434e-07	0.0122258
NALCN	-0.294008	0.102329	9.09388e-07	0.0122258
ZNF704	0.424565	0.0476248	9.12171e-07	0.0122614
DAD1	0.30141	-0.093642	9.46578e-07	0.012723
TEF	0.714796	0.455761	9.47302e-07	0.0127317
NCOA3	0.323392	-0.0691887	9.61674e-07	0.0129239
MTDH	0.336567	-0.0538539	9.98319e-07	0.0134154
EPHA7	-0.389271	-0.00682706	9.98885e-07	0.013422
MDH1	0.430734	0.05695	1.01919e-06	0.0136938
SLC1A5	0.33295	-0.0573921	1.03102e-06	0.0138518
M6PR	0.343799	-0.045073	1.03743e-06	0.0139368
PAIP2	0.390105	0.00846771	1.04005e-06	0.013971
ASF1A	0.26374	-0.132489	1.04388e-06	0.0140215
NPR2	0.418121	0.0424974	1.07688e-06	0.0144636
IL1R1	0.302817	-0.0898765	1.08692e-06	0.0145974
MBD2	0.383815	0.00183394	1.08995e-06	0.014637
AFAP1L1	0.425431	0.0516256	1.09392e-06	0.0146891
USP21	0.353439	-0.0331969	1.09772e-06	0.014739
ARL6IP5	0.436817	0.0656713	1.10124e-06	0.0147853
EHD2	0.428293	0.0552766	1.10485e-06	0.0148326
VTI1B	0.456386	0.0900648	1.10781e-06	0.0148712
SSH2	0.342212	-0.045753	1.11099e-06	0.0149128
FBXL12	0.438049	0.0673482	1.11213e-06	0.0149271
GPX4	0.371104	-0.0124492	1.12665e-06	0.0151208
SNRNP27	0.39051	0.010318	1.13141e-06	0.0151836
PRRT3	-0.280893	0.112902	1.13467e-06	0.0152261
KCNB1	0.395298	0.0160811	1.13854e-06	0.0152769
CELF5	-0.341709	0.0455935	1.16174e-06	0.015587
ANGEL2	0.371988	-0.0107956	1.17076e-06	0.0157069
TIGD4	-0.270498	0.123467	1.17243e-06	0.0157281
MRPS15	0.422339	0.0492745	1.19271e-06	0.015999
EGFR	0.325047	-0.0635249	1.21704e-06	0.0163242
ADH1C	0.313385	-0.0764446	1.21714e-06	0.0163243
TMEM14B	0.397151	0.0196292	1.23649e-06	0.0165826
FAH	0.414027	0.0400055	1.25137e-06	0.0167809
SNTB2	0.480388	0.122467	1.25364e-06	0.01681
NFYB	0.391219	0.0128731	1.25671e-06	0.01685
TINAG	-0.424593	-0.0529088	1.25987e-06	0.0168911
STEAP4	0.439027	0.0708218	1.27836e-06	0.0171377
NAV3	0.479246	0.121521	1.29434e-06	0.0173506
C2orf76	0.319751	-0.0683859	1.29578e-06	0.0173686
THG1L	-0.368922	0.0125758	1.30458e-06	0.0174853
CASKIN1	-0.294934	0.0954407	1.30916e-06	0.0175454
SNX9	0.425167	0.0544652	1.32769e-06	0.0177924
PCK1	0.396287	0.0198143	1.33119e-06	0.0178379
DOCK11	0.34833	-0.035825	1.33419e-06	0.0178769
LYAR	0.293829	-0.0961185	1.35166e-06	0.0181095
CKMT2	0.307943	-0.0806471	1.35779e-06	0.0181903
PPP2R3C	0.345677	-0.0385436	1.3583e-06	0.0181958
TMEM126A	0.316597	-0.0710555	1.36261e-06	0.0182522
GALNT5	-0.212758	0.180864	1.37113e-06	0.018365
CCDC59	0.32072	-0.0663539	1.37384e-06	0.0183998
CYR61	0.397494	0.0218536	1.38128e-06	0.0184981
FBXO15	-0.347809	0.0356706	1.39627e-06	0.0186974
CADM4	-0.216496	0.176707	1.40278e-06	0.0187832
MYO5B	-0.228757	0.16401	1.41779e-06	0.0189829
SEMA3C	0.41797	0.0468418	1.42024e-06	0.0190141
MLXIPL	0.272775	-0.117649	1.44615e-06	0.0193596
GLRX3	0.227339	-0.165091	1.45128e-06	0.0194268
NR6A1	-0.379062	-0.00101103	1.45528e-06	0.0194789
RAB2B	0.457022	0.0954966	1.4731e-06	0.019716
SYT13	-0.254634	0.136415	1.48382e-06	0.0198579
LPCAT4	0.371994	-0.00683157	1.48965e-06	0.0199344
STRBP	-0.17128	0.22078	1.49931e-06	0.0200622
MRPS28	0.320133	-0.0654874	1.50698e-06	0.0201634
ANKS1B	-0.236068	0.155444	1.51215e-06	0.020231
ORMDL3	0.331286	-0.0529415	1.51731e-06	0.0202986
FXYD1	0.311898	-0.0743272	1.53139e-06	0.0204854
SHOX2	0.327729	-0.0562523	1.5801e-06	0.0211354
BMPR1A	0.362911	-0.0158438	1.62998e-06	0.0218009
AHCTF1	0.382244	0.00664825	1.63419e-06	0.0218556
MBTPS1	0.371888	-0.00504688	1.67181e-06	0.0223571
ERGIC2	0.376416	0.000578935	1.70858e-06	0.0228471
CYS1	0.364663	-0.0128625	1.72742e-06	0.0230973
SLC16A14	0.337052	-0.0442841	1.73165e-06	0.0231521
GPX3	0.358983	-0.0192237	1.74549e-06	0.0233354
NRXN3	-0.307988	0.0763021	1.76366e-06	0.0235766
ADD1	0.476805	0.123465	1.76672e-06	0.0236157
SHE	0.392886	0.0205841	1.77973e-06	0.0237879
MED30	0.308437	-0.075602	1.78586e-06	0.023868
NOL4	-0.39064	-0.0181752	1.80596e-06	0.0241349
DTNB	-0.411379	-0.0429287	1.81276e-06	0.024224
DEGS1	0.286123	-0.0995359	1.82481e-06	0.0243831
FDX1	0.255007	-0.132639	1.82691e-06	0.0244094
NTAN1	0.295185	-0.0893389	1.86813e-06	0.0249582
GIMAP4	0.302694	-0.0810232	1.88282e-06	0.0251526
GPI	0.304383	-0.079134	1.88742e-06	0.0252122
CLEC14A	0.364322	-0.0117136	1.89527e-06	0.0253152
MRPL15	0.241977	-0.145552	1.9076e-06	0.0254779
PCBD2	-0.121779	0.264623	1.90837e-06	0.0254862
AQP1	0.431344	0.0681397	1.92656e-06	0.0257272
TULP3	0.377521	0.00409861	1.95382e-06	0.0260894
TERF1	0.385181	0.0132661	1.97792e-06	0.0264092
ZG16B	-0.23091	0.156345	1.98684e-06	0.0265263
MRPS10	0.311533	-0.0703627	1.9947e-06	0.0266293
CAPZA2	0.401562	0.032809	1.99864e-06	0.0266799
COBL	-0.308942	0.0729299	2.02926e-06	0.0270866
HOXD12	0.257547	-0.128138	2.04254e-06	0.0272618
SVEP1	0.384387	0.0129183	2.0484e-06	0.0273379
FTH1	-0.327086	0.0526348	2.05239e-06	0.0273891
GLYAT	0.35139	-0.025014	2.07679e-06	0.0277127
STYX	0.349642	-0.0269628	2.08207e-06	0.0277811
DCAF5	0.480029	0.130316	2.08775e-06	0.0278547
ABCA6	0.333308	-0.0451619	2.11565e-06	0.0282248
WIPI1	0.429105	0.0672012	2.14644e-06	0.0286336
AKNA	0.318702	-0.0610075	2.17366e-06	0.0289944
ACLY	0.391273	0.0223696	2.22027e-06	0.029614
SNN	0.402222	0.0355182	2.24237e-06	0.0299064
PPP1R11	0.374383	0.00308176	2.28751e-06	0.0305062
SLFN11	0.292299	-0.0890517	2.29608e-06	0.0306183
GNAL	0.358413	-0.0151161	2.32147e-06	0.0309545
PTPN4	0.382496	0.0128799	2.33281e-06	0.0311034
ATOH8	0.256805	-0.126583	2.35372e-06	0.0313798
TNS1	0.415006	0.0518062	2.37606e-06	0.0316753
C17orf99	-0.433439	-0.0743867	2.40333e-06	0.0320363
HSD17B11	0.358349	-0.0144433	2.42692e-06	0.0323485
CRABP1	-0.441485	-0.0845146	2.43809e-06	0.0324949
C4orf47	-0.2974	0.0824155	2.45111e-06	0.0326659
CABYR	-0.259326	0.123251	2.45142e-06	0.0326677
CCDC157	-0.361316	0.0108607	2.45239e-06	0.032678
DAAM2	0.36069	-0.0113566	2.48508e-06	0.0331112
RPS6KC1	0.36324	-0.00835171	2.49552e-06	0.0332478
POU2F3	-0.266419	0.115434	2.49693e-06	0.0332641
ZBTB16	0.420657	0.0596154	2.51953e-06	0.0335626
CDC123	0.232053	-0.151261	2.52188e-06	0.0335914
PDE3B	0.387781	0.0204901	2.53638e-06	0.033782
RFTN1	0.344633	-0.0291774	2.56152e-06	0.0341143
MAF1	0.246463	-0.136019	2.56386e-06	0.0341429
DTX1	0.273544	-0.107225	2.59155e-06	0.034509
BTD	0.446349	0.0916857	2.61341e-06	0.0347976
GIMAP8	0.387235	0.0205026	2.63672e-06	0.0351053
C1orf131	0.2911	-0.0880347	2.63783e-06	0.0351175
GLB1L3	-0.419781	-0.0594716	2.66072e-06	0.0354196
AKTIP	0.325959	-0.0494479	2.676e-06	0.0356202
PARVB	0.218847	-0.163368	2.75615e-06	0.0366844
IL15RA	0.267216	-0.112894	2.76414e-06	0.036788
PPP2R5A	0.427417	0.0693954	2.76663e-06	0.0368183
TGFBR2	0.381916	0.0151567	2.78008e-06	0.0369946
FSTL3	0.350636	-0.0209545	2.78289e-06	0.0370292
APBB1IP	0.300634	-0.0767452	2.78502e-06	0.0370547
RNF146	0.395392	0.0310915	2.79157e-06	0.037139
MPV17	0.311152	-0.0650796	2.80505e-06	0.0373156
MRPL49	0.28819	-0.0896344	2.89338e-06	0.0384877
N4BP1	0.308149	-0.0674685	2.96193e-06	0.0393966
PAQR7	-0.308154	0.0674525	2.9637e-06	0.0394173
CALHM2	0.304092	-0.0717306	2.99596e-06	0.0398433
CCDC69	0.337142	-0.0349006	3.01321e-06	0.0400696
PPP2R2A	-0.18296	0.197992	3.02996e-06	0.0402894
STEAP1	0.342855	-0.0281957	3.05819e-06	0.0406618
PLEKHH1	-0.214962	0.165545	3.07195e-06	0.0408416
SUMO3	0.256386	-0.122507	3.08813e-06	0.0410537
ROGDI	-0.200133	0.180474	3.0915e-06	0.0410953
TMEM126B	0.343937	-0.0267672	3.09484e-06	0.0411366
CCDC80	0.325157	-0.0478261	3.10569e-06	0.0412777
FBXO17	0.322333	-0.0509103	3.11714e-06	0.0414268
KLHDC2	0.414769	0.0561758	3.13186e-06	0.0416192
SPRY1	0.410391	0.0509236	3.13352e-06	0.0416382
COIL	0.418785	0.0610789	3.14296e-06	0.0417605
KIAA2013	-0.21955	0.16022	3.19281e-06	0.0424196
UBE2A	0.248304	-0.130313	3.21791e-06	0.04275
BCAP31	0.319957	-0.0529587	3.22827e-06	0.0428843
FLI1	0.355645	-0.0125628	3.2572e-06	0.0432654
GPR146	0.398762	0.0377507	3.26642e-06	0.0433846
CIDEA	0.331468	-0.0398962	3.26906e-06	0.0434164
GLDC	-0.397907	-0.0368167	3.28205e-06	0.0435856
FYCO1	0.474583	0.13109	3.32185e-06	0.0441108
LSM14A	0.529489	0.202749	3.3774e-06	0.0448451
COPS7A	0.326069	-0.0452944	3.3952e-06	0.0450781
CYP4B1	0.398581	0.0384589	3.44841e-06	0.0457811
CCDC110	-0.250734	0.12656	3.45746e-06	0.0458978
PTPN11	0.390324	0.0287923	3.46879e-06	0.0460448
GPR89B	-0.277199	0.0982936	3.49423e-06	0.0463789
TAB2	0.315212	-0.056738	3.52223e-06	0.0467471
POMT2	-0.218932	0.158999	3.56959e-06	0.047372
CTSO	0.486906	0.148047	3.57795e-06	0.0474794
DDAH1	-0.162806	0.215132	3.58611e-06	0.0475841
SFN	-0.347908	0.0197195	3.59252e-06	0.0476655
PSMD8	0.31015	-0.0619084	3.61044e-06	0.0478997
TAF3	0.384099	0.0221833	3.61608e-06	0.0479709
NRBP1	0.235356	-0.141806	3.62701e-06	0.0481123
FKBP9	0.363634	-0.00116863	3.70945e-06	0.0492021
C1orf123	0.399889	0.041369	3.73376e-06	0.0495209
ZFP36	0.331834	-0.0372011	3.73771e-06	0.0495695
ADIPOQ	0.390472	0.0302606	3.74187e-06	0.049621
ATP6AP2	0.376219	0.0135716	3.74427e-06	0.0496491

## Sheet: Array_Healthy_Vs_Basal
DIFFERENTIALLY CO-EXPRESSED GENES							ENRICHMENT ANALYSIS OF THE DIFFERENTIALLY COEXPRESSED GENES
Genes	Cor_Healthy	Cor_Basal	Healthy_Vs_Basal_p	Healthy_Vs_Basal_p.adjusted			source	term_name	term_id	adjusted_p_value	negative_log10_of_adjusted_p_value	term_size	query_size	intersection_size	effective_domain_size	intersections
PNPLA2	0.482202	-0.177799	2.60992e-17	3.61892e-13			GO:MF	anion binding	GO:0043168	0.000271195	3.56672	2792	487	119	17612	GTPBP3,PRKCD,MOCS1,OPHN1,VEGFB,ADCY6,EEA1,ACOX2,OSBP,PIKFYVE,HAPLN3,KIF26B,ESYT3,HSPA4L,NPR1,TYRO3,CRY2,MGST1,STRADB,RAB5B,CLCN7,AIFM2,TESK1,HIPK2,FCHO2,EPB41,GLUD2,SNX15,YARS,ALPK3,APOB,ACLY,HYAL2,RASL11B,PDK2,MYO1C,EIF2AK2,EPHA7,ITM2B,GNA12,PRKAR2B,MYH10,HSPA12B,ANKFY1,MAST3,CLCN6,BMPR2,MKNK2,RXRA,ACSS3,GSK3B,TUBG2,BRIP1,CHST14,PFKFB1,PYGL,IARS2,PDPK1,SIRT3,COQ6,HMGB1,TULP3,COL4A3BP,SNX22,ACBD5…
ELMOD3	0.45843	-0.164488	2.15329e-15	2.98553e-11			GO:MF	coenzyme binding	GO:0050662	0.000896771	3.04732	286	487	24	17612	ACOX2,SUOX,CRY2,IDH1,AIFM2,TPMT,ACAT1,PYGL,GPD1L,SIRT3,COQ6,ACBD5,ACADS,STEAP4,CRYZL1,POR,SDHA,CRYM,ADH4,GCLC,GPD1,P4HA3,ACOX1,GLDC
GTPBP3	-0.407779	0.219289	3.64259e-15	5.05009e-11			GO:MF	cofactor binding	GO:0048037	0.00106582	2.97232	505	487	34	17612	MOCS1,ACOX2,SUOX,CRY2,IDH1,MGST1,CYP27B1,AIFM2,ACLY,TPMT,ACAT1,BRIP1,PYGL,GPD1L,SIRT3,COQ6,ACBD5,ACADS,STEAP4,CRYZL1,TKT,POR,SDHA,CRYM,ADH4,ISCU,SLC48A1,GCLC,GPD1,P4HA3,HIF1AN,GSTM4,ACOX1,GLDC
PRKCD	0.458171	-0.152224	7.40481e-15	1.02653e-10			GO:MF	enzyme binding	GO:0019899	0.00513991	2.28904	2285	487	97	17612	PRKCD,PEX19,TYSND1,ADCY6,LIPE,FZD4,ZNF746,CEBPA,NPR1,CRY2,DUSP19,SFN,TOLLIP,ARHGAP17,MYCBP2,SRGAP3,TESK1,CITED2,RAPGEF5,ADIPOR1,APOB,EPHX1,HYAL2,GPIHBP1,RAD23A,CUL2,MYO1C,ADRA2A,USP33,GRIN2A,PRKAR2B,CCDC50,EPAS1,PDE8A,ANKFY1,PEX5,ACAT1,RXRA,PLIN5,GSK3B,SH2D3C,DVL3,PFKFB1,PDE3B,POU4F1,SNTA1,PDPK1,RAB3GAP1,SIRT3,EIF2B1,HMGB1,TULP3,PSMD1,PAX6,TSPAN14,PJA2,DVL2,RAPGEF3,POR,OCRL,FGD2,SLC2A1,UBASH3B,IG…
TSKU	0.475902	-0.114761	3.15416e-14	4.3723e-10			GO:BP	catabolic process	GO:0009056	4.53934e-07	6.34301	2551	491	123	17710	PNPLA2,PRKCD,TYSND1,PCYOX1,BTG2,OPHN1,FBXL12,USP21,LIPE,VPS39,PDE8B,ACOX2,PIKFYVE,MMP13,USP30,CEBPA,IDH1,CYP27B1,TOLLIP,LGALS12,MEFV,MYCBP2,GPC3,HIPK2,RPL38,GLUD2,HECTD3,FXR2,APOB,EPHX1,HYAL2,RAD23A,CUL2,ADRA2A,RPL27A,USP33,GRIN2A,GNA12,PECR,PDE8A,CDO1,RPS21,INPP5K,PEX5,ACAT1,NUDT3,C19ORF12,PLIN5,FYCO1,MLXIPL,GSK3B,MAN2B2,MOXD1,MAOA,ALAD,PFKFB1,VPS13D,PDE3B,PYGL,RAB3GAP1,ALDH3A2,ADHFE1,GPD1L,HMGB…
SLC7A10	0.515737	-0.0622061	3.1955e-14	4.42928e-10			GO:BP	cellular catabolic process	GO:0044248	4.40569e-06	5.35599	2214	491	108	17710	PNPLA2,PRKCD,TYSND1,PCYOX1,BTG2,OPHN1,FBXL12,USP21,LIPE,VPS39,PDE8B,ACOX2,PIKFYVE,USP30,CEBPA,IDH1,CYP27B1,TOLLIP,MEFV,HIPK2,RPL38,GLUD2,HECTD3,FXR2,APOB,EPHX1,HYAL2,RAD23A,CUL2,ADRA2A,RPL27A,USP33,GNA12,PECR,PDE8A,CDO1,RPS21,PEX5,ACAT1,NUDT3,C19ORF12,PLIN5,FYCO1,MLXIPL,GSK3B,MOXD1,MAOA,ALAD,PFKFB1,VPS13D,PYGL,RAB3GAP1,ALDH3A2,ADHFE1,HMGB1,POLDIP2,ACBD5,RNF123,RPS10,PSMD1,RNF13,SCO1,ACADS,KLHL20,…
C2CD2	0.484729	-0.0995949	4.5083e-14	6.2485e-10			GO:BP	macromolecule localization	GO:0033036	9.15788e-06	5.03821	3122	491	138	17710	PNPLA2,PRKCD,PEX19,TYSND1,SEC63,HOOK2,OPHN1,SNCG,VPS39,FZD4,ACOX2,OSBP,PIKFYVE,ESYT3,CRY2,COG1,MID1IP1,IDH1,SFN,STRADB,MTCH2,TOLLIP,GPS2,RAB5B,MYCBP2,DGAT2,FBN2,TESK1,ETV5,FCHO2,EPB41,AP1M1,RPL38,SNX15,APOB,MECP2,VSNL1,HYAL2,GPIHBP1,LYST,MYO1C,NMU,ADRA2A,RPL27A,GRIN2A,PECR,MYH10,RPS21,INPP5K,PEX5,LIMA1,RXRA,TRAF3IP1,PLIN5,GSK3B,GPAM,RAMP2,DVL3,VPS13D,APPBP2,TMED4,PDPK1,ARL2BP,ATXN2,RAB3GAP1,SYCP1…
TNC	-0.275872	0.325178	9.75202e-14	1.35153e-09			GO:BP	organic substance catabolic process	GO:1901575	3.39453e-05	4.46922	2126	491	102	17710	PNPLA2,PRKCD,TYSND1,PCYOX1,BTG2,OPHN1,FBXL12,USP21,LIPE,PDE8B,ACOX2,USP30,CEBPA,IDH1,CYP27B1,TOLLIP,LGALS12,MYCBP2,GPC3,HIPK2,RPL38,GLUD2,HECTD3,FXR2,APOB,HYAL2,RAD23A,CUL2,ADRA2A,RPL27A,USP33,GRIN2A,GNA12,PECR,PDE8A,CDO1,RPS21,INPP5K,PEX5,ACAT1,NUDT3,PLIN5,MLXIPL,GSK3B,MAN2B2,MOXD1,MAOA,ALAD,PFKFB1,PDE3B,PYGL,ALDH3A2,ADHFE1,GPD1L,HMGB1,ACBD5,RNF123,RPS10,PSMD1,RNF13,SCO1,ACADS,KLHL20,RPLP1,CRABP…
RETSAT	0.53365	-0.0133074	2.89536e-13	4.01239e-09			GO:BP	small molecule metabolic process	GO:0044281	4.83574e-05	4.31554	1887	491	93	17710	RETSAT,TYSND1,PCYOX1,ADCY6,LIPE,PDE8B,ACOX2,OSBP,SUOX,CEBPA,AGPAT2,NPR1,NAT8L,MID1IP1,IDH1,CYP27B1,CS,DGAT2,GLUD2,ADIPOR1,YARS,ADIPOR2,APOB,MECP2,ACLY,EPHX1,HYAL2,PDK2,PTHLH,PECR,PRKAR2B,PDE8A,CDO1,INPP5K,PEX5,ACAT1,NUDT3,LIMA1,RXRA,PLIN5,ACSS3,CHSY1,MLXIPL,GSK3B,MAN2B2,MOXD1,GPAM,CHST14,SERINC3,PFKFB1,IARS2,ALDH3A2,ADHFE1,COQ6,DHRS7B,CSGALNACT1,ACBD5,FADS3,TPST2,ACADS,CRYZL1,CRABP1,LMF1,FMOD,TKT…
PEX19	0.546696	0.0126035	5.62311e-13	7.79194e-09			GO:BP	cellular localization	GO:0051641	5.43938e-05	4.26445	2817	491	125	17710	PRKCD,PEX19,TYSND1,SEC63,HOOK2,OPHN1,SNCG,VPS39,EEA1,ACOX2,OSBP,PIKFYVE,ESYT3,CRY2,COG1,MID1IP1,IDH1,SFN,STRADB,MTCH2,TOLLIP,RAB5B,ETV5,FCHO2,EPB41,AP1M1,RPL38,SNX15,VSNL1,HYAL2,GPIHBP1,ARHGAP21,LYST,MYO1C,ADRA2A,FTH1,RPL27A,GRIN2A,PECR,PRKAR2B,MYH10,ANKFY1,RPS21,INPP5K,PEX5,TRAF3IP1,PLIN5,FYCO1,GSK3B,RAMP2,DVL3,VPS13D,APPBP2,TMED4,PDPK1,ARL2BP,RAB3GAP1,GPD1L,TULP3,COL4A3BP,MPV17,RPS10,ATRX,PAX6,…
TYSND1	0.402796	-0.167355	8.81559e-13	1.22149e-08			GO:BP	protein localization	GO:0008104	6.24912e-05	4.20418	2764	491	123	17710	PRKCD,PEX19,TYSND1,SEC63,HOOK2,OPHN1,SNCG,VPS39,ACOX2,PIKFYVE,CRY2,COG1,IDH1,SFN,STRADB,MTCH2,TOLLIP,RAB5B,MYCBP2,FBN2,TESK1,ETV5,FCHO2,EPB41,AP1M1,RPL38,SNX15,APOB,MECP2,VSNL1,HYAL2,GPIHBP1,LYST,MYO1C,NMU,ADRA2A,RPL27A,GRIN2A,PECR,MYH10,RPS21,INPP5K,PEX5,TRAF3IP1,GSK3B,GPAM,RAMP2,DVL3,VPS13D,APPBP2,TMED4,PDPK1,ARL2BP,RAB3GAP1,SYCP1,GPD1L,SIRT3,HMGB1,TULP3,SNX22,MPV17,RPS10,ACVR1C,ATRX,PAX6,TSPAN…
PCYOX1	0.586316	0.0765562	9.288e-13	1.28685e-08			GO:BP	cellular protein localization	GO:0034613	6.55045e-05	4.18373	1871	491	92	17710	PRKCD,PEX19,TYSND1,SEC63,OPHN1,VPS39,ACOX2,PIKFYVE,CRY2,IDH1,SFN,STRADB,MTCH2,TOLLIP,RAB5B,ETV5,FCHO2,EPB41,AP1M1,RPL38,SNX15,HYAL2,GPIHBP1,MYO1C,RPL27A,GRIN2A,PECR,RPS21,INPP5K,PEX5,TRAF3IP1,GSK3B,RAMP2,DVL3,VPS13D,APPBP2,TMED4,PDPK1,ARL2BP,RAB3GAP1,GPD1L,TULP3,MPV17,RPS10,ATRX,PAX6,TSPAN14,M6PR,HIP1,DVL2,RPLP1,RAPGEF3,NAGPA,RPLP2,HTR2A,BDNF,SSX2IP,PKDCC,WIPI2,FBLN5,MCRS1,TNPO3,TMEM59,PIK3R4,TBR…
TMEM120B	0.418358	-0.147122	1.05214e-12	1.45764e-08			GO:BP	cellular macromolecule localization	GO:0070727	8.43919e-05	4.0737	1881	491	92	17710	PRKCD,PEX19,TYSND1,SEC63,OPHN1,VPS39,ACOX2,PIKFYVE,CRY2,IDH1,SFN,STRADB,MTCH2,TOLLIP,RAB5B,ETV5,FCHO2,EPB41,AP1M1,RPL38,SNX15,HYAL2,GPIHBP1,MYO1C,RPL27A,GRIN2A,PECR,RPS21,INPP5K,PEX5,TRAF3IP1,GSK3B,RAMP2,DVL3,VPS13D,APPBP2,TMED4,PDPK1,ARL2BP,RAB3GAP1,GPD1L,TULP3,MPV17,RPS10,ATRX,PAX6,TSPAN14,M6PR,HIP1,DVL2,RPLP1,RAPGEF3,NAGPA,RPLP2,HTR2A,BDNF,SSX2IP,PKDCC,WIPI2,FBLN5,MCRS1,TNPO3,TMEM59,PIK3R4,TBR…
ABLIM1	0.557892	0.0375823	1.22294e-12	1.69414e-08			GO:BP	oxoacid metabolic process	GO:0043436	0.00016638	3.7789	1074	491	61	17710	TYSND1,PCYOX1,LIPE,ACOX2,OSBP,SUOX,NAT8L,MID1IP1,IDH1,CS,DGAT2,GLUD2,ADIPOR1,YARS,ADIPOR2,MECP2,ACLY,HYAL2,PDK2,PECR,PRKAR2B,CDO1,PEX5,ACAT1,PLIN5,CHSY1,MLXIPL,GPAM,CHST14,SERINC3,PFKFB1,IARS2,ALDH3A2,ADHFE1,CSGALNACT1,ACBD5,FADS3,TPST2,ACADS,CRABP1,FMOD,HTR2A,BPHL,POR,SLC2A1,SDHA,DDAH2,CRYM,ATP2B4,PRELP,FAH,GCLC,ABCD2,GPD1,P4HA3,GPX4,GSTM4,ACOX1,GLDC,FOLH1,AASDHPPT
KCNQ3	-0.437014	0.120114	1.57714e-12	2.18466e-08			GO:BP	organic acid metabolic process	GO:0006082	0.000318468	3.49693	1094	491	61	17710	TYSND1,PCYOX1,LIPE,ACOX2,OSBP,SUOX,NAT8L,MID1IP1,IDH1,CS,DGAT2,GLUD2,ADIPOR1,YARS,ADIPOR2,MECP2,ACLY,HYAL2,PDK2,PECR,PRKAR2B,CDO1,PEX5,ACAT1,PLIN5,CHSY1,MLXIPL,GPAM,CHST14,SERINC3,PFKFB1,IARS2,ALDH3A2,ADHFE1,CSGALNACT1,ACBD5,FADS3,TPST2,ACADS,CRABP1,FMOD,HTR2A,BPHL,POR,SLC2A1,SDHA,DDAH2,CRYM,ATP2B4,PRELP,FAH,GCLC,ABCD2,GPD1,P4HA3,GPX4,GSTM4,ACOX1,GLDC,FOLH1,AASDHPPT
BTG2	0.51634	-0.011603	2.70845e-12	3.75148e-08			GO:BP	localization	GO:0051179	0.000458335	3.33882	6642	491	239	17710	PNPLA2,PRKCD,SLC7A10,PEX19,TYSND1,PCYOX1,KCNQ3,SEC63,HOOK2,OPHN1,VEGFB,SNCG,VPS39,FZD4,EEA1,ACOX2,OSBP,PIKFYVE,ESYT3,ANKS1A,SLC16A2,KCNIP2,AGPAT2,NPR1,TYRO3,CRY2,COG1,MID1IP1,IDH1,MGST1,SFN,STRADB,STMN1,CYP27B1,MTCH2,TOLLIP,GPS2,ARHGAP17,TMEFF2,RAB5B,MYCBP2,GPC3,CLCN7,DGAT2,CLEC14A,SLC29A4,SRGAP3,FBN2,TESK1,SFXN5,CITED2,ETV5,FCHO2,EPB41,AP1M1,GCNT1,RPL38,MEGF10,SLC25A28,SNX15,ASH1L,ADIPOR1,ADIPOR…
ZNF236	-0.332666	0.231543	3.02572e-12	4.19062e-08			GO:BP	carboxylic acid metabolic process	GO:0019752	0.00058348	3.23397	985	491	56	17710	TYSND1,PCYOX1,LIPE,ACOX2,OSBP,NAT8L,MID1IP1,IDH1,CS,DGAT2,GLUD2,ADIPOR1,YARS,ADIPOR2,MECP2,ACLY,HYAL2,PDK2,PECR,PRKAR2B,CDO1,PEX5,ACAT1,PLIN5,MLXIPL,GPAM,CHST14,SERINC3,PFKFB1,IARS2,ALDH3A2,ADHFE1,CSGALNACT1,ACBD5,FADS3,ACADS,CRABP1,HTR2A,BPHL,POR,SLC2A1,SDHA,DDAH2,CRYM,ATP2B4,FAH,GCLC,ABCD2,GPD1,P4HA3,GPX4,GSTM4,ACOX1,GLDC,FOLH1,AASDHPPT
SEC63	0.529238	0.00938771	3.5709e-12	4.94534e-08			GO:BP	lipid metabolic process	GO:0006629	0.00124009	2.90655	1433	491	72	17710	PNPLA2,PRKCD,RETSAT,TYSND1,SDR42E1,LIPE,LPCAT4,ACOX2,OSBP,PIKFYVE,CEBPA,AGPAT2,MID1IP1,IDH1,CYP27B1,GPS2,LGALS12,GPC3,ABHD15,DGAT2,NPAS2,ADIPOR1,ADIPOR2,APOB,MECP2,ACLY,PDK2,ADRA2A,PECR,PRKAR2B,CREBL2,INPP5K,PEX5,ACAT1,LIMA1,RXRA,PLIN5,MLXIPL,HRASLS5,GPAM,SERINC3,PDE3B,ALDH3A2,GPD1L,RBL2,DHRS7B,COL4A3BP,ACBD5,FADS3,ACADS,DOLK,CRABP1,LMF1,ASAH1,HTR2A,POR,OCRL,PIK3R4,NFYB,ADH4,PLIN1,ABCD2,GPD1,PLA2…
HOOK2	0.444985	-0.100827	3.60069e-12	4.98624e-08			GO:BP	fatty acid oxidation	GO:0019395	0.00131745	2.88027	99	491	14	17710	TYSND1,ACOX2,DGAT2,ADIPOR1,ADIPOR2,PECR,PEX5,ACAT1,PLIN5,ALDH3A2,ACADS,POR,ABCD2,ACOX1
MOCS1	0.494928	-0.0363018	3.82715e-12	5.29945e-08			GO:BP	regulation of lipid metabolic process	GO:0019216	0.0013512	2.86928	393	491	30	17710	PNPLA2,PRKCD,TYSND1,MID1IP1,IDH1,CYP27B1,GPS2,LGALS12,DGAT2,NPAS2,ADIPOR1,ADIPOR2,APOB,PDK2,ADRA2A,CREBL2,RXRA,PLIN5,MLXIPL,GPAM,PDE3B,RBL2,LMF1,HTR2A,POR,PIK3R4,NFYB,ABCD2,NR1D2,ACOX1
SDR42E1	-0.382758	0.168946	5.84916e-12	8.09874e-08			GO:BP	lipid oxidation	GO:0034440	0.00169066	2.77194	101	491	14	17710	TYSND1,ACOX2,DGAT2,ADIPOR1,ADIPOR2,PECR,PEX5,ACAT1,PLIN5,ALDH3A2,ACADS,POR,ABCD2,ACOX1
OPHN1	-0.432881	0.10808	6.87917e-12	9.52421e-08			GO:BP	carboxylic acid catabolic process	GO:0046395	0.00453311	2.3436	270	491	23	17710	TYSND1,PCYOX1,LIPE,ACOX2,GLUD2,HYAL2,PECR,CDO1,PEX5,ACAT1,PLIN5,ALDH3A2,ADHFE1,ACBD5,ACADS,CRABP1,DDAH2,CRYM,ATP2B4,FAH,ABCD2,ACOX1,GLDC
VEGFB	0.505946	-0.011868	8.70214e-12	1.20472e-07			GO:BP	organic acid catabolic process	GO:0016054	0.00453311	2.3436	270	491	23	17710	TYSND1,PCYOX1,LIPE,ACOX2,GLUD2,HYAL2,PECR,CDO1,PEX5,ACAT1,PLIN5,ALDH3A2,ADHFE1,ACBD5,ACADS,CRABP1,DDAH2,CRYM,ATP2B4,FAH,ABCD2,ACOX1,GLDC
SNCG	0.398775	-0.143145	1.09973e-11	1.52235e-07			GO:BP	oxidation-reduction process	GO:0055114	0.00614134	2.21174	1009	491	54	17710	RETSAT,TYSND1,PCYOX1,SDR42E1,ACOX2,SUOX,IDH1,MGST1,CYP27B1,CS,AIFM2,DGAT2,GLUD2,ADIPOR1,ADIPOR2,MECP2,FTH1,PECR,KDM3B,CDO1,INPP5K,PEX5,ACAT1,PLIN5,GSK3B,MOXD1,ASPH,MAOA,PYGL,ALDH3A2,ADHFE1,GPD1L,SIRT3,COQ6,DHRS7B,FADS3,ACADS,STEAP4,RSBN1,ENOX2,CRYZL1,TKT,POR,SLC25A18,SDHA,CRYM,ADH4,ABCD2,GPD1,P4HA3,GPX4,HIF1AN,ACOX1,GLDC
RIPPLY3	-0.403398	0.136103	1.2637e-11	1.74921e-07			GO:BP	intracellular transport	GO:0046907	0.00861635	2.06468	1767	491	81	17710	PRKCD,PEX19,TYSND1,SEC63,HOOK2,OPHN1,VPS39,EEA1,ACOX2,OSBP,PIKFYVE,CRY2,COG1,MID1IP1,IDH1,SFN,STRADB,RAB5B,AP1M1,RPL38,SNX15,HYAL2,GPIHBP1,ARHGAP21,LYST,MYO1C,RPL27A,PECR,MYH10,ANKFY1,RPS21,INPP5K,PEX5,TRAF3IP1,FYCO1,GSK3B,RAMP2,VPS13D,APPBP2,TMED4,PDPK1,RAB3GAP1,COL4A3BP,MPV17,RPS10,M6PR,KLHL20,HIP1,DYNC1LI2,RPLP1,RAPGEF3,LMF1,NAGPA,RPLP2,SSX2IP,TNPO3,PIK3R4,COPB1,SEC31A,BNIP3L,RPS29,RPS11,TRAK2…
GSE1	0.496954	-0.0158628	1.69282e-11	2.34303e-07			GO:BP	regulation of catabolic process	GO:0009894	0.0122741	1.91101	902	491	49	17710	PNPLA2,PRKCD,TYSND1,BTG2,OPHN1,PIKFYVE,USP30,CEBPA,IDH1,LGALS12,MEFV,MYCBP2,GPC3,HIPK2,FXR2,RAD23A,ADRA2A,USP33,GRIN2A,GNA12,PLIN5,FYCO1,MLXIPL,GSK3B,ALAD,PFKFB1,VPS13D,PDE3B,RAB3GAP1,HMGB1,POLDIP2,PSMD1,SCO1,HTR2A,TMEM59,SERPINE2,BNIP3L,NPM1,ATP2B4,UVRAG,BECN1,GCLC,ABCD2,GPD1,ANKIB1,EHMT2,BOK,SMCR8,NPRL3
TEF	0.714796	0.3255	1.99255e-11	2.75769e-07			GO:BP	establishment of localization in cell	GO:0051649	0.0135963	1.86658	2140	491	93	17710	PRKCD,PEX19,TYSND1,SEC63,HOOK2,OPHN1,SNCG,VPS39,EEA1,ACOX2,OSBP,PIKFYVE,CRY2,COG1,MID1IP1,IDH1,SFN,STRADB,RAB5B,FCHO2,AP1M1,RPL38,SNX15,VSNL1,HYAL2,GPIHBP1,ARHGAP21,LYST,MYO1C,ADRA2A,RPL27A,GRIN2A,PECR,MYH10,ANKFY1,RPS21,INPP5K,PEX5,TRAF3IP1,FYCO1,GSK3B,RAMP2,VPS13D,APPBP2,TMED4,PDPK1,RAB3GAP1,COL4A3BP,MPV17,RPS10,PAX6,M6PR,KLHL20,HIP1,DYNC1LI2,RPLP1,RAPGEF3,LMF1,NAGPA,RPLP2,HTR2A,SSX2IP,UBASH3B,…
FBXL12	0.438049	-0.0880252	2.17522e-11	3.01029e-07			GO:BP	transport	GO:0006810	0.0137678	1.86114	5125	491	187	17710	PRKCD,SLC7A10,PEX19,TYSND1,PCYOX1,KCNQ3,SEC63,HOOK2,OPHN1,VEGFB,SNCG,VPS39,FZD4,EEA1,ACOX2,OSBP,PIKFYVE,ESYT3,SLC16A2,KCNIP2,AGPAT2,NPR1,TYRO3,CRY2,COG1,MID1IP1,IDH1,MGST1,SFN,STRADB,CYP27B1,TOLLIP,GPS2,ARHGAP17,RAB5B,GPC3,CLCN7,SLC29A4,SFXN5,FCHO2,AP1M1,RPL38,MEGF10,SLC25A28,SNX15,ADIPOR2,APOB,MECP2,VSNL1,ACLY,TMEM109,HYAL2,GPIHBP1,ARHGAP21,LYST,MYO1C,NMU,ADRA2A,FTH1,RPL27A,USP33,GRIN2A,PECR,MYH…
USP21	0.353439	-0.186004	2.26729e-11	3.13748e-07			GO:BP	organic hydroxy compound metabolic process	GO:1901615	0.0247614	1.60622	524	491	33	17710	RETSAT,LIPE,ACOX2,OSBP,CEBPA,NPR1,IDH1,CYP27B1,DGAT2,APOB,MECP2,ACLY,EPHX1,GRIN2A,PECR,EPAS1,INPP5K,NUDT3,LIMA1,RXRA,MOXD1,GPAM,MAOA,ALDH3A2,LMF1,POR,OCRL,CRYM,NFYB,ADH4,FAH,GPD1,NFE2L1
ADCY6	0.420694	-0.106138	2.77866e-11	3.84483e-07			GO:BP	regulation of lipid catabolic process	GO:0050994	0.0260425	1.58432	52	491	9	17710	PNPLA2,PRKCD,TYSND1,IDH1,LGALS12,ADRA2A,PLIN5,PDE3B,ABCD2
LIPE	0.454275	-0.0648408	2.79431e-11	3.86621e-07			GO:BP	establishment of localization	GO:0051234	0.026294	1.58014	5242	491	189	17710	PRKCD,SLC7A10,PEX19,TYSND1,PCYOX1,KCNQ3,SEC63,HOOK2,OPHN1,VEGFB,SNCG,VPS39,FZD4,EEA1,ACOX2,OSBP,PIKFYVE,ESYT3,SLC16A2,KCNIP2,AGPAT2,NPR1,TYRO3,CRY2,COG1,MID1IP1,IDH1,MGST1,SFN,STRADB,CYP27B1,TOLLIP,GPS2,ARHGAP17,RAB5B,GPC3,CLCN7,SLC29A4,SFXN5,FCHO2,AP1M1,RPL38,MEGF10,SLC25A28,SNX15,ADIPOR2,APOB,MECP2,VSNL1,ACLY,TMEM109,HYAL2,GPIHBP1,ARHGAP21,LYST,MYO1C,NMU,ADRA2A,FTH1,RPL27A,USP33,GRIN2A,PECR,MYH…
VPS39	0.396326	-0.134476	2.89344e-11	4.00308e-07			GO:BP	monocarboxylic acid catabolic process	GO:0072329	0.0264631	1.57736	127	491	14	17710	TYSND1,LIPE,ACOX2,PECR,PEX5,ACAT1,PLIN5,ALDH3A2,ACBD5,ACADS,CRABP1,FAH,ABCD2,ACOX1
PDE8B	0.470665	-0.040762	3.65396e-11	5.05488e-07			GO:BP	fatty acid metabolic process	GO:0006631	0.0277605	1.55657	366	491	26	17710	TYSND1,LIPE,ACOX2,MID1IP1,DGAT2,ADIPOR1,ADIPOR2,ACLY,PDK2,PECR,PRKAR2B,PEX5,ACAT1,PLIN5,MLXIPL,GPAM,ALDH3A2,ACBD5,FADS3,ACADS,POR,ABCD2,GPX4,GSTM4,ACOX1,AASDHPPT
FZD4	0.542553	0.0562626	3.73297e-11	5.16382e-07			GO:BP	positive regulation of metabolic process	GO:0009893	0.0281828	1.55002	3574	491	138	17710	PNPLA2,PRKCD,TNC,BTG2,VEGFB,TEF,USP21,FZD4,BCL2L13,ZNF746,CEBPA,DUSP19,MID1IP1,DBP,STRADB,CYP27B1,TOLLIP,GPS2,MEFV,GPC3,DGAT2,E2F7,CITED2,HIPK2,ETV5,NPAS2,ASH1L,FXR2,ADIPOR1,ADIPOR2,APOB,MECP2,ACLY,HYAL2,ZNF76,RAD23A,MYO1C,EIF2AK2,ADRA2A,EPHA7,MESP2,BRD7,GRIN2A,PRKAR2B,EPAS1,PDE8A,CREBL2,PADI2,INPP5K,BMPR2,RXRA,PLIN5,FYCO1,PPP1R16B,MLX,MLXIPL,GSK3B,SH2D3C,ASPH,HNF4G,RAMP2,DVL3,PFKFB1,MED27,VPS13D…
HSPB7	0.464567	-0.0482332	3.74931e-11	5.18604e-07			GO:BP	cellular lipid metabolic process	GO:0044255	0.0307547	1.51209	1094	491	55	17710	PNPLA2,PRKCD,RETSAT,TYSND1,LIPE,LPCAT4,ACOX2,PIKFYVE,AGPAT2,MID1IP1,IDH1,GPC3,ABHD15,DGAT2,ADIPOR1,ADIPOR2,APOB,MECP2,ACLY,PDK2,PECR,PRKAR2B,INPP5K,PEX5,ACAT1,PLIN5,MLXIPL,HRASLS5,GPAM,SERINC3,ALDH3A2,GPD1L,DHRS7B,COL4A3BP,ACBD5,FADS3,ACADS,DOLK,CRABP1,LMF1,ASAH1,HTR2A,POR,OCRL,PIK3R4,ADH4,ABCD2,GPD1,PLA2G16,GPX4,GSTM4,ACOX1,PIK3C2B,AASDHPPT,KLB
LPCAT4	0.371994	-0.15849	4.00607e-11	5.5408e-07			GO:BP	intracellular protein transport	GO:0006886	0.0328536	1.48342	1151	491	57	17710	PRKCD,PEX19,TYSND1,SEC63,OPHN1,VPS39,ACOX2,CRY2,IDH1,SFN,STRADB,RAB5B,AP1M1,RPL38,SNX15,HYAL2,GPIHBP1,MYO1C,RPL27A,PECR,RPS21,INPP5K,PEX5,TRAF3IP1,GSK3B,RAMP2,VPS13D,APPBP2,TMED4,MPV17,RPS10,M6PR,HIP1,RPLP1,RAPGEF3,NAGPA,RPLP2,SSX2IP,TNPO3,PIK3R4,COPB1,SEC31A,BNIP3L,RPS29,RPS11,TRAK2,NPM1,SCG5,TXNIP,PREB,RHBDD1,TMED2,TOM1L2,NPLOC4,RAB2B,TBC1D9B,ACOX1
EEA1	0.45304	-0.0614139	4.19254e-11	5.79828e-07			GO:BP	positive regulation of cellular metabolic process	GO:0031325	0.0351519	1.45405	3271	491	128	17710	PNPLA2,PRKCD,BTG2,VEGFB,TEF,USP21,FZD4,BCL2L13,ZNF746,CEBPA,DUSP19,MID1IP1,DBP,STRADB,TOLLIP,GPS2,MEFV,DGAT2,E2F7,CITED2,HIPK2,ETV5,NPAS2,ASH1L,FXR2,MECP2,ACLY,HYAL2,ZNF76,RAD23A,EIF2AK2,ADRA2A,EPHA7,MESP2,BRD7,GRIN2A,PRKAR2B,EPAS1,PDE8A,CREBL2,PADI2,INPP5K,BMPR2,RXRA,PLIN5,FYCO1,PPP1R16B,MLX,MLXIPL,GSK3B,SH2D3C,ASPH,HNF4G,DVL3,PFKFB1,MED27,VPS13D,POU4F1,ZNF740,PDPK1,ARL2BP,RAB3GAP1,FSTL3,HMGB1,C…
ACOX2	0.530734	0.0421946	4.56897e-11	6.31842e-07			GO:BP	alcohol metabolic process	GO:0006066	0.042902	1.36752	353	491	25	17710	RETSAT,LIPE,CEBPA,IDH1,CYP27B1,DGAT2,APOB,MECP2,ACLY,EPHX1,PECR,INPP5K,NUDT3,LIMA1,RXRA,MOXD1,GPAM,ALDH3A2,LMF1,POR,OCRL,NFYB,ADH4,GPD1,NFE2L1
BCL2L13	0.450953	-0.0618193	5.01371e-11	6.93296e-07			GO:BP	positive regulation of cellular catabolic process	GO:0031331	0.0471759	1.32628	355	491	25	17710	PNPLA2,PRKCD,BTG2,CEBPA,MEFV,RAD23A,ADRA2A,PLIN5,FYCO1,MLXIPL,GSK3B,PFKFB1,VPS13D,RAB3GAP1,HMGB1,HTR2A,TMEM59,BNIP3L,UVRAG,BECN1,GCLC,ABCD2,GPD1,ANKIB1,SMCR8
OSBP	-0.158365	0.36832	5.70598e-11	7.88966e-07			GO:BP	lipid biosynthetic process	GO:0008610	0.0494985	1.30541	716	491	40	17710	PRKCD,SDR42E1,LPCAT4,ACOX2,OSBP,PIKFYVE,AGPAT2,MID1IP1,IDH1,CYP27B1,DGAT2,ADIPOR1,ADIPOR2,APOB,ACLY,PECR,CREBL2,INPP5K,PLIN5,MLXIPL,GPAM,ALDH3A2,GPD1L,DHRS7B,COL4A3BP,FADS3,DOLK,HTR2A,POR,OCRL,PIK3R4,NFYB,ABCD2,GPD1,PLA2G16,GPX4,GSTM4,PIK3C2B,AASDHPPT,KLB
ZNF746	0.303982	-0.226312	6.69121e-11	9.25126e-07			GO:CC	cytoplasmic part	GO:0044444	2.39453e-13	12.6208	9658	501	346	18709	PNPLA2,GTPBP3,PRKCD,C2CD2,TNC,RETSAT,PEX19,TYSND1,PCYOX1,BTG2,SEC63,HOOK2,MOCS1,OPHN1,VEGFB,SNCG,FBXL12,USP21,LIPE,VPS39,PDE8B,FZD4,LPCAT4,EEA1,ACOX2,BCL2L13,OSBP,PIKFYVE,CCDC92,SPATA24,USP30,ESYT3,GLB1L3,ANKS1A,HSPA4L,SUOX,AGPAT2,TYRO3,CRY2,COG1,NAT8L,MID1IP1,IDH1,MGST1,SFN,STRADB,STMN1,CYP27B1,MTCH2,TOLLIP,GPS2,LGALS12,ARHGAP17,MEFV,RAB5B,GPC3,CS,FTSJ1,CLCN7,AIFM2,DGAT2,SRGAP3,HS3ST4,TESK1,SFXN…
PIKFYVE	0.553694	0.0793814	6.72128e-11	9.29216e-07			GO:CC	cytoplasm	GO:0005737	9.48276e-10	9.02307	11492	501	380	18709	PNPLA2,ELMOD3,GTPBP3,PRKCD,C2CD2,TNC,RETSAT,PEX19,TYSND1,PCYOX1,ABLIM1,BTG2,SEC63,HOOK2,MOCS1,OPHN1,VEGFB,SNCG,FBXL12,USP21,LIPE,VPS39,PDE8B,FZD4,HSPB7,LPCAT4,EEA1,ACOX2,BCL2L13,OSBP,ZNF746,PIKFYVE,CCDC92,KIF26B,SPATA24,USP30,ESYT3,GLB1L3,ANKS1A,KCNIP2,HSPA4L,SUOX,AGPAT2,TYRO3,CRY2,COG1,DUSP19,NAT8L,MID1IP1,IDH1,MGST1,SFN,STRADB,STMN1,CYP27B1,MTCH2,TOLLIP,GPS2,LGALS12,ARHGAP17,MEFV,RAB5B,MYCBP2,G…
HAPLN3	-0.447459	0.0622818	6.86438e-11	9.48932e-07			GO:CC	intracellular organelle part	GO:0044446	5.53508e-08	7.25688	9242	501	317	18709	PNPLA2,PRKCD,TNC,RETSAT,PEX19,TYSND1,TMEM120B,ABLIM1,SEC63,HOOK2,VEGFB,SNCG,USP21,VPS39,FZD4,HSPB7,LPCAT4,EEA1,ACOX2,BCL2L13,OSBP,PIKFYVE,CCDC92,KIF26B,AFF1,SPATA24,USP30,ESYT3,ANKS1A,SUOX,CEBPA,AGPAT2,TYRO3,CRY2,COG1,NAT8L,MID1IP1,IDH1,MGST1,STMN1,CYP27B1,MTCH2,TOLLIP,GPS2,MEFV,RAB5B,GPC3,CS,CLCN7,AIFM2,DGAT2,HS3ST4,E2F7,SFXN5,CITED2,HIPK2,ETV5,RAPGEF5,NPAS2,FCHO2,AP1M1,GCNT1,RPL38,RPRD2,DCAF5,S…
CCDC92	0.475226	-0.0270714	6.86692e-11	9.49214e-07			GO:CC	intracellular part	GO:0044424	1.61784e-07	6.79107	14429	501	440	18709	PNPLA2,ELMOD3,GTPBP3,PRKCD,C2CD2,TNC,RETSAT,PEX19,TYSND1,PCYOX1,TMEM120B,ABLIM1,BTG2,ZNF236,SEC63,HOOK2,MOCS1,OPHN1,VEGFB,SNCG,RIPPLY3,TEF,FBXL12,USP21,LIPE,VPS39,PDE8B,FZD4,HSPB7,LPCAT4,EEA1,ACOX2,BCL2L13,OSBP,ZNF746,PIKFYVE,CCDC92,KIF26B,AFF1,SPATA24,USP30,ESYT3,GLB1L3,ANKS1A,KCNIP2,HSPA4L,SUOX,CEBPA,AGPAT2,TYRO3,CRY2,COG1,DUSP19,NAT8L,MID1IP1,IDH1,MGST1,DBP,SFN,STRADB,STMN1,CYP27B1,MTCH2,TOLLI…
KIF26B	-0.242809	0.286846	7.43514e-11	1.02769e-06			GO:CC	organelle part	GO:0044422	2.08958e-07	6.67994	9482	501	321	18709	PNPLA2,ELMOD3,PRKCD,TNC,RETSAT,PEX19,TYSND1,TMEM120B,ABLIM1,SEC63,HOOK2,VEGFB,SNCG,USP21,VPS39,FZD4,HSPB7,LPCAT4,EEA1,ACOX2,BCL2L13,OSBP,PIKFYVE,CCDC92,KIF26B,AFF1,SPATA24,USP30,ESYT3,ANKS1A,SUOX,CEBPA,AGPAT2,TYRO3,CRY2,COG1,NAT8L,MID1IP1,IDH1,MGST1,STMN1,CYP27B1,MTCH2,TOLLIP,GPS2,MEFV,RAB5B,GPC3,CS,CLCN7,AIFM2,DGAT2,HS3ST4,E2F7,SFXN5,CITED2,HIPK2,ETV5,RAPGEF5,NPAS2,FCHO2,AP1M1,GCNT1,RPL38,RPRD2,…
C14orf180	0.378113	-0.142958	8.10607e-11	1.12034e-06			GO:CC	intracellular	GO:0005622	2.50346e-07	6.60146	14455	501	440	18709	PNPLA2,ELMOD3,GTPBP3,PRKCD,C2CD2,TNC,RETSAT,PEX19,TYSND1,PCYOX1,TMEM120B,ABLIM1,BTG2,ZNF236,SEC63,HOOK2,MOCS1,OPHN1,VEGFB,SNCG,RIPPLY3,TEF,FBXL12,USP21,LIPE,VPS39,PDE8B,FZD4,HSPB7,LPCAT4,EEA1,ACOX2,BCL2L13,OSBP,ZNF746,PIKFYVE,CCDC92,KIF26B,AFF1,SPATA24,USP30,ESYT3,GLB1L3,ANKS1A,KCNIP2,HSPA4L,SUOX,CEBPA,AGPAT2,TYRO3,CRY2,COG1,DUSP19,NAT8L,MID1IP1,IDH1,MGST1,DBP,SFN,STRADB,STMN1,CYP27B1,MTCH2,TOLLI…
MMP13	-0.380522	0.139922	8.29179e-11	1.14593e-06			GO:CC	organelle	GO:0043226	1.32533e-06	5.87768	13479	501	416	18709	PNPLA2,ELMOD3,GTPBP3,PRKCD,C2CD2,TNC,RETSAT,PEX19,TYSND1,PCYOX1,TMEM120B,ABLIM1,BTG2,ZNF236,SEC63,HOOK2,MOCS1,OPHN1,VEGFB,SNCG,RIPPLY3,TEF,FBXL12,USP21,ADCY6,LIPE,VPS39,FZD4,HSPB7,LPCAT4,EEA1,ACOX2,BCL2L13,OSBP,ZNF746,PIKFYVE,CCDC92,KIF26B,AFF1,SPATA24,USP30,ESYT3,GLB1L3,ANKS1A,HSPA4L,SUOX,CEBPA,AGPAT2,TYRO3,CRY2,COG1,NAT8L,MID1IP1,IDH1,MGST1,DBP,SFN,STRADB,STMN1,CYP27B1,MTCH2,TOLLIP,GPS2,LGALS12…
AFF1	0.575893	0.11508	8.84506e-11	1.2223e-06			GO:CC	membrane-bounded organelle	GO:0043227	1.6114e-06	5.7928	12423	501	391	18709	PNPLA2,GTPBP3,PRKCD,C2CD2,TNC,RETSAT,PEX19,TYSND1,PCYOX1,TMEM120B,BTG2,ZNF236,SEC63,HOOK2,MOCS1,VEGFB,SNCG,RIPPLY3,TEF,FBXL12,USP21,VPS39,FZD4,HSPB7,LPCAT4,EEA1,ACOX2,BCL2L13,OSBP,ZNF746,PIKFYVE,CCDC92,AFF1,SPATA24,USP30,ESYT3,GLB1L3,ANKS1A,HSPA4L,SUOX,CEBPA,AGPAT2,TYRO3,CRY2,COG1,NAT8L,MID1IP1,IDH1,MGST1,DBP,SFN,STRADB,STMN1,CYP27B1,MTCH2,TOLLIP,GPS2,LGALS12,ARHGAP17,MEFV,RAB5B,MYCBP2,GPC3,CS,CL…
SPATA24	-0.407299	0.107568	9.09427e-11	1.25665e-06			GO:CC	intracellular organelle	GO:0043229	1.72202e-06	5.76396	12680	501	397	18709	PNPLA2,ELMOD3,GTPBP3,PRKCD,C2CD2,TNC,RETSAT,PEX19,TYSND1,PCYOX1,TMEM120B,ABLIM1,BTG2,ZNF236,SEC63,HOOK2,MOCS1,OPHN1,VEGFB,SNCG,RIPPLY3,TEF,FBXL12,USP21,LIPE,VPS39,FZD4,HSPB7,LPCAT4,EEA1,ACOX2,BCL2L13,OSBP,ZNF746,PIKFYVE,CCDC92,KIF26B,AFF1,SPATA24,USP30,ESYT3,GLB1L3,ANKS1A,HSPA4L,SUOX,CEBPA,AGPAT2,TYRO3,CRY2,COG1,NAT8L,MID1IP1,IDH1,MGST1,DBP,SFN,STRADB,STMN1,CYP27B1,MTCH2,TOLLIP,GPS2,LGALS12,ARHGA…
USP30	0.517347	0.0328817	9.49113e-11	1.31139e-06			GO:CC	cytosol	GO:0005829	2.30151e-06	5.63799	5073	501	194	18709	PNPLA2,PRKCD,C2CD2,PEX19,TYSND1,BTG2,SEC63,HOOK2,MOCS1,OPHN1,FBXL12,USP21,LIPE,PDE8B,EEA1,ACOX2,OSBP,PIKFYVE,SPATA24,ANKS1A,HSPA4L,CRY2,MID1IP1,IDH1,SFN,STRADB,STMN1,TOLLIP,GPS2,ARHGAP17,MEFV,FTSJ1,AIFM2,SRGAP3,TESK1,NPAS2,FCHO2,EPB41,AP1M1,RPL38,SNX15,FXR2,YARS,APOB,MECP2,VSNL1,ACLY,HYAL2,RAD23A,PDK2,CUL2,ARHGAP21,MYO1C,EIF2AK2,PPFIA2,FTH1,RPL27A,BRD7,USP33,PTHLH,PECR,PRKAR2B,CCDC50,EPAS1,PDE8A,…
ESYT3	-0.385859	0.131511	9.96547e-11	1.37683e-06			GO:CC	intracellular membrane-bounded organelle	GO:0043231	3.32294e-06	5.47848	10924	501	353	18709	PNPLA2,GTPBP3,PRKCD,C2CD2,TNC,RETSAT,PEX19,TYSND1,PCYOX1,TMEM120B,BTG2,ZNF236,SEC63,HOOK2,MOCS1,RIPPLY3,TEF,FBXL12,USP21,VPS39,HSPB7,LPCAT4,ACOX2,BCL2L13,OSBP,ZNF746,PIKFYVE,CCDC92,AFF1,SPATA24,USP30,ESYT3,GLB1L3,ANKS1A,HSPA4L,SUOX,CEBPA,AGPAT2,TYRO3,CRY2,COG1,NAT8L,MID1IP1,IDH1,MGST1,DBP,SFN,STRADB,CYP27B1,MTCH2,TOLLIP,GPS2,LGALS12,ARHGAP17,MEFV,RAB5B,MYCBP2,GPC3,CS,CLCN7,AIFM2,DGAT2,HS3ST4,TESK…
GLB1L3	-0.419781	0.0914046	1.00574e-10	1.38943e-06			GO:CC	bounding membrane of organelle	GO:0098588	6.90527e-05	4.16082	2048	501	93	18709	RETSAT,PEX19,SEC63,VPS39,FZD4,EEA1,OSBP,PIKFYVE,USP30,AGPAT2,COG1,NAT8L,MGST1,CYP27B1,RAB5B,CLCN7,AIFM2,HS3ST4,FCHO2,AP1M1,GCNT1,APOB,TMEM109,HYAL2,ARHGAP21,ITM2B,PECR,ANKFY1,PEX5,CLCN6,CHSY1,MAN2B2,MOXD1,ASPH,GPAM,CHST14,SERINC3,MAOA,ALDH3A2,SH3GL3,CSGALNACT1,ACBD5,MPV17,ST6GAL2,NCSTN,RNF13,TSPAN14,TPST2,NAV3,M6PR,STEAP4,PJA2,HIP1,RTN3,NAGPA,BPHL,OCRL,FGD2,SLC2A1,IGF2R,ABCC6,TMEM59,PIK3R4,COPB1,…
ANKS1A	0.43281	-0.0743955	1.10654e-10	1.52858e-06			GO:CC	peroxisomal part	GO:0044439	0.000145619	3.83678	100	501	14	18709	PEX19,TYSND1,ACOX2,IDH1,MGST1,PECR,PEX5,ALDH3A2,ACBD5,MPV17,CRYM,ABCD2,PLA2G16,ACOX1
SLC16A2	0.505418	0.0225474	1.50237e-10	2.07523e-06			GO:CC	microbody part	GO:0044438	0.000145619	3.83678	100	501	14	18709	PEX19,TYSND1,ACOX2,IDH1,MGST1,PECR,PEX5,ALDH3A2,ACBD5,MPV17,CRYM,ABCD2,PLA2G16,ACOX1
KCNIP2	0.43824	-0.0629217	1.61882e-10	2.23592e-06			GO:CC	whole membrane	GO:0098805	0.000451993	3.34487	1634	501	76	18709	RETSAT,PEX19,LIPE,VPS39,FZD4,EEA1,PIKFYVE,USP30,AGPAT2,MGST1,CYP27B1,RAB5B,CLCN7,AIFM2,FCHO2,AP1M1,APOB,TMEM109,HYAL2,MYO1C,ITM2B,PECR,PRKAR2B,ANKFY1,PEX5,CLCN6,BMPR2,MAN2B2,MOXD1,GPAM,MAOA,ALDH3A2,SH3GL3,ACBD5,MPV17,NCSTN,RNF13,TSPAN14,NAV3,M6PR,STEAP4,S1PR1,HIP1,HTR2A,BPHL,OCRL,WIPI2,FGD2,SLC2A1,IGF2R,ABCC6,TMEM59,PIK3R4,COPB1,SEC31A,BNIP3L,CLEC4D,ATP2B4,BECN1,SLC48A1,LETMD1,ABCD2,BRI3,APPL1,SY…
HSPA4L	-0.312629	0.203644	2.05797e-10	2.84226e-06			GO:CC	organelle membrane	GO:0031090	0.000841884	3.07475	3458	501	134	18709	PNPLA2,RETSAT,PEX19,TMEM120B,SEC63,VPS39,FZD4,LPCAT4,EEA1,BCL2L13,OSBP,PIKFYVE,USP30,ESYT3,AGPAT2,TYRO3,COG1,NAT8L,MGST1,CYP27B1,MTCH2,RAB5B,CLCN7,AIFM2,DGAT2,HS3ST4,SFXN5,FCHO2,AP1M1,GCNT1,SLC25A28,SNX15,APOB,TMEM109,EPHX1,HYAL2,ARHGAP21,MYO1C,ITM2B,PECR,ANKFY1,PEX5,CLCN6,C19ORF12,CHSY1,MLX,MAN2B2,MOXD1,ASPH,BRIP1,GPAM,CHST14,SERINC3,MAOA,APPBP2,TMED4,RAB3GAP1,ALDH3A2,SH3GL3,COQ6,DHRS7B,COL4A3BP…
TMEM132C	0.469617	-0.0202743	2.07926e-10	2.87146e-06			GO:CC	peroxisome	GO:0005777	0.00103832	2.98367	134	501	15	18709	PEX19,TYSND1,ACOX2,IDH1,MGST1,PECR,PEX5,ALDH3A2,ACBD5,MPV17,TKT,CRYM,ABCD2,PLA2G16,ACOX1
SUOX	0.318296	-0.195078	2.52541e-10	3.48734e-06			GO:CC	microbody	GO:0042579	0.00103832	2.98367	134	501	15	18709	PEX19,TYSND1,ACOX2,IDH1,MGST1,PECR,PEX5,ALDH3A2,ACBD5,MPV17,TKT,CRYM,ABCD2,PLA2G16,ACOX1
CEBPA	0.524827	0.0561268	2.6392e-10	3.64421e-06			GO:CC	peroxisomal membrane	GO:0005778	0.00131043	2.88259	60	501	10	18709	PEX19,MGST1,PECR,PEX5,ALDH3A2,ACBD5,MPV17,ABCD2,PLA2G16,ACOX1
AGPAT2	0.438423	-0.0562615	2.67929e-10	3.69929e-06			GO:CC	microbody membrane	GO:0031903	0.00131043	2.88259	60	501	10	18709	PEX19,MGST1,PECR,PEX5,ALDH3A2,ACBD5,MPV17,ABCD2,PLA2G16,ACOX1
NPR1	0.421815	-0.0760557	2.78454e-10	3.84433e-06			GO:CC	vacuole	GO:0005773	0.00135858	2.86692	766	501	43	18709	PRKCD,PCYOX1,VPS39,GLB1L3,MGST1,TOLLIP,MEFV,GPC3,CLCN7,AP1M1,APOB,ACLY,HYAL2,FTH1,ANKFY1,PADI2,CLCN6,FYCO1,MAN2B2,RAMP2,PSMD1,NCSTN,RNF13,M6PR,DYNC1LI2,ASAH1,FMOD,NAGLU,WIPI2,IGF2R,ABCC6,TMEM59,PIK3R4,UVRAG,BECN1,PRELP,SLC48A1,CD34,BRI3,ARRB1,WIPI1,NPRL3,ANXA6
TYRO3	0.375737	-0.13014	2.81314e-10	3.88354e-06			GO:CC	endomembrane system	GO:0012505	0.0146546	1.83402	4429	501	157	18709	PNPLA2,PRKCD,TNC,RETSAT,TMEM120B,SEC63,VEGFB,VPS39,LPCAT4,EEA1,OSBP,PIKFYVE,ESYT3,AGPAT2,TYRO3,COG1,NAT8L,IDH1,MGST1,TOLLIP,RAB5B,GPC3,DGAT2,HS3ST4,FCHO2,AP1M1,GCNT1,ASH1L,APOB,ACLY,TMEM109,EPHX1,HYAL2,ARHGAP21,MYO1C,FTH1,RPL27A,ITM2B,MTUS1,USP33,GRIN2A,PTHLH,SYNPO,ANKFY1,RPS21,PADI2,INPP5K,PEX5,CLCN6,C19ORF12,FYCO1,CHSY1,MLX,SCRG1,MOXD1,ASPH,BRIP1,CHST14,SERINC3,RAMP2,ALAD,PDE3B,TMED4,PYGL,ATXN2…
CRY2	0.493148	0.0145274	2.87617e-10	3.97026e-06			GO:CC	cell	GO:0005623	0.0178345	1.74874	16881	501	476	18709	PNPLA2,ELMOD3,GTPBP3,PRKCD,SLC7A10,C2CD2,TNC,RETSAT,PEX19,TYSND1,PCYOX1,TMEM120B,ABLIM1,KCNQ3,BTG2,ZNF236,SEC63,HOOK2,MOCS1,OPHN1,VEGFB,SNCG,RIPPLY3,TEF,FBXL12,USP21,ADCY6,LIPE,VPS39,PDE8B,FZD4,HSPB7,LPCAT4,EEA1,ACOX2,BCL2L13,OSBP,ZNF746,PIKFYVE,CCDC92,KIF26B,C14ORF180,AFF1,SPATA24,USP30,ESYT3,GLB1L3,ANKS1A,SLC16A2,KCNIP2,HSPA4L,SUOX,CEBPA,AGPAT2,NPR1,TYRO3,CRY2,COG1,DUSP19,NAT8L,MID1IP1,IDH1,MGS…
COG1	0.43716	-0.0558518	3.12168e-10	4.30885e-06			GO:CC	lysosome	GO:0005764	0.0202514	1.69355	669	501	36	18709	PRKCD,PCYOX1,VPS39,MGST1,TOLLIP,GPC3,CLCN7,AP1M1,APOB,ACLY,HYAL2,FTH1,ANKFY1,PADI2,CLCN6,FYCO1,MAN2B2,RAMP2,PSMD1,NCSTN,RNF13,M6PR,DYNC1LI2,ASAH1,FMOD,NAGLU,IGF2R,TMEM59,UVRAG,PRELP,SLC48A1,CD34,BRI3,ARRB1,NPRL3,ANXA6
DUSP19	-0.351735	0.152918	3.95663e-10	5.46095e-06			GO:CC	lytic vacuole	GO:0000323	0.0208758	1.68036	670	501	36	18709	PRKCD,PCYOX1,VPS39,MGST1,TOLLIP,GPC3,CLCN7,AP1M1,APOB,ACLY,HYAL2,FTH1,ANKFY1,PADI2,CLCN6,FYCO1,MAN2B2,RAMP2,PSMD1,NCSTN,RNF13,M6PR,DYNC1LI2,ASAH1,FMOD,NAGLU,IGF2R,TMEM59,UVRAG,PRELP,SLC48A1,CD34,BRI3,ARRB1,NPRL3,ANXA6
NAT8L	0.410661	-0.0845675	4.07163e-10	5.61925e-06			GO:CC	nucleoplasm	GO:0005654	0.0323722	1.48983	3517	501	128	18709	PNPLA2,PRKCD,PEX19,USP21,HSPB7,OSBP,CCDC92,AFF1,SPATA24,ANKS1A,CEBPA,CRY2,TOLLIP,GPS2,CLCN7,E2F7,CITED2,HIPK2,ETV5,RAPGEF5,NPAS2,RPRD2,DCAF5,ASH1L,YARS,MECP2,ACLY,RAD23A,PDK2,CUL2,MYO1C,BRD7,USP33,PTHLH,KDM3B,EPAS1,RPS21,BMPR2,MKNK2,RXRA,RBM17,PPP1R16B,MLX,MLXIPL,GSK3B,GINS2,HNF4G,BRIP1,MED27,ELAVL2,TRMT61A,POU4F1,ZNF740,PDPK1,GATAD1,MYCT1,FSTL3,HMGB1,RBL2,COL4A3BP,EZH1,COPS7A,GTF2A1,ACBD5,RPS10,…
MID1IP1	0.414112	-0.0799179	4.23874e-10	5.84946e-06			GO:CC	Golgi apparatus part	GO:0044431	0.0356364	1.44811	963	501	46	18709	OSBP,PIKFYVE,COG1,GPC3,HS3ST4,AP1M1,GCNT1,HYAL2,ARHGAP21,ITM2B,INPP5K,CHSY1,CHST14,SERINC3,ATXN2,CSGALNACT1,ST6GAL2,RNF13,TPST2,M6PR,STEAP4,PJA2,KLHL20,RTN3,FMOD,NAGPA,OCRL,SLC2A1,IGF2R,TMEM59,COPB1,SEC31A,C6ORF89,BECN1,PRELP,PREB,GORASP1,STK25,ERGIC1,ARRB1,WIPI1,BOK,TMED2,NOTCH4,RAB2B,AREG
IDH1	0.479515	0.00214393	4.38516e-10	6.05108e-06			GO:CC	Golgi membrane	GO:0000139	0.0377906	1.42262	744	501	38	18709	OSBP,PIKFYVE,COG1,HS3ST4,AP1M1,GCNT1,HYAL2,ARHGAP21,ITM2B,CHSY1,CHST14,SERINC3,CSGALNACT1,ST6GAL2,RNF13,TPST2,M6PR,STEAP4,PJA2,RTN3,NAGPA,SLC2A1,IGF2R,TMEM59,COPB1,SEC31A,C6ORF89,PREB,GORASP1,STK25,ERGIC1,ARRB1,WIPI1,BOK,TMED2,NOTCH4,RAB2B,AREG
MGST1	0.426605	-0.0638594	4.56487e-10	6.29861e-06			GO:CC	mitochondrion	GO:0005739	0.0491637	1.30836	1595	501	67	18709	GTPBP3,BCL2L13,USP30,SUOX,CRY2,NAT8L,IDH1,MGST1,SFN,CYP27B1,MTCH2,GPS2,LGALS12,CS,AIFM2,DGAT2,SFXN5,SLC25A28,GLUD2,MECP2,PDK2,MTUS1,PECR,PEX5,ACAT1,C19ORF12,PLIN5,ACSS3,GSK3B,GPAM,MAOA,ECHDC3,IARS2,ARL2BP,ADHFE1,SIRT3,COQ6,COL4A3BP,POLDIP2,MPV17,NCSTN,MRPS15,SCO1,ACADS,NDUFAF3,BDNF,BPHL,POR,SLC25A18,SDHA,BNIP3L,TRAK2,DDAH2,CRYM,ISCU,BECN1,TXNIP,LETMD1,GRAMD4,RHBDD1,GPX4,BOK,AKAP1,MAPK10,THG1L,GLD…
DBP	0.585599	0.153331	5.87048e-10	8.09951e-06			REAC	Metabolism	REAC:R-HSA-1430728	9.53197e-08	7.02082	2088	332	113	10658	PNPLA2,RETSAT,MOCS1,ADCY6,LIPE,LPCAT4,ACOX2,OSBP,PIKFYVE,ESYT3,SUOX,AGPAT2,NAT8L,MID1IP1,IDH1,MGST1,CYP27B1,GPS2,GPC3,CS,DGAT2,HS3ST4,NPAS2,RPL38,SLC25A28,GLUD2,ADIPOR1,ADIPOR2,APOB,ACLY,EPHX1,HYAL2,GPIHBP1,PDK2,ADRA2A,RPL27A,PECR,PRKAR2B,CDO1,RPS21,TPMT,INPP5K,ACAT1,NUDT3,RXRA,ACSS3,CHSY1,MLX,MLXIPL,MAN2B2,HRASLS5,BRIP1,GPAM,CHST14,SERINC3,MAOA,ALAD,PFKFB1,MED27,PYGL,ARL2BP,ALDH3A2,ADHFE1,GPD1L,…
SFN	-0.347908	0.151359	6.23866e-10	8.60686e-06			REAC	Integration of energy metabolism	REAC:R-HSA-163685	0.0151747	1.81888	110	332	13	10658	ADCY6,ADIPOR1,ADIPOR2,ACLY,ADRA2A,PRKAR2B,MLX,MLXIPL,PFKFB1,ARL2BP,RAPGEF3,TKT,SLC2A1
STRADB	0.402889	-0.0879562	6.39011e-10	8.81516e-06			WP	Triacylglyceride Synthesis	WP:WP325	0.0203479	1.69148	26	215	6	6564	PNPLA2,LIPE,AGPAT2,DGAT2,GPAM,GPD1
STMN1	-0.306001	0.195319	7.04649e-10	9.71993e-06			TF	Factor: ZF5; motif: GSGCGCGR; match class: 1	TF:M00716_1	1.72504e-08	7.7632	14186	519	435	19922	PNPLA2,ELMOD3,GTPBP3,PRKCD,SLC7A10,C2CD2,TNC,RETSAT,PEX19,TYSND1,PCYOX1,TMEM120B,BTG2,ZNF236,SEC63,HOOK2,MOCS1,SDR42E1,OPHN1,VEGFB,SNCG,RIPPLY3,GSE1,TEF,FBXL12,USP21,PDE8B,FZD4,HSPB7,LPCAT4,EEA1,OSBP,ZNF746,PIKFYVE,HAPLN3,CCDC92,KIF26B,AFF1,SPATA24,USP30,ESYT3,GLB1L3,ANKS1A,SLC16A2,KCNIP2,HSPA4L,TMEM132C,CEBPA,AGPAT2,NPR1,CRY2,COG1,NAT8L,MID1IP1,IDH1,MGST1,DBP,SFN,STRADB,STMN1,CYP27B1,MTCH2,TOLLI…
CYP27B1	-0.474199	-0.00392805	8.47676e-10	1.1692e-05			TF	Factor: BEN; motif: CAGCGRNV; match class: 1	TF:M01240_1	1.361e-07	6.86614	13284	519	412	19922	PNPLA2,ELMOD3,GTPBP3,PRKCD,SLC7A10,C2CD2,TNC,RETSAT,TYSND1,PCYOX1,TMEM120B,BTG2,ZNF236,SEC63,HOOK2,MOCS1,OPHN1,VEGFB,SNCG,RIPPLY3,GSE1,TEF,FBXL12,USP21,PDE8B,FZD4,LPCAT4,EEA1,BCL2L13,OSBP,ZNF746,HAPLN3,CCDC92,KIF26B,C14ORF180,AFF1,ESYT3,GLB1L3,ANKS1A,SLC16A2,HSPA4L,TMEM132C,CEBPA,AGPAT2,NPR1,CRY2,COG1,NAT8L,MID1IP1,IDH1,DBP,STRADB,STMN1,CYP27B1,MTCH2,GPS2,ARHGAP17,TMEFF2,RAB5B,MYCBP2,GPC3,CS,ABHD…
MTCH2	0.357293	-0.13642	8.79586e-10	1.21312e-05			TF	Factor: E2F-1:Elk-1; motif: SGCGCSNNAMCGGAAGT; match class: 1	TF:M08205_1	3.30376e-07	6.48099	10467	519	343	19922	PNPLA2,ELMOD3,GTPBP3,PRKCD,SLC7A10,C2CD2,TNC,RETSAT,TYSND1,PCYOX1,BTG2,HOOK2,SDR42E1,OPHN1,VEGFB,RIPPLY3,GSE1,TEF,FBXL12,USP21,ADCY6,VPS39,PDE8B,LPCAT4,EEA1,BCL2L13,ZNF746,PIKFYVE,KIF26B,C14ORF180,AFF1,SPATA24,USP30,ESYT3,GLB1L3,ANKS1A,SLC16A2,KCNIP2,HSPA4L,TMEM132C,CEBPA,AGPAT2,NPR1,COG1,NAT8L,MID1IP1,IDH1,DBP,STRADB,CYP27B1,MTCH2,TOLLIP,GPS2,ARHGAP17,TMEFF2,RAB5B,MYCBP2,CS,ABHD15,FTSJ1,CLCN7,AI…
TOLLIP	0.411681	-0.0729199	9.04589e-10	1.24752e-05			TF	Factor: Sp1; motif: GGGGCGGGGT; match class: 1	TF:M00008_1	4.58893e-06	5.33829	4926	519	188	19922	PNPLA2,PRKCD,C2CD2,PCYOX1,TMEM120B,BTG2,HOOK2,MOCS1,OPHN1,VEGFB,GSE1,TEF,FBXL12,USP21,ADCY6,FZD4,LPCAT4,EEA1,ZNF746,AFF1,SPATA24,ANKS1A,SLC16A2,TMEM132C,AGPAT2,CRY2,MTCH2,TOLLIP,TMEFF2,RAB5B,GPC3,CS,SLC29A4,CITED2,RAPGEF5,NPAS2,EPB41,AP1M1,GCNT1,DIP2C,MEGF10,SLC25A28,ASH1L,HECTD3,FXR2,YARS,MECP2,ACLY,ZNF76,RASL11B,ARHGAP21,MYO1C,ADRA2A,EPHA7,RPL27A,ZNF275,ITM2B,BRD7,USP33,GRIN2A,GNA12,HSPA12B,CD9…
GPS2	0.344683	-0.149697	9.36153e-10	1.29095e-05			TF	Factor: MAZ; motif: GGGMGGGGSSGGGGGGGGGGGG; match class: 1	TF:M09636_1	5.57753e-06	5.25356	14194	519	427	19922	PNPLA2,GTPBP3,PRKCD,SLC7A10,C2CD2,PEX19,TYSND1,PCYOX1,TMEM120B,BTG2,SEC63,HOOK2,MOCS1,OPHN1,VEGFB,SNCG,RIPPLY3,GSE1,TEF,FBXL12,USP21,ADCY6,LIPE,PDE8B,FZD4,HSPB7,LPCAT4,EEA1,OSBP,ZNF746,PIKFYVE,HAPLN3,CCDC92,KIF26B,C14ORF180,AFF1,SPATA24,USP30,ESYT3,GLB1L3,ANKS1A,SLC16A2,KCNIP2,HSPA4L,TMEM132C,SUOX,CEBPA,AGPAT2,NPR1,TYRO3,CRY2,COG1,NAT8L,MID1IP1,IDH1,MGST1,DBP,SFN,STRADB,STMN1,CYP27B1,MTCH2,TOLLIP…
LGALS12	0.423356	-0.0577541	9.82027e-10	1.35412e-05			TF	Factor: Sp1; motif: NGGGGGCGGGGYN; match class: 1	TF:M00196_1	8.00462e-06	5.09666	5894	519	215	19922	PNPLA2,GTPBP3,PRKCD,C2CD2,PCYOX1,TMEM120B,BTG2,SEC63,HOOK2,VEGFB,GSE1,TEF,FBXL12,FZD4,HSPB7,LPCAT4,EEA1,OSBP,ZNF746,KIF26B,AFF1,SPATA24,ANKS1A,KCNIP2,TMEM132C,AGPAT2,CRY2,COG1,NAT8L,DBP,SFN,STMN1,MTCH2,TOLLIP,ARHGAP17,GPC3,CS,ABHD15,FTSJ1,DGAT2,SLC29A4,FBN2,HS3ST4,TESK1,CITED2,RAPGEF5,EPB41,DIP2C,MEGF10,RPRD2,SLC25A28,FXR2,YARS,MECP2,ACLY,ZNF76,RASL11B,GPIHBP1,RAD23A,ARHGAP21,LYST,MYO1C,EIF2AK2,A…
ARHGAP17	0.338242	-0.155108	1.06791e-09	1.47243e-05			TF	Factor: E2F-3; motif: GGCGGGN; match class: 1	TF:M02089_1	1.27149e-05	4.89569	9353	519	308	19922	PNPLA2,GTPBP3,PRKCD,SLC7A10,C2CD2,PCYOX1,TMEM120B,BTG2,SEC63,HOOK2,MOCS1,OPHN1,VEGFB,GSE1,TEF,FBXL12,USP21,PDE8B,FZD4,HSPB7,LPCAT4,EEA1,OSBP,ZNF746,CCDC92,KIF26B,AFF1,SPATA24,GLB1L3,ANKS1A,SLC16A2,KCNIP2,HSPA4L,TMEM132C,CEBPA,AGPAT2,CRY2,COG1,NAT8L,IDH1,DBP,STRADB,STMN1,MTCH2,TOLLIP,ARHGAP17,TMEFF2,RAB5B,MYCBP2,GPC3,CS,ABHD15,FTSJ1,CLCN7,DGAT2,SLC29A4,FBN2,HS3ST4,TESK1,E2F7,CITED2,RAPGEF5,NPAS2,E…
MEFV	-0.392397	0.0929666	1.11784e-09	1.54116e-05			TF	Factor: E2F-3:HES-7; motif: NNNSGCGCSNNNNNCRCGYGNN; match class: 1	TF:M08526_1	1.6417e-05	4.78471	15129	519	446	19922	PNPLA2,GTPBP3,PRKCD,TSKU,SLC7A10,C2CD2,TNC,TYSND1,PCYOX1,TMEM120B,KCNQ3,BTG2,ZNF236,SEC63,HOOK2,MOCS1,OPHN1,VEGFB,SNCG,RIPPLY3,GSE1,TEF,FBXL12,USP21,ADCY6,VPS39,PDE8B,FZD4,HSPB7,LPCAT4,EEA1,BCL2L13,OSBP,ZNF746,PIKFYVE,HAPLN3,CCDC92,KIF26B,C14ORF180,AFF1,ESYT3,GLB1L3,ANKS1A,SLC16A2,KCNIP2,HSPA4L,TMEM132C,SUOX,CEBPA,AGPAT2,NPR1,CRY2,COG1,NAT8L,IDH1,MGST1,DBP,SFN,STRADB,STMN1,CYP27B1,MTCH2,TOLLIP,GP…
TMEFF2	-0.355631	0.134173	1.20507e-09	1.66131e-05			TF	Factor: E2F-1:HES-7; motif: GGCRCGTGSYNNWNGGCGCSM; match class: 1	TF:M08525_1	4.44409e-05	4.35222	15428	519	451	19922	PNPLA2,ELMOD3,GTPBP3,PRKCD,SLC7A10,C2CD2,TNC,RETSAT,PEX19,TYSND1,PCYOX1,TMEM120B,BTG2,ZNF236,SEC63,HOOK2,MOCS1,SDR42E1,OPHN1,VEGFB,RIPPLY3,GSE1,TEF,FBXL12,USP21,ADCY6,LIPE,VPS39,PDE8B,FZD4,HSPB7,LPCAT4,EEA1,BCL2L13,OSBP,ZNF746,PIKFYVE,HAPLN3,CCDC92,KIF26B,C14ORF180,AFF1,SPATA24,USP30,ESYT3,GLB1L3,ANKS1A,SLC16A2,KCNIP2,HSPA4L,TMEM132C,SUOX,CEBPA,AGPAT2,NPR1,CRY2,COG1,NAT8L,MID1IP1,IDH1,DBP,SFN,STR…
RAB5B	0.355044	-0.134427	1.24288e-09	1.71331e-05			TF	Factor: Sp1; motif: NNGGGGCGGGGNN; match class: 1	TF:M00932_1	5.20415e-05	4.28365	6018	519	215	19922	PNPLA2,GTPBP3,PRKCD,C2CD2,PCYOX1,TMEM120B,BTG2,SEC63,HOOK2,VEGFB,GSE1,TEF,FBXL12,FZD4,HSPB7,LPCAT4,EEA1,OSBP,ZNF746,KIF26B,AFF1,SPATA24,ANKS1A,KCNIP2,TMEM132C,AGPAT2,CRY2,COG1,NAT8L,DBP,SFN,STMN1,MTCH2,TOLLIP,ARHGAP17,RAB5B,GPC3,CS,ABHD15,FTSJ1,DGAT2,SLC29A4,FBN2,HS3ST4,TESK1,E2F7,CITED2,ETV5,RAPGEF5,EPB41,AP1M1,GCNT1,DIP2C,MEGF10,RPRD2,SLC25A28,YARS,MECP2,ACLY,ZNF76,RASL11B,RAD23A,ARHGAP21,MYO1C…
MYCBP2	0.510236	0.0572675	1.31256e-09	1.80924e-05			TF	Factor: WT1; motif: CGCCCCCNCN; match class: 1	TF:M02036_1	5.65221e-05	4.24778	5288	519	194	19922	PNPLA2,PRKCD,SLC7A10,C2CD2,TNC,TYSND1,TMEM120B,SEC63,HOOK2,VEGFB,SNCG,GSE1,TEF,USP21,PDE8B,FZD4,LPCAT4,EEA1,KIF26B,AFF1,SPATA24,GLB1L3,ANKS1A,KCNIP2,HSPA4L,TMEM132C,CEBPA,AGPAT2,TYRO3,COG1,NAT8L,IDH1,DBP,STMN1,CYP27B1,MTCH2,TOLLIP,ARHGAP17,GPC3,ABHD15,CLCN7,SLC29A4,FBN2,HS3ST4,TESK1,CITED2,ETV5,NPAS2,DIP2C,SLC25A28,FXR2,YARS,ALPK3,MECP2,ZNF76,RASL11B,RAD23A,ARHGAP21,MYO1C,EIF2AK2,PPFIA2,ADRA2A,EP…
GPC3	0.498747	0.0420223	1.32523e-09	1.82657e-05			TF	Factor: p300; motif: ACNTCCG; match class: 1	TF:M04826_1	7.15588e-05	4.14534	15368	519	449	19922	PNPLA2,ELMOD3,GTPBP3,PRKCD,TSKU,SLC7A10,C2CD2,TNC,RETSAT,PEX19,TYSND1,PCYOX1,TMEM120B,BTG2,ZNF236,SEC63,HOOK2,MOCS1,SDR42E1,OPHN1,VEGFB,SNCG,RIPPLY3,GSE1,TEF,FBXL12,USP21,ADCY6,LIPE,VPS39,PDE8B,FZD4,HSPB7,LPCAT4,EEA1,BCL2L13,OSBP,ZNF746,PIKFYVE,HAPLN3,KIF26B,C14ORF180,MMP13,AFF1,USP30,ESYT3,GLB1L3,ANKS1A,SLC16A2,KCNIP2,HSPA4L,TMEM132C,CEBPA,AGPAT2,NPR1,TYRO3,CRY2,COG1,DUSP19,NAT8L,MID1IP1,IDH1,DB…
CS	0.317723	-0.174273	1.3662e-09	1.8829e-05			TF	Factor: E2F-1; motif: WWTGGCGCCAAA; match class: 1	TF:M04515_1	0.000118004	3.9281	12236	519	376	19922	PNPLA2,ELMOD3,GTPBP3,PRKCD,SLC7A10,C2CD2,RETSAT,PEX19,TYSND1,PCYOX1,TMEM120B,BTG2,ZNF236,SEC63,HOOK2,SDR42E1,OPHN1,VEGFB,SNCG,RIPPLY3,GSE1,TEF,FBXL12,ADCY6,PDE8B,FZD4,HSPB7,LPCAT4,EEA1,BCL2L13,OSBP,ZNF746,HAPLN3,KIF26B,C14ORF180,AFF1,ESYT3,GLB1L3,ANKS1A,SLC16A2,KCNIP2,HSPA4L,TMEM132C,SUOX,CEBPA,AGPAT2,NPR1,TYRO3,CRY2,COG1,NAT8L,IDH1,MGST1,DBP,SFN,STRADB,STMN1,CYP27B1,MTCH2,TOLLIP,GPS2,ARHGAP17,TM…
ABHD15	0.475514	0.0120693	1.3744e-09	1.89407e-05			TF	Factor: E2F; motif: GGCGSG; match class: 1	TF:M00803_1	0.000210804	3.67612	10270	519	326	19922	PNPLA2,PRKCD,C2CD2,TYSND1,PCYOX1,BTG2,SEC63,VEGFB,RIPPLY3,GSE1,TEF,FBXL12,PDE8B,FZD4,LPCAT4,EEA1,ZNF746,KIF26B,AFF1,ESYT3,GLB1L3,ANKS1A,SLC16A2,HSPA4L,TMEM132C,CEBPA,AGPAT2,NPR1,CRY2,COG1,NAT8L,MID1IP1,DBP,STRADB,STMN1,MTCH2,TOLLIP,GPS2,ARHGAP17,TMEFF2,GPC3,CS,ABHD15,CLCN7,DGAT2,CLEC14A,SLC29A4,FBN2,HS3ST4,TESK1,E2F7,SFXN5,CITED2,RAPGEF5,NPAS2,FCHO2,EPB41,GCNT1,DIP2C,RPL38,DCAF5,SLC25A28,GLUD2,AS…
FTSJ1	0.413731	-0.0648877	1.37624e-09	1.89647e-05			TF	Factor: Sp1; motif: GGGGCGGGGC; match class: 1	TF:M00931_1	0.000236404	3.62634	5876	519	208	19922	PNPLA2,GTPBP3,PRKCD,C2CD2,PCYOX1,TMEM120B,BTG2,SEC63,HOOK2,VEGFB,GSE1,TEF,FBXL12,FZD4,HSPB7,LPCAT4,EEA1,OSBP,ZNF746,KIF26B,AFF1,SPATA24,ANKS1A,SLC16A2,KCNIP2,TMEM132C,AGPAT2,CRY2,COG1,NAT8L,DBP,STMN1,MTCH2,TOLLIP,ARHGAP17,GPC3,CS,ABHD15,FTSJ1,DGAT2,SLC29A4,FBN2,HS3ST4,CITED2,RAPGEF5,EPB41,AP1M1,GCNT1,DIP2C,MEGF10,RPRD2,SLC25A28,YARS,MECP2,ACLY,ZNF76,RASL11B,RAD23A,ARHGAP21,MYO1C,EIF2AK2,ADRA2A,EP…
CLCN7	0.0820971	-0.399205	1.38643e-09	1.91036e-05			TF	Factor: Churchill; motif: CGGGNN; match class: 1	TF:M00986_1	0.000351555	3.45401	10351	519	327	19922	PNPLA2,GTPBP3,PRKCD,SLC7A10,C2CD2,TNC,PEX19,TYSND1,TMEM120B,BTG2,SEC63,OPHN1,VEGFB,RIPPLY3,GSE1,TEF,FBXL12,USP21,LIPE,PDE8B,FZD4,HSPB7,LPCAT4,EEA1,ACOX2,OSBP,ZNF746,PIKFYVE,HAPLN3,KIF26B,C14ORF180,AFF1,SPATA24,USP30,ANKS1A,SLC16A2,KCNIP2,HSPA4L,TMEM132C,CEBPA,AGPAT2,NPR1,COG1,NAT8L,IDH1,DBP,STMN1,MTCH2,TOLLIP,ARHGAP17,MEFV,TMEFF2,RAB5B,MYCBP2,GPC3,ABHD15,FTSJ1,CLCN7,DGAT2,CLEC14A,SLC29A4,SRGAP3,F…
AIFM2	0.433639	-0.0402597	1.4213e-09	1.95827e-05			TF	Factor: E2F-1; motif: TTTGGCGCCAAA; match class: 1	TF:M04516_1	0.000363832	3.4391	10236	519	324	19922	PNPLA2,ELMOD3,GTPBP3,PRKCD,C2CD2,RETSAT,PEX19,TYSND1,PCYOX1,TMEM120B,BTG2,ZNF236,SEC63,HOOK2,SDR42E1,OPHN1,SNCG,RIPPLY3,GSE1,TEF,FBXL12,ADCY6,PDE8B,FZD4,LPCAT4,EEA1,BCL2L13,ZNF746,HAPLN3,KIF26B,C14ORF180,AFF1,ESYT3,GLB1L3,SLC16A2,TMEM132C,CEBPA,AGPAT2,NPR1,TYRO3,CRY2,COG1,NAT8L,IDH1,MGST1,DBP,SFN,STRADB,STMN1,CYP27B1,MTCH2,TOLLIP,GPS2,ARHGAP17,TMEFF2,GPC3,CS,ABHD15,FTSJ1,CLCN7,DGAT2,CLEC14A,SLC29…
DGAT2	0.425768	-0.0456782	1.9447e-09	2.67921e-05			TF	Factor: ETF; motif: CCCCGCCCCYN; match class: 1	TF:M07039_1	0.000571097	3.24329	13706	519	408	19922	PNPLA2,GTPBP3,PRKCD,TSKU,SLC7A10,C2CD2,TNC,PEX19,TYSND1,PCYOX1,TMEM120B,BTG2,SEC63,HOOK2,MOCS1,SDR42E1,OPHN1,VEGFB,SNCG,RIPPLY3,GSE1,TEF,FBXL12,USP21,LIPE,VPS39,PDE8B,FZD4,HSPB7,LPCAT4,EEA1,OSBP,ZNF746,PIKFYVE,HAPLN3,KIF26B,AFF1,SPATA24,USP30,ESYT3,GLB1L3,ANKS1A,SLC16A2,KCNIP2,HSPA4L,TMEM132C,CEBPA,AGPAT2,CRY2,COG1,NAT8L,MID1IP1,IDH1,DBP,SFN,STRADB,STMN1,CYP27B1,MTCH2,TOLLIP,GPS2,LGALS12,ARHGAP17…
CLEC14A	0.364322	-0.118005	1.94585e-09	2.68061e-05			TF	Factor: ZF5; motif: NRNGNGCGCGCWN; match class: 1	TF:M00333_1	0.000975059	3.01097	12490	519	378	19922	PNPLA2,GTPBP3,PRKCD,C2CD2,TNC,TYSND1,PCYOX1,TMEM120B,BTG2,ZNF236,SEC63,HOOK2,MOCS1,OPHN1,VEGFB,RIPPLY3,GSE1,TEF,FBXL12,USP21,PDE8B,FZD4,LPCAT4,EEA1,BCL2L13,ZNF746,KIF26B,C14ORF180,AFF1,ESYT3,GLB1L3,ANKS1A,SLC16A2,KCNIP2,HSPA4L,TMEM132C,CEBPA,AGPAT2,NPR1,CRY2,COG1,NAT8L,MID1IP1,IDH1,MGST1,DBP,STRADB,STMN1,CYP27B1,MTCH2,TOLLIP,GPS2,TMEFF2,MYCBP2,GPC3,CS,ABHD15,FTSJ1,CLCN7,DGAT2,CLEC14A,SLC29A4,FBN2…
SLC29A4	0.339802	-0.144349	2.1237e-09	2.92539e-05			TF	Factor: BTEB1; motif: GGGGGCGGGGCNGSGGGNGS; match class: 1	TF:M09723_1	0.00119765	2.92167	5960	519	207	19922	PNPLA2,GTPBP3,PRKCD,C2CD2,PCYOX1,TMEM120B,BTG2,SEC63,HOOK2,VEGFB,RIPPLY3,GSE1,TEF,FBXL12,PDE8B,FZD4,HSPB7,LPCAT4,EEA1,ZNF746,KIF26B,AFF1,ESYT3,KCNIP2,TMEM132C,AGPAT2,NAT8L,IDH1,DBP,STMN1,MTCH2,TOLLIP,ARHGAP17,GPC3,CS,ABHD15,SLC29A4,HS3ST4,TESK1,E2F7,CITED2,RAPGEF5,NPAS2,EPB41,GCNT1,DIP2C,SLC25A28,FXR2,YARS,ADIPOR2,APOB,MECP2,ACLY,ZNF76,RASL11B,RAD23A,ARHGAP21,LYST,MYO1C,PPFIA2,ADRA2A,FTH1,EPHA7,R…
SRGAP3	-0.25845	0.230202	2.18458e-09	3.00904e-05			TF	Factor: SP2; motif: GNNGGGGGCGGGGSN; match class: 1	TF:M03807_1	0.00129932	2.88628	4195	519	156	19922	PNPLA2,PRKCD,C2CD2,PCYOX1,TMEM120B,BTG2,HOOK2,VEGFB,GSE1,TEF,FBXL12,FZD4,HSPB7,LPCAT4,EEA1,ZNF746,KIF26B,AFF1,SPATA24,TMEM132C,CEBPA,AGPAT2,COG1,NAT8L,DBP,STMN1,MTCH2,TOLLIP,GPC3,FTSJ1,DGAT2,SLC29A4,HS3ST4,RAPGEF5,EPB41,DIP2C,YARS,MECP2,ACLY,ZNF76,RASL11B,RAD23A,ARHGAP21,MYO1C,EPHA7,RPL27A,ZNF275,ITM2B,BRD7,USP33,GNA12,PECR,PRKAR2B,EPAS1,MYH10,HSPA12B,CD99L2,MAST3,PEX5,ACAT1,LIMA1,BMPR2,C19ORF12,…
FBN2	-0.35331	0.128199	2.30367e-09	3.17284e-05			TF	Factor: ETF; motif: GVGGMGG; match class: 1	TF:M00695_1	0.00206752	2.68455	7013	519	235	19922	PNPLA2,PRKCD,SLC7A10,C2CD2,TYSND1,TMEM120B,BTG2,SEC63,VEGFB,RIPPLY3,GSE1,TEF,USP21,PDE8B,FZD4,LPCAT4,EEA1,BCL2L13,OSBP,ZNF746,AFF1,USP30,ESYT3,ANKS1A,HSPA4L,TMEM132C,CEBPA,AGPAT2,NPR1,COG1,NAT8L,STMN1,TOLLIP,ARHGAP17,MYCBP2,GPC3,CS,ABHD15,CLCN7,DGAT2,FBN2,HS3ST4,TESK1,E2F7,SFXN5,RAPGEF5,NPAS2,FCHO2,DIP2C,RPRD2,DCAF5,SLC25A28,GLUD2,SNX15,ASH1L,FXR2,ADIPOR1,ADIPOR2,ALPK3,MECP2,EPHX1,RASL11B,RAD23A,…
HS3ST4	-0.420363	0.0494586	2.38934e-09	3.2906e-05			TF	Factor: Sp1; motif: CCCCGCCCCN; match class: 1	TF:M00933_1	0.00211642	2.6744	5157	519	183	19922	PNPLA2,PRKCD,SLC7A10,C2CD2,PCYOX1,TMEM120B,BTG2,HOOK2,VEGFB,GSE1,TEF,FBXL12,FZD4,LPCAT4,EEA1,ZNF746,KIF26B,AFF1,SPATA24,USP30,KCNIP2,TMEM132C,AGPAT2,COG1,NAT8L,STMN1,MTCH2,TOLLIP,RAB5B,GPC3,FTSJ1,SLC29A4,FBN2,HS3ST4,TESK1,CITED2,ETV5,RAPGEF5,EPB41,DIP2C,SLC25A28,ASH1L,YARS,MECP2,ACLY,ZNF76,RASL11B,RAD23A,ARHGAP21,MYO1C,EIF2AK2,FTH1,EPHA7,RPL27A,ZNF275,ITM2B,BRD7,PTHLH,GNA12,PRKAR2B,EPAS1,HSPA12B,…
TESK1	0.378824	-0.0985223	2.40756e-09	3.31544e-05			TF	Factor: Sp1; motif: NGGGGCGGGGN; match class: 1	TF:M07395_1	0.00227647	2.64274	6332	519	216	19922	PNPLA2,PRKCD,C2CD2,PCYOX1,TMEM120B,BTG2,SEC63,HOOK2,VEGFB,GSE1,TEF,FBXL12,FZD4,HSPB7,LPCAT4,EEA1,OSBP,ZNF746,KIF26B,AFF1,SPATA24,ESYT3,GLB1L3,ANKS1A,SLC16A2,KCNIP2,HSPA4L,TMEM132C,AGPAT2,CRY2,COG1,NAT8L,DBP,SFN,STMN1,MTCH2,TOLLIP,ARHGAP17,GPC3,CS,ABHD15,FTSJ1,DGAT2,SLC29A4,FBN2,HS3ST4,TESK1,CITED2,RAPGEF5,EPB41,AP1M1,GCNT1,DIP2C,MEGF10,RPRD2,SLC25A28,FXR2,ADIPOR1,YARS,MECP2,ACLY,ZNF76,RASL11B,GPI…
E2F7	-0.323926	0.159992	2.42927e-09	3.3451e-05			TF	Factor: SP1; motif: NCCCCKCCCCC; match class: 1	TF:M07226_1	0.00254706	2.59396	3903	519	146	19922	PRKCD,SLC7A10,C2CD2,PCYOX1,TMEM120B,BTG2,HOOK2,VEGFB,GSE1,TEF,FBXL12,FZD4,LPCAT4,EEA1,ZNF746,KIF26B,AFF1,SPATA24,USP30,KCNIP2,TMEM132C,AGPAT2,COG1,NAT8L,MTCH2,TOLLIP,RAB5B,GPC3,SLC29A4,HS3ST4,TESK1,ETV5,RAPGEF5,EPB41,DIP2C,RPRD2,SLC25A28,ASH1L,YARS,MECP2,ACLY,ZNF76,RASL11B,RAD23A,ARHGAP21,MYO1C,FTH1,EPHA7,RPL27A,ZNF275,ITM2B,PTHLH,HSPA12B,CD99L2,MAST3,PEX5,CLCN6,BMPR2,C19ORF12,MKNK2,RXRA,TRAF3IP1…
SFXN5	-0.175746	0.309237	2.44977e-09	3.37309e-05			TF	Factor: ER71:Pax-5; motif: ACCGGAACYACGCWTSANTG; match class: 1	TF:M08266_1	0.00256781	2.59044	8972	519	287	19922	PNPLA2,ELMOD3,GTPBP3,PRKCD,SLC7A10,C2CD2,RETSAT,TMEM120B,ABLIM1,ZNF236,SEC63,HOOK2,MOCS1,SDR42E1,VEGFB,RIPPLY3,FBXL12,VPS39,FZD4,LPCAT4,EEA1,BCL2L13,OSBP,ZNF746,PIKFYVE,KIF26B,MMP13,ESYT3,GLB1L3,ANKS1A,KCNIP2,TMEM132C,CEBPA,AGPAT2,NPR1,COG1,DUSP19,IDH1,STRADB,STMN1,CYP27B1,MTCH2,TOLLIP,GPS2,TMEFF2,RAB5B,ABHD15,CLCN7,DGAT2,CLEC14A,FBN2,HS3ST4,SFXN5,CITED2,HIPK2,ETV5,RAPGEF5,NPAS2,FCHO2,EPB41,GCNT1…
CITED2	0.454029	-0.00592139	2.75601e-09	3.79448e-05			TF	Factor: AP-2gamma:Elk-1; motif: NGCCKNRGGSGRCGGAAGTG; match class: 1	TF:M08441_1	0.00333395	2.47704	12802	519	383	19922	PNPLA2,GTPBP3,PRKCD,SLC7A10,C2CD2,TNC,TYSND1,PCYOX1,TMEM120B,ABLIM1,BTG2,ZNF236,SEC63,HOOK2,SDR42E1,OPHN1,VEGFB,SNCG,RIPPLY3,GSE1,TEF,FBXL12,USP21,VPS39,PDE8B,FZD4,HSPB7,LPCAT4,EEA1,BCL2L13,OSBP,ZNF746,PIKFYVE,HAPLN3,KIF26B,C14ORF180,AFF1,USP30,ESYT3,GLB1L3,ANKS1A,SLC16A2,HSPA4L,TMEM132C,CEBPA,AGPAT2,NPR1,TYRO3,CRY2,COG1,NAT8L,MGST1,STRADB,STMN1,CYP27B1,MTCH2,TOLLIP,GPS2,LGALS12,ARHGAP17,MEFV,TME…
HIPK2	0.441574	-0.0211966	2.81765e-09	3.87906e-05			TF	Factor: E2F-3:TBR2; motif: ANGTGYKANGGCGCSTTNNCRNNT; match class: 1	TF:M08207_1	0.0054361	2.26471	15641	519	448	19922	PNPLA2,ELMOD3,GTPBP3,PRKCD,SLC7A10,C2CD2,RETSAT,PEX19,TYSND1,PCYOX1,TMEM120B,ABLIM1,BTG2,ZNF236,SEC63,HOOK2,MOCS1,SDR42E1,OPHN1,VEGFB,SNCG,RIPPLY3,GSE1,TEF,FBXL12,USP21,ADCY6,PDE8B,FZD4,LPCAT4,EEA1,BCL2L13,OSBP,ZNF746,PIKFYVE,CCDC92,KIF26B,C14ORF180,MMP13,AFF1,SPATA24,ESYT3,GLB1L3,ANKS1A,SLC16A2,KCNIP2,HSPA4L,TMEM132C,SUOX,CEBPA,AGPAT2,NPR1,TYRO3,CRY2,COG1,NAT8L,MID1IP1,IDH1,DBP,SFN,STRADB,STMN1,…
ETV5	-0.331456	0.149732	2.82879e-09	3.89411e-05			TF	Factor: SP1; motif: GGGGYGGGGNS; match class: 1	TF:M01303_1	0.00642066	2.19242	3530	519	133	19922	PNPLA2,PRKCD,C2CD2,TMEM120B,HOOK2,VEGFB,RIPPLY3,GSE1,TEF,FBXL12,FZD4,HSPB7,LPCAT4,EEA1,ZNF746,AFF1,SPATA24,ESYT3,TMEM132C,AGPAT2,NAT8L,TOLLIP,GPC3,HS3ST4,RAPGEF5,EPB41,DIP2C,MEGF10,SLC25A28,YARS,RASL11B,RAD23A,ARHGAP21,MYO1C,ADRA2A,EPHA7,ZNF275,ITM2B,SYNPO,PRKAR2B,HSPA12B,ANKFY1,CD99L2,MAST3,NUDT3,LIMA1,BMPR2,C19ORF12,RXRA,HSPB6,FYCO1,PPP1R16B,MAN2B2,SH2D3C,GINS2,ASPH,CHST14,SPRYD3,DVL3,ECHDC3,IA…
RAPGEF5	0.47929	0.0268627	2.85733e-09	3.93312e-05			TF	Factor: E2F-1; motif: NGGGCGGGARV; match class: 1	TF:M07206_1	0.00784484	2.10542	10898	519	334	19922	GTPBP3,PRKCD,SLC7A10,C2CD2,TNC,PEX19,TYSND1,PCYOX1,SEC63,HOOK2,MOCS1,SDR42E1,OPHN1,VEGFB,RIPPLY3,GSE1,TEF,USP21,VPS39,PDE8B,FZD4,LPCAT4,EEA1,ZNF746,HAPLN3,CCDC92,KIF26B,ESYT3,GLB1L3,KCNIP2,HSPA4L,TMEM132C,CEBPA,AGPAT2,NPR1,CRY2,COG1,NAT8L,IDH1,DBP,STRADB,STMN1,MTCH2,TOLLIP,GPS2,ARHGAP17,TMEFF2,MYCBP2,GPC3,CS,ABHD15,FTSJ1,CLCN7,AIFM2,DGAT2,CLEC14A,SLC29A4,FBN2,HS3ST4,TESK1,E2F7,SFXN5,CITED2,ETV5,R…
NPAS2	-0.377958	0.0970034	2.90118e-09	3.99318e-05			TF	Factor: KROX; motif: CCCGCCCCCRCCCC; match class: 0	TF:M00982_0	0.00792145	2.1012	4321	519	156	19922	PNPLA2,GTPBP3,PCYOX1,BTG2,SEC63,RIPPLY3,FBXL12,USP21,LIPE,FZD4,KIF26B,GLB1L3,ANKS1A,HSPA4L,CRY2,IDH1,SFN,STMN1,CYP27B1,MTCH2,GPC3,CLCN7,DGAT2,CLEC14A,FBN2,TESK1,SFXN5,CITED2,EPB41,MEGF10,DCAF5,SLC25A28,ASH1L,FXR2,YARS,ADIPOR2,MECP2,ZNF76,RAD23A,PDK2,ARHGAP21,LYST,EIF2AK2,PPFIA2,ADRA2A,FTH1,RPL27A,USP33,CCDC50,CREBL2,CLCN6,NUDT3,LIMA1,BMPR2,HSPB6,PLIN5,FYCO1,ACSS3,MLXIPL,MAN2B2,MOXD1,GPAM,SPRYD3,D…
FCHO2	0.487752	0.0390342	3.10559e-09	4.27422e-05			TF	Factor: Sp1; motif: GGGGCGGGGC; match class: 1	TF:M07063_1	0.00970417	2.01304	3491	519	131	19922	PRKCD,C2CD2,PCYOX1,TMEM120B,BTG2,HOOK2,VEGFB,GSE1,TEF,FBXL12,FZD4,LPCAT4,EEA1,ZNF746,KIF26B,AFF1,SPATA24,KCNIP2,TMEM132C,AGPAT2,COG1,NAT8L,MTCH2,TOLLIP,GPC3,FTSJ1,SLC29A4,HS3ST4,RAPGEF5,EPB41,DIP2C,SLC25A28,ACLY,ZNF76,RASL11B,ARHGAP21,MYO1C,EIF2AK2,EPHA7,RPL27A,ZNF275,ITM2B,GNA12,PRKAR2B,HSPA12B,CD99L2,MAST3,PEX5,CLCN6,LIMA1,C19ORF12,RXRA,TRAF3IP1,PPP1R16B,MLXIPL,MAN2B2,SH2D3C,GINS2,ASPH,SPRYD3,D…
EPB41	0.411069	-0.0570438	3.11693e-09	4.28952e-05			TF	Factor: AP-2; motif: SNNNCCNCAGGCN; match class: 1	TF:M00915_1	0.0102152	1.99075	4546	519	162	19922	PNPLA2,SLC7A10,C2CD2,VEGFB,GSE1,TEF,EEA1,OSBP,ZNF746,HAPLN3,CCDC92,KIF26B,C14ORF180,ANKS1A,TMEM132C,CEBPA,AGPAT2,NAT8L,MTCH2,TOLLIP,GPS2,GPC3,CS,ABHD15,CLCN7,DGAT2,CLEC14A,TESK1,CITED2,ETV5,NPAS2,FCHO2,DIP2C,SLC25A28,HECTD3,FXR2,ALPK3,MECP2,ZNF76,PDK2,ARHGAP21,MYO1C,ADRA2A,EPHA7,ITM2B,PTHLH,GNA12,PECR,CCDC50,KDM3B,MYH10,CDO1,HSPA12B,CD99L2,CLCN6,NUDT3,C19ORF12,MKNK2,RXRA,TRAF3IP1,HSPB6,RBM17,ACSS…
AP1M1	0.367134	-0.108115	3.19935e-09	4.40263e-05			TF	Factor: SP1; motif: NRGKGGGCGGGGCN; match class: 1	TF:M09765_1	0.0103147	1.98654	3296	519	125	19922	PNPLA2,PRKCD,C2CD2,PCYOX1,TMEM120B,BTG2,HOOK2,VEGFB,GSE1,TEF,FBXL12,FZD4,LPCAT4,EEA1,ZNF746,KIF26B,AFF1,SPATA24,KCNIP2,TMEM132C,AGPAT2,COG1,STMN1,MTCH2,TOLLIP,RAB5B,GPC3,SLC29A4,HS3ST4,TESK1,RAPGEF5,EPB41,DIP2C,MECP2,ACLY,ZNF76,RASL11B,RAD23A,ARHGAP21,MYO1C,EPHA7,RPL27A,ZNF275,ITM2B,BRD7,PTHLH,PECR,EPAS1,HSPA12B,CD99L2,MAST3,PEX5,LIMA1,C19ORF12,RXRA,MLXIPL,MAN2B2,GINS2,SPRYD3,DVL3,ECHDC3,IARS2,SN…
GCNT1	-0.35322	0.122958	3.427e-09	4.71556e-05			TF	Factor: SP2; motif: GGGCGGGAC; match class: 1	TF:M01783_1	0.0162385	1.78945	4340	519	155	19922	PNPLA2,GTPBP3,PRKCD,SLC7A10,C2CD2,PCYOX1,TMEM120B,SEC63,HOOK2,MOCS1,VEGFB,SNCG,RIPPLY3,GSE1,TEF,FBXL12,USP21,FZD4,HSPB7,LPCAT4,ZNF746,ANKS1A,TMEM132C,AGPAT2,MGST1,DBP,SFN,MTCH2,TOLLIP,ARHGAP17,GPC3,CS,TESK1,RAPGEF5,FCHO2,EPB41,AP1M1,DIP2C,YARS,MECP2,ACLY,HYAL2,RASL11B,GPIHBP1,ARHGAP21,RPL27A,ZNF275,BRD7,PECR,PRKAR2B,EPAS1,HSPA12B,CD99L2,PADI2,MAST3,PEX5,ACAT1,BMPR2,C19ORF12,MKNK2,RXRA,TRAF3IP1,CH…
DIP2C	0.545625	0.11906	3.47687e-09	4.78382e-05			TF	Factor: Pax-5; motif: RRMSWGANWYCTNRAGCGKRACSRYNSM; match class: 1	TF:M00144_1	0.0230769	1.63682	7185	519	234	19922	ELMOD3,GTPBP3,SLC7A10,C2CD2,RETSAT,PEX19,TYSND1,TMEM120B,BTG2,SEC63,MOCS1,SDR42E1,OPHN1,RIPPLY3,GSE1,FBXL12,FZD4,EEA1,BCL2L13,OSBP,PIKFYVE,KIF26B,SPATA24,GLB1L3,ANKS1A,SLC16A2,KCNIP2,NPR1,NAT8L,DBP,SFN,MTCH2,TOLLIP,ARHGAP17,RAB5B,GPC3,ABHD15,FTSJ1,CLCN7,DGAT2,CLEC14A,SLC29A4,FBN2,HS3ST4,TESK1,HIPK2,FCHO2,EPB41,GCNT1,DIP2C,SLC25A28,GLUD2,ASH1L,HECTD3,ADIPOR1,YARS,ADIPOR2,MECP2,TMEM109,HYAL2,RASL11…
RPL38	-0.345276	0.131592	3.49549e-09	4.80909e-05			TF	Factor: E2F-1:TBR2; motif: NGGTGNNANGGCGCNNTNNCRNNN; match class: 1	TF:M08523_1	0.0232534	1.63351	7481	519	242	19922	PNPLA2,ELMOD3,GTPBP3,PRKCD,SLC7A10,C2CD2,RETSAT,PEX19,PCYOX1,TMEM120B,ZNF236,SEC63,HOOK2,VEGFB,RIPPLY3,GSE1,FBXL12,USP21,PDE8B,FZD4,LPCAT4,EEA1,OSBP,ZNF746,KIF26B,AFF1,ESYT3,GLB1L3,ANKS1A,HSPA4L,TMEM132C,SUOX,CEBPA,AGPAT2,CRY2,COG1,NAT8L,IDH1,STRADB,CYP27B1,MTCH2,TOLLIP,GPS2,LGALS12,ARHGAP17,CS,ABHD15,CLCN7,DGAT2,SLC29A4,HS3ST4,TESK1,ETV5,RAPGEF5,NPAS2,FCHO2,DIP2C,DCAF5,SLC25A28,ASH1L,FXR2,YARS,A…
MEGF10	-0.26657	0.215733	3.51729e-09	4.83873e-05			TF	Factor: SP1; motif: RCCMCRCCCMC; match class: 1	TF:M03920_1	0.023658	1.62602	3021	519	115	19922	PNPLA2,GTPBP3,PRKCD,C2CD2,PCYOX1,TMEM120B,HOOK2,VEGFB,GSE1,TEF,FBXL12,FZD4,ZNF746,AFF1,TMEM132C,AGPAT2,IDH1,TOLLIP,GPC3,SLC29A4,TESK1,RAPGEF5,DIP2C,SLC25A28,MECP2,ZNF76,RASL11B,RAD23A,PPFIA2,FTH1,EPHA7,RPL27A,ZNF275,ITM2B,BRD7,HSPA12B,CD99L2,MAST3,PEX5,CLCN6,LIMA1,BMPR2,C19ORF12,RXRA,HSPB6,FYCO1,MLXIPL,MAN2B2,GINS2,ASPH,SPRYD3,DVL3,ALAD,ECHDC3,SNTA1,PDPK1,RASSF4,SIRT3,FSTL3,HMGB1,CAMTA1,SNX22,TSP…
RPRD2	0.443208	-0.0150256	3.81035e-09	5.24152e-05			TF	Factor: Egr-1; motif: GCGCATGCG; match class: 1	TF:M04869_1	0.0382186	1.41773	10265	519	314	19922	PNPLA2,ELMOD3,GTPBP3,PRKCD,SLC7A10,C2CD2,RETSAT,TYSND1,TMEM120B,BTG2,ZNF236,SEC63,MOCS1,OPHN1,VEGFB,GSE1,TEF,USP21,PDE8B,FZD4,LPCAT4,EEA1,ZNF746,PIKFYVE,HAPLN3,KIF26B,AFF1,ESYT3,GLB1L3,SLC16A2,HSPA4L,TMEM132C,CEBPA,NPR1,CRY2,COG1,NAT8L,STRADB,STMN1,MTCH2,TOLLIP,GPS2,RAB5B,MYCBP2,ABHD15,FTSJ1,CLCN7,DGAT2,CLEC14A,SLC29A4,FBN2,HS3ST4,TESK1,E2F7,SFXN5,CITED2,ETV5,RAPGEF5,NPAS2,FCHO2,AP1M1,DIP2C,RPRD2…
DCAF5	0.480029	0.0321888	3.92876e-09	5.404e-05			TF	Factor: GKLF; motif: GCCMCRCCCNNN; match class: 1	TF:M01588_1	0.0448212	1.34852	3972	519	142	19922	PNPLA2,GTPBP3,PRKCD,C2CD2,PCYOX1,TMEM120B,HOOK2,VEGFB,RIPPLY3,GSE1,TEF,FBXL12,LIPE,FZD4,HSPB7,EEA1,ZNF746,AFF1,ANKS1A,TMEM132C,AGPAT2,IDH1,SFN,STRADB,STMN1,TOLLIP,ARHGAP17,GPC3,CS,TESK1,RAPGEF5,DIP2C,RPRD2,MECP2,RASL11B,GPIHBP1,RAD23A,ARHGAP21,PPFIA2,FTH1,RPL27A,ZNF275,BRD7,PECR,MYH10,HSPA12B,CD99L2,MAST3,PEX5,CLCN6,ACAT1,BMPR2,C19ORF12,RXRA,CHSY1,MLXIPL,MAN2B2,TUBG2,GINS2,ASPH,DVL3,ALAD,ECHDC3,S…
SLC25A28	0.389034	-0.0797447	3.99944e-09	5.50083e-05			TF	Factor: E2F1; motif: NNNNNGCGSSAAAN; match class: 0	TF:M08874_0	0.0455111	1.34188	5119	519	175	19922	GTPBP3,SLC7A10,TNC,ZNF236,HOOK2,MOCS1,VEGFB,TEF,USP21,FZD4,ZNF746,CCDC92,KIF26B,C14ORF180,GLB1L3,KCNIP2,HSPA4L,TMEM132C,CEBPA,NPR1,TYRO3,COG1,DUSP19,MGST1,TOLLIP,GPS2,GPC3,HS3ST4,SFXN5,NPAS2,EPB41,DIP2C,MEGF10,SLC25A28,SNX15,YARS,ADIPOR2,ALPK3,TMEM109,C1ORF74,HYAL2,LYST,EIF2AK2,PPFIA2,FTH1,ITM2B,USP33,PECR,PRKAR2B,MYH10,ANKFY1,CD99L2,TMED8,CLCN6,NUDT3,RXRA,RBM17,PPP1R16B,CHSY1,MLX,CDCP1,SH2D3C,GI…
GLUD2	0.458946	0.00572963	4.09633e-09	5.63369e-05			TF	Factor: E2F-4; motif: NNTTCCCGCCNN; match class: 1	TF:M04823_1	0.0497778	1.30296	7888	519	251	19922	GTPBP3,PRKCD,SLC7A10,TNC,PEX19,TYSND1,PCYOX1,SEC63,HOOK2,MOCS1,SDR42E1,VEGFB,RIPPLY3,GSE1,TEF,USP21,FZD4,LPCAT4,EEA1,ZNF746,HAPLN3,CCDC92,ESYT3,GLB1L3,SLC16A2,KCNIP2,HSPA4L,TMEM132C,CEBPA,AGPAT2,COG1,NAT8L,DBP,STRADB,STMN1,GPS2,TMEFF2,GPC3,CS,ABHD15,CLCN7,AIFM2,SLC29A4,FBN2,TESK1,E2F7,SFXN5,ETV5,NPAS2,FCHO2,EPB41,AP1M1,GCNT1,DIP2C,RPL38,MEGF10,DCAF5,SLC25A28,ASH1L,FXR2,ADIPOR1,YARS,ALPK3,APOB,MEC…
SNX15	0.303152	-0.174898	4.26108e-09	5.85984e-05			MIRNA	hsa-miR-17-5p	MIRNA:hsa-miR-17-5p	0.0194079	1.71202	1172	471	63	14833	TSKU,BTG2,EEA1,AFF1,SLC16A2,HSPA4L,SUOX,CRY2,NAT8L,RAB5B,MYCBP2,ABHD15,NPAS2,FCHO2,RPRD2,SLC25A28,ASH1L,FXR2,MECP2,FTH1,EPAS1,ANKFY1,LSM14A,NUDT3,LIMA1,BMPR2,MKNK2,FYCO1,CHSY1,MAN2B2,GPAM,CHST14,ELAVL2,PDPK1,GATAD1,HMGB1,RBL2,CAMTA1,EZH1,ACBD5,ARSJ,ATRX,M6PR,KLHL20,HIP1,DYNC1LI2,RTN3,SSX2IP,OCRL,SDHA,TNPO3,PRPF8,MED12,ZNF280B,TXNIP,POLM,TTC9,ANKIB1,EHMT2,NIN,PXK,HIF1AN,ACOX1
ASH1L	0.48799	0.0439761	4.35065e-09	5.98257e-05			MIRNA	hsa-miR-93-5p	MIRNA:hsa-miR-93-5p	0.0279034	1.55434	1211	471	64	14833	TSKU,TYSND1,BTG2,USP21,EEA1,AFF1,HSPA4L,CRY2,TOLLIP,RAB5B,ABHD15,SFXN5,NPAS2,FCHO2,RPRD2,MECP2,ZNF76,LYST,EPHA7,GNA12,KDM3B,ANKFY1,NUDT3,LIMA1,BMPR2,MKNK2,FYCO1,CHSY1,MAN2B2,GPAM,DVL3,PDE3B,ELAVL2,PYGL,PDPK1,GATAD1,HMGB1,CAMTA1,EZH1,ACBD5,ARSJ,M6PR,KLHL20,HIP1,DYNC1LI2,SSX2IP,OCRL,GPR137C,PRPF8,NPM1,ZNF280B,MMP3,TXNIP,FAH,POLM,TTC9,ANKIB1,NIN,PXK,CDC16,HIF1AN,ACOX1,ZC3H7A,KLB
HECTD3	0.330565	-0.144147	4.60722e-09	6.33493e-05			HPA	testis; Leydig cells[Supported,Medium]	HPA:053010_12	0.0366349	1.4361	442	278	28	9499	PEX19,COG1,CLCN7,HIPK2,FXR2,RAD23A,PDK2,RPL27A,KDM3B,RXRA,PDPK1,HMGB1,RBL2,EZH1,COPS7A,KLHDC8B,S1PR1,NAGLU,IGF2R,MCRS1,COPB1,MCM4,PRPF8,EME1,PXK,PALMD,WDR36,AKAP1
FXR2	0.231507	-0.247026	4.81008e-09	6.61338e-05
ADIPOR1	0.359381	-0.110871	4.99434e-09	6.86622e-05
YARS	-0.305156	0.170513	5.03511e-09	6.92177e-05
ADIPOR2	0.483322	0.039992	5.06921e-09	6.96813e-05
ALPK3	0.433592	-0.0228758	5.10759e-09	7.02039e-05
APOB	0.361396	-0.108135	5.15989e-09	7.09176e-05
MECP2	0.410612	-0.0505859	5.18757e-09	7.12928e-05
VSNL1	-0.303802	0.170797	5.48913e-09	7.54317e-05
ACLY	0.391273	-0.0715072	6.00837e-09	8.2561e-05
TMEM109	0.429942	-0.0230639	6.95229e-09	9.55245e-05
FCRL2	-0.408502	0.0480285	7.47544e-09	0.000102705
EPHX1	0.417841	-0.0360536	7.87665e-09	0.000108209
C1orf74	-0.411379	0.0436015	8.01476e-09	0.000110099
HYAL2	0.407982	-0.0469768	8.42401e-09	0.000115712
ZNF76	0.313852	-0.154051	8.48314e-09	0.000116516
RASL11B	-0.375862	0.0838354	9.00141e-09	0.000123625
GPIHBP1	0.361944	-0.0998065	9.00369e-09	0.000123648
RAD23A	0.364495	-0.0948977	1.0386e-08	0.00014262
PDK2	0.441466	-0.00303835	1.04999e-08	0.000144175
CUL2	0.403	-0.0495599	1.06966e-08	0.000146865
ARHGAP21	0.544485	0.13383	1.14421e-08	0.000157089
LYST	0.524145	0.106394	1.19619e-08	0.000164213
MYO1C	0.410872	-0.0378648	1.25625e-08	0.000172446
EIF2AK2	0.354784	-0.10288	1.29134e-08	0.00017725
PPFIA2	-0.405816	0.0425836	1.38028e-08	0.000189444
NMU	-0.347361	0.109678	1.44364e-08	0.000198125
ADRA2A	0.470898	0.0393419	1.51604e-08	0.000208045
FTH1	-0.327086	0.131503	1.51919e-08	0.000208463
EPHA7	-0.389271	0.0606569	1.53619e-08	0.00021078
MESP2	-0.361233	0.0929455	1.55282e-08	0.000213047
RPL27A	-0.365336	0.0871276	1.68123e-08	0.000230648
ZNF275	0.400051	-0.0464093	1.70789e-08	0.000234289
ITM2B	0.5028	0.0827507	1.71345e-08	0.000235034
MTUS1	0.539444	0.133117	1.79236e-08	0.000245841
BRD7	0.496715	0.0753911	1.79958e-08	0.000246812
USP33	0.47572	0.0490856	1.94102e-08	0.000266192
GRIN2A	-0.336528	0.117208	1.99435e-08	0.000273486
PTHLH	-0.384617	0.0621913	2.01987e-08	0.000276965
GNA12	0.388233	-0.0570224	2.15507e-08	0.000295481
SYNPO	0.393358	-0.0507962	2.18445e-08	0.000299488
PECR	0.317497	-0.136465	2.24949e-08	0.000308383
PRKAR2B	0.505616	0.0908074	2.31539e-08	0.000317393
CCDC50	0.539885	0.137867	2.40014e-08	0.000328987
KDM3B	0.431672	-0.00320022	2.41564e-08	0.000331087
EPAS1	0.404715	-0.0355519	2.46744e-08	0.000338163
PDE8A	0.495864	0.0788092	2.46885e-08	0.000338332
MYH10	0.449371	0.0193106	2.50911e-08	0.000343824
CDO1	0.489983	0.0728097	2.78165e-08	0.000381142
HSPA12B	0.389745	-0.0505136	2.98799e-08	0.000409385
ANKFY1	0.41616	-0.0188314	3.0258e-08	0.000414534
RPS21	-0.347805	0.0982813	3.09459e-08	0.000423928
CREBL2	0.514768	0.107577	3.16831e-08	0.000433995
CD99L2	0.372367	-0.0690587	3.36095e-08	0.000460349
PADI2	-0.382464	0.0570626	3.42321e-08	0.000468843
TMED8	0.488074	0.0734471	3.45097e-08	0.000472611
TPMT	-0.308797	0.139766	3.46215e-08	0.000474106
MAST3	0.34344	-0.101549	3.46553e-08	0.000474535
LSM14A	0.529489	0.129221	3.56122e-08	0.000487603
INPP5K	0.28444	-0.165288	3.60122e-08	0.000493043
PEX5	0.262029	-0.188684	3.61764e-08	0.000495254
CLCN6	0.498478	0.0878193	3.62379e-08	0.000496061
ACAT1	0.437286	0.0100807	3.73473e-08	0.000511209
NUDT3	0.488582	0.07696	4.19357e-08	0.000573974
LIMA1	0.458929	0.0400778	4.55791e-08	0.000623795
BMPR2	0.542997	0.151826	4.70431e-08	0.000643785
C19orf12	0.507779	0.104159	4.76596e-08	0.000652174
MKNK2	0.332808	-0.108651	4.80801e-08	0.00065788
RXRA	0.471594	0.0572875	4.90513e-08	0.000671119
TRAF3IP1	0.334632	-0.106235	4.93682e-08	0.000675406
HSPB6	0.405837	-0.0236646	5.06726e-08	0.000693202
PLIN5	0.264339	-0.181068	5.21655e-08	0.000713571
RBM17	0.451253	0.0324415	5.22887e-08	0.000715205
LINGO2	-0.374195	0.0603521	5.26487e-08	0.000720077
FYCO1	0.474583	0.0624596	5.36862e-08	0.000734212
ACSS3	0.485257	0.0768121	5.57238e-08	0.000762022
PPP1R16B	0.3807	-0.0519452	5.57407e-08	0.000762198
CHSY1	-0.248958	0.19593	5.60122e-08	0.000765855
MLX	0.327544	-0.111861	5.75052e-08	0.000786212
MLXIPL	0.272775	-0.170788	5.77676e-08	0.000789741
SCRG1	-0.277397	0.165922	5.77998e-08	0.000790123
GSK3B	0.426872	0.00381467	5.81092e-08	0.000794295
CDCP1	-0.419934	0.00455821	5.84229e-08	0.000798524
MAN2B2	0.473111	0.0622287	6.00458e-08	0.000820646
SH2D3C	0.336523	-0.100805	6.18762e-08	0.0008456
MOXD1	-0.274774	0.16765	6.20712e-08	0.000848203
HRASLS5	0.445513	0.0279785	6.27623e-08	0.000857583
FREM2	-0.256346	0.184774	7.16832e-08	0.000979408
TUBG2	0.302321	-0.134946	7.79983e-08	0.00106561
GINS2	-0.363866	0.0661025	7.96362e-08	0.00108791
ASPH	0.557802	0.180287	8.05723e-08	0.00110062
HNF4G	-0.300072	0.136513	8.26753e-08	0.00112926
BRIP1	-0.34067	0.0913969	8.52821e-08	0.00116478
GPAM	0.520626	0.130396	8.78508e-08	0.00119978
C17orf99	-0.433439	-0.0184815	9.03003e-08	0.00123314
CHST14	0.329231	-0.102887	9.28581e-08	0.00126798
SERINC3	0.525904	0.138495	9.37404e-08	0.00127993
RAMP2	0.354422	-0.0741748	9.5437e-08	0.001303
SPRYD3	0.236165	-0.200956	9.77784e-08	0.00133487
DVL3	0.361409	-0.0655357	9.97448e-08	0.00136162
MAOA	0.461556	0.0550953	9.97448e-08	0.00136162
ALAD	0.493477	0.0965553	1.0205e-07	0.00139288
PFKFB1	0.36957	-0.0555123	1.04057e-07	0.00142017
ECHDC3	0.337474	-0.091797	1.05428e-07	0.00143878
RGS5	0.446275	0.0372798	1.0934e-07	0.00149205
EPHX4	-0.265446	0.168946	1.10809e-07	0.00151199
MED27	-0.344447	0.0829103	1.1308e-07	0.00154286
VPS13D	-0.0324851	0.388139	1.14027e-07	0.00155566
PDE3B	0.387781	-0.0323312	1.18428e-07	0.00161559
SOX30	-0.261383	0.172001	1.20055e-07	0.00163767
ELAVL2	-0.261845	0.171424	1.20824e-07	0.00164804
APPBP2	0.569373	0.202991	1.24662e-07	0.00170027
TRMT61A	-0.389944	0.0289488	1.25106e-07	0.0017062
POU4F1	-0.29837	0.132086	1.25923e-07	0.00171721
TMED4	0.409193	-0.00593565	1.26044e-07	0.00171874
ZNF740	0.263576	-0.168645	1.29035e-07	0.00175939
SLC39A12	-0.332829	0.0937843	1.30323e-07	0.00177683
RPRM	-0.299499	0.130294	1.30832e-07	0.00178363
PYGL	0.505351	0.116221	1.33336e-07	0.00181764
IARS2	0.431952	0.0227001	1.34457e-07	0.00183278
KHNYN	0.399976	-0.0155677	1.3802e-07	0.00188122
SNTA1	0.344151	-0.0802036	1.38194e-07	0.00188345
PDPK1	0.423779	0.0134158	1.40904e-07	0.00192024
ARL2BP	0.432095	0.0236141	1.411e-07	0.00192276
GATAD1	0.480158	0.0841656	1.41347e-07	0.001926
ATXN2	0.381171	-0.0369274	1.45576e-07	0.00198348
RAB3GAP1	0.466647	0.0675845	1.48311e-07	0.00202059
ALDH3A2	0.566635	0.201864	1.5036e-07	0.00204835
LRRN4	-0.324954	0.100344	1.50537e-07	0.00205062
KCNS2	-0.30791	0.118633	1.54807e-07	0.00210862
ADHFE1	0.416486	0.00651647	1.60052e-07	0.0021799
SH3GL3	-0.337216	0.0855818	1.61905e-07	0.00220498
PLIN4	0.426779	0.0192198	1.62017e-07	0.00220635
RASSF4	0.359736	-0.0599368	1.6347e-07	0.00222597
MYCT1	0.390703	-0.023927	1.63799e-07	0.00223028
SYCP1	-0.297061	0.129405	1.65221e-07	0.00224949
GPD1L	0.366846	-0.0515559	1.65787e-07	0.00225703
SIRT3	0.328871	-0.0941086	1.70422e-07	0.00231995
EIF2B1	0.381056	-0.0346092	1.70787e-07	0.00232476
FSTL3	0.350636	-0.0693333	1.74186e-07	0.00237084
COQ6	0.344967	-0.0756757	1.75016e-07	0.00238197
HMGB1	0.486464	0.0959288	1.78995e-07	0.00243594
TULP3	0.377521	-0.0378304	1.81079e-07	0.00246412
KIAA1671	0.0209697	0.426648	1.8338e-07	0.00249525
RBL2	0.452185	0.0526476	1.84227e-07	0.0025066
DHRS7B	0.345297	-0.0742257	1.87724e-07	0.00255398
CAMTA1	-0.207915	0.219209	1.95662e-07	0.00266179
COL4A3BP	0.539879	0.168742	1.98247e-07	0.00269675
POLDIP2	0.19405	-0.232675	1.9896e-07	0.00270625
EBF3	0.417896	0.0119589	2.03855e-07	0.00277263
EZH1	0.453679	0.0562253	2.05739e-07	0.00279805
COPS7A	0.326069	-0.0942272	2.07167e-07	0.00281727
SNX22	-0.388469	0.0228931	2.0767e-07	0.00282389
CSGALNACT1	0.409678	0.00233884	2.07774e-07	0.0028251
GTF2A1	0.532606	0.159798	2.11665e-07	0.00287779
ACBD5	0.372961	-0.0407152	2.11683e-07	0.00287784
ARSJ	-0.304641	0.117142	2.15613e-07	0.00293104
MPV17	0.311152	-0.109737	2.19951e-07	0.0029898
RNF123	0.273131	-0.150272	2.2477e-07	0.00305508
PCDHB9	-0.36358	0.0503165	2.29131e-07	0.00311411
RPS10	-0.333842	0.0836761	2.34278e-07	0.00318384
PSMD1	0.42638	0.0247523	2.39012e-07	0.00324793
ST6GAL2	-0.287445	0.133948	2.41639e-07	0.00328339
KLHDC8B	0.384917	-0.0246622	2.42418e-07	0.00329373
TSPAN3	0.452321	0.0570776	2.42594e-07	0.00329589
ACVR1C	0.477489	0.0895158	2.50559e-07	0.00340385
NCSTN	0.352344	-0.0617028	2.51706e-07	0.00341918
MRPS15	0.422339	0.0208418	2.55089e-07	0.00346487
RNF13	0.532743	0.162953	2.57404e-07	0.00349606
FADS3	0.363458	-0.0485394	2.59177e-07	0.00351989
ATRX	0.465497	0.0749764	2.63415e-07	0.00357718
SCO1	0.3111	-0.106989	2.63843e-07	0.00358272
PAX6	-0.307854	0.110486	2.64707e-07	0.00359419
TSPAN14	0.311339	-0.106286	2.71481e-07	0.0036859
TPST2	0.417885	0.0164912	2.72898e-07	0.00370486
NAV3	0.479246	0.0931559	2.73889e-07	0.00371804
ACADS	0.29596	-0.122476	2.80947e-07	0.00381357
CDKN3	-0.305346	0.112048	2.85524e-07	0.00387542
KLF8	0.435478	0.0392034	2.95e-07	0.00400374
M6PR	0.343799	-0.0683197	3.06348e-07	0.00415745
CALCOCO1	0.281548	-0.135933	3.19835e-07	0.00434017
NDUFAF3	0.347814	-0.062933	3.2333e-07	0.00438727
STEAP4	0.439027	0.0450434	3.23741e-07	0.00439251
PLAC1	-0.376788	0.029629	3.23801e-07	0.00439301
PJA2	0.551709	0.192752	3.3018e-07	0.00447922
KLHL20	0.469029	0.0839422	3.50805e-07	0.00475867
ZPLD1	-0.332671	0.078675	3.51194e-07	0.00476359
S1PR1	0.374998	-0.0301367	3.57808e-07	0.00485294
RSBN1	0.489359	0.110669	3.64178e-07	0.00493898
DOLK	0.287725	-0.127074	3.69856e-07	0.00501561
MIB1	0.428068	0.0340712	3.79419e-07	0.00514492
KBTBD8	-0.328261	0.0817077	3.95935e-07	0.00536849
KLF15	0.326359	-0.0835552	4.02746e-07	0.00546043
INO80	0.297137	-0.115426	4.07328e-07	0.00552215
HIP1	0.37626	-0.0265563	4.08867e-07	0.00554261
FAM169A	-0.315194	0.0955175	4.12659e-07	0.0055936
DYNC1LI2	0.347651	-0.0592053	4.14412e-07	0.00561694
DVL2	0.270576	-0.143277	4.22026e-07	0.00571971
ENOX2	0.351774	-0.05338	4.45379e-07	0.00603578
CRYZL1	0.44393	0.0563383	4.50451e-07	0.00610406
RPLP1	-0.172231	0.241679	4.56013e-07	0.00617898
RTN3	0.47232	0.0926203	4.66293e-07	0.0063178
CRABP1	-0.441485	-0.0540363	4.71604e-07	0.00638929
RAPGEF3	0.317134	-0.0908616	4.84033e-07	0.00655719
LMF1	-0.324616	0.0822833	4.93251e-07	0.00668157
ASAH1	0.45103	0.0666421	4.93781e-07	0.00668827
ZFR2	-0.282477	0.12809	4.96334e-07	0.00672235
FMOD	0.480714	0.104748	5.08581e-07	0.00688771
TKT	0.30782	-0.100291	5.09039e-07	0.00689341
NAGPA	0.270634	-0.140146	5.13551e-07	0.006954
KIAA1549L	-0.339892	0.0642833	5.22641e-07	0.00707656
TTC17	0.337278	-0.0669731	5.30891e-07	0.00718774
FANCC	-0.390074	0.00596099	5.39006e-07	0.00729707
RPLP2	-0.344163	0.0584352	5.57412e-07	0.00754568
NAGLU	0.317682	-0.0878496	5.63176e-07	0.00762316
HTR2A	-0.289348	0.118384	5.75468e-07	0.00778895
BDNF	-0.349491	0.05183	5.77476e-07	0.00781556
SSX2IP	-0.289792	0.117749	5.81233e-07	0.00786582
BPHL	0.32681	-0.077146	5.84302e-07	0.00790678
LMCD1	-0.198352	0.212248	5.84691e-07	0.00791146
POR	0.280841	-0.127214	5.8611e-07	0.00793007
PKDCC	0.333539	-0.0690739	6.05104e-07	0.00818645
2019-03-02	0.386177	-0.00853165	6.11044e-07	0.00826621
OCRL	0.333766	-0.0684972	6.17381e-07	0.00835131
WIPI2	0.189724	-0.219769	6.25111e-07	0.00845525
FGD2	-0.198727	0.210411	6.43005e-07	0.00869664
SLC2A1	-0.298827	0.105766	6.67953e-07	0.0090334
UBASH3B	-0.353586	0.0446642	6.74753e-07	0.00912469
IGF2R	0.366112	-0.0300031	6.87072e-07	0.00929058
ABCC6	0.316753	-0.0856747	6.87896e-07	0.00930104
FBLN5	0.383154	-0.0100137	6.94449e-07	0.00938896
SLC25A18	0.32751	-0.0733149	7.06647e-07	0.00955316
MCRS1	0.223692	-0.183713	7.11971e-07	0.00962443
SDHA	0.426505	0.0426708	7.31621e-07	0.00988931
ATOH8	0.256805	-0.14907	7.33746e-07	0.00991731
TNPO3	0.294177	-0.109257	7.35812e-07	0.0099445
GPR137C	-0.345733	0.0521797	7.36322e-07	0.00995066
PSTK	-0.259609	0.146037	7.38091e-07	0.00997382
ZNF398	0.365885	-0.0289041	7.47309e-07	0.0100976
RBMS2	0.437112	0.0561486	7.5327e-07	0.0101774
NRXN3	-0.307988	0.0937966	7.5574e-07	0.0102101
TMEM59	0.407018	0.0196949	7.58528e-07	0.010247
PIK3R4	0.4481	0.0701562	7.71967e-07	0.0104277
TBRG1	0.339976	-0.0575514	7.89637e-07	0.0106656
SERPINE2	-0.262078	0.141761	8.20349e-07	0.0110796
COPB1	0.341107	-0.0554533	8.30721e-07	0.0112189
SEC31A	0.458946	0.0851615	8.43464e-07	0.0113901
MCM4	-0.351454	0.0434281	8.46062e-07	0.0114244
BNIP3L	0.591979	0.263801	8.48097e-07	0.011451
RPS29	-0.286093	0.115656	8.49981e-07	0.0114756
PRPF8	0.261672	-0.141613	8.50422e-07	0.0114807
MORC4	0.39133	0.00317709	8.65184e-07	0.0116791
RPS11	-0.268879	0.133644	8.69902e-07	0.0117419
TRAK2	0.478636	0.110761	8.75672e-07	0.0118189
DDAH2	0.376879	-0.0133587	8.87543e-07	0.0119783
CRYM	-0.391798	-0.00414699	8.87611e-07	0.0119783
C6orf89	0.433414	0.0544541	8.97966e-07	0.0121172
CLEC4D	-0.387092	0.00110022	9.04013e-07	0.0121978
NFYB	0.391219	0.00380304	9.06243e-07	0.012227
SLC19A3	0.443484	0.0670777	9.09283e-07	0.0122671
PSMA8	-0.34335	0.0513537	9.14686e-07	0.0123391
NPM1	-0.377473	0.0114294	9.5726e-07	0.0129125
GYPC	0.291726	-0.107079	9.92694e-07	0.0133895
ATP2B4	0.451374	0.078483	1.00266e-06	0.0135229
SLC10A3	0.339697	-0.0535969	1.02625e-06	0.01384
ADH4	-0.247857	0.152956	1.03275e-06	0.0139266
ARPC1A	0.349382	-0.0424763	1.03605e-06	0.01397
GDF10	0.325775	-0.0688896	1.04547e-06	0.0140961
FLII	0.278265	-0.120605	1.0517e-06	0.0141789
SCG5	-0.244238	0.156424	1.05169e-06	0.0141789
PKN2	0.416698	0.0369837	1.07145e-06	0.0144432
ISCU	0.392138	0.00780852	1.08284e-06	0.0145956
VPS72	0.269738	-0.129128	1.08823e-06	0.0146672
CUL5	0.38546	0.000135227	1.09569e-06	0.0147666
EME1	-0.374395	0.0122183	1.13478e-06	0.0152923
UVRAG	0.443208	0.0703634	1.13535e-06	0.0152988
STARD6	-0.364028	0.0240867	1.14386e-06	0.0154123
MED12	0.196047	-0.204004	1.14993e-06	0.015493
FRMD4A	0.297826	-0.0979679	1.15764e-06	0.0155957
OFCC1	-0.321677	0.0712105	1.19813e-06	0.01614
PLEKHG4	-0.200905	0.198162	1.22396e-06	0.0164868
PLIN1	0.500631	0.144642	1.22479e-06	0.0164967
TAF3	0.384099	0.000554895	1.23816e-06	0.0166756
BECN1	0.400145	0.0195364	1.23981e-06	0.0166965
KCNG1	-0.34274	0.0469358	1.24869e-06	0.0168148
ZNF280B	-0.348003	0.0404702	1.28711e-06	0.0173309
ERCC3	0.321707	-0.0699881	1.28789e-06	0.0173402
PRELP	0.461241	0.0951614	1.30484e-06	0.017567
MMP3	-0.300741	0.0928051	1.30713e-06	0.0175965
TXNIP	0.489781	0.13162	1.30896e-06	0.01762
CKAP5	0.349857	-0.0376578	1.34313e-06	0.0180785
ARL6IP5	0.436817	0.0656524	1.37695e-06	0.0185324
CAP2	0.502986	0.149676	1.38173e-06	0.0185953
SLC48A1	0.367121	-0.0172285	1.39545e-06	0.0187785
FAH	0.414027	0.0381761	1.4001e-06	0.0188397
FN1	-0.213414	0.182916	1.44482e-06	0.01944
ZCCHC24	0.451111	0.0841564	1.44529e-06	0.019445
PREB	0.269423	-0.124433	1.4818e-06	0.0199347
POLM	0.220645	-0.175085	1.48907e-06	0.020031
GCLC	0.42927	0.0577202	1.49132e-06	0.0200597
LSG1	0.406411	0.0302221	1.50416e-06	0.0202309
LETMD1	0.328872	-0.0592017	1.52592e-06	0.0205221
ABCD2	0.327555	-0.0606681	1.5263e-06	0.0205257
TTC9	-0.408422	-0.0331662	1.55334e-06	0.0208878
GPD1	0.40277	0.0266966	1.58049e-06	0.0212513
GRAMD4	0.400124	0.0237472	1.59982e-06	0.0215096
CCDC36	-0.238334	0.155671	1.60857e-06	0.0216257
CD34	0.350978	-0.033134	1.63269e-06	0.0219482
BRI3	0.35336	-0.0304018	1.63425e-06	0.0219676
GORASP1	0.320941	-0.0668421	1.63932e-06	0.0220341
ITGA7	0.362921	-0.0192993	1.64813e-06	0.0221509
APPL1	0.449456	0.0844335	1.66437e-06	0.0223675
FOS	0.440287	0.0731713	1.67426e-06	0.0224987
PPP1R12C	0.188202	-0.205592	1.69928e-06	0.0228333
ANKIB1	0.365156	-0.0161906	1.70154e-06	0.0228619
NSRP1	0.403959	0.0293716	1.70396e-06	0.0228927
KCTD6	0.502936	0.153043	1.70568e-06	0.0229141
SIX1	0.368867	-0.0118397	1.70795e-06	0.0229429
EHMT2	0.277161	-0.113842	1.70895e-06	0.0229546
MMRN2	0.432401	0.0639015	1.71753e-06	0.0230682
STK25	0.281263	-0.109366	1.71753e-06	0.0230682
SGCG	0.44013	0.0735386	1.73162e-06	0.0232539
SYNGR2	0.266273	-0.125036	1.75023e-06	0.023502
C1orf123	0.399889	0.0255216	1.8088e-06	0.0242867
NEK9	0.387481	0.0109502	1.82043e-06	0.0244411
TNFRSF25	0.331818	-0.0527693	1.84162e-06	0.0247237
ERGIC1	0.298299	-0.0896945	1.85267e-06	0.0248702
FBXO15	-0.347809	0.0340706	1.91483e-06	0.0257028
GPR146	0.398762	0.0253496	1.93908e-06	0.0260264
TMEM156	-0.45761	-0.097308	1.95686e-06	0.026263
RHBDD1	0.288533	-0.0991906	1.97838e-06	0.0265498
ASCC2	0.316174	-0.0689546	1.98175e-06	0.0265931
ARRB1	0.334479	-0.0484541	1.99343e-06	0.0267478
TP53I11	0.2466	-0.143533	1.9975e-06	0.0268004
POLI	0.463747	0.105695	2.03788e-06	0.0273402
PLA2G16	0.39222	0.0186161	2.05986e-06	0.027633
P4HA3	-0.360241	0.0186056	2.06374e-06	0.027683
NIN	0.335452	-0.0464413	2.10539e-06	0.0282396
PCBP1	0.353323	-0.0258661	2.14645e-06	0.0287881
PXK	0.439757	0.0767641	2.15838e-06	0.028946
DTX1	0.273544	-0.113611	2.18672e-06	0.0293239
GPX4	0.371104	-0.00501393	2.19672e-06	0.0294559
WIPI1	0.429105	0.0642971	2.23651e-06	0.0299872
TPBG	-0.161224	0.227545	2.2592e-06	0.0302892
SSPN	0.496587	0.14959	2.28569e-06	0.0306419
SHISA9	-0.320006	0.0622128	2.29883e-06	0.0308158
UBE2N	0.318205	-0.0641703	2.30426e-06	0.0308863
BOK	0.363474	-0.0129553	2.31355e-06	0.0310086
PPP1R11	0.374383	-8.8305e-05	2.34655e-06	0.0314485
CDC16	0.427408	0.0631184	2.35779e-06	0.0315968
EEPD1	0.240808	-0.146784	2.36253e-06	0.0316579
STK31	-0.337012	0.0426358	2.37721e-06	0.0318522
TMED2	0.336765	-0.042886	2.381e-06	0.0319006
SMCR8	0.365945	-0.00946686	2.4024e-06	0.032185
TOM1L2	0.334151	-0.0449582	2.50613e-06	0.0335722
NOTCH4	0.256234	-0.129586	2.51927e-06	0.0337456
ZNF318	0.413685	0.0477344	2.53642e-06	0.0339729
PALMD	0.391637	0.0214945	2.54289e-06	0.0340569
MARVELD2	-0.27281	0.11179	2.55468e-06	0.0342123
RBPMS2	0.374194	0.00117859	2.56124e-06	0.0342976
WDR36	0.378657	0.00638534	2.56232e-06	0.0343095
AKAP1	0.389483	0.0191721	2.57576e-06	0.0344869
NPLOC4	0.325484	-0.0540388	2.59944e-06	0.0348013
EXOC6B	0.435369	0.0746153	2.61663e-06	0.0350289
HIF1AN	0.372801	2.09175e-06	2.62856e-06	0.0351859
MAGEC1	-0.33876	0.0384411	2.70998e-06	0.0362731
MAPK10	0.28033	-0.102734	2.71195e-06	0.0362967
MLEC	0.328147	-0.0501564	2.74218e-06	0.0366986
AKNA	0.318702	-0.0606366	2.74804e-06	0.0367742
ASXL3	-0.374126	-0.0024755	2.77651e-06	0.0371525
GSTM4	0.339896	-0.036709	2.78245e-06	0.0372292
CLDN5	0.36313	-0.0101293	2.79615e-06	0.0374096
VEPH1	-0.239744	0.144883	2.82982e-06	0.0378574
THG1L	-0.368922	0.00312789	2.84799e-06	0.0380976
STAC	-0.339042	0.0371752	2.86476e-06	0.038319
EIF2S2	0.225136	-0.159669	2.8809e-06	0.038532
DOCK6	0.29863	-0.0818853	2.88469e-06	0.0385798
RAB2B	0.457022	0.10316	2.89691e-06	0.0387404
PALM	0.388352	0.0198981	2.90623e-06	0.038862
TBC1D9B	0.381449	0.0119326	2.92928e-06	0.0391674
AREG	-0.27406	0.107958	2.96244e-06	0.0396079
NR1D2	0.593375	0.285168	2.97442e-06	0.039765
ACOX1	0.417935	0.0556153	2.9822e-06	0.0398661
PTPRF	0.438013	0.0801017	2.98549e-06	0.0399071
PDE4A	0.398882	0.0329526	3.01033e-06	0.0402361
PIK3C2B	0.289097	-0.0913485	3.04035e-06	0.0406343
NPRL3	0.2227	-0.161164	3.0595e-06	0.0408871
DAAM2	0.36069	-0.0113316	3.07119e-06	0.0410403
TRIM46	-0.438806	-0.0816403	3.08593e-06	0.0412342
ZZEF1	0.30854	-0.0693648	3.18119e-06	0.0425039
DIAPH3	-0.278934	0.10151	3.18513e-06	0.0425534
GLDC	-0.397907	-0.032771	3.18697e-06	0.0425748
ANXA6	0.349908	-0.0229187	3.20846e-06	0.0428586
NFE2L1	0.439837	0.0837442	3.24091e-06	0.0432889
C4orf47	-0.2974	0.0811717	3.25461e-06	0.0434685
FOLH1	-0.411688	-0.0499455	3.32375e-06	0.0443887
VIPR2	-0.300966	0.0765685	3.393e-06	0.0453102
CDAN1	0.180333	-0.201931	3.43823e-06	0.0459107
TSEN15	0.368039	-0.000826147	3.45671e-06	0.0461539
ESF1	0.37292	0.00532277	3.5569e-06	0.0474882
ZBTB16	0.420657	0.0619778	3.56805e-06	0.0476334
AASDHPPT	0.369322	0.00149861	3.62934e-06	0.048448
ZC3H7A	0.489986	0.149067	3.68952e-06	0.0492477
KLB	0.449736	0.0983098	3.71412e-06	0.0495723
KCNV1	-0.309399	0.0656639	3.73608e-06	0.0498617

## Sheet: Array_Healthy_Vs_Her2
DIFFERENTIALLY CO-EXPRESSED GENES							ENRICHMENT ANALYSIS OF THE DIFFERENTIALLY COEXPRESSED GENES
Genes	Cor_Healthy	Cor_Her2	Healthy_Vs_Her2_p	Healthy_Vs_Her2_p.adjusted			source	term_name	term_id	adjusted_p_value	negative_log10_of_adjusted_p_value	term_size	query_size	intersection_size	effective_domain_size	intersections
ABCC6	0.316753	-0.111653	5.01189e-07	0.00679613			GO:MF	coenzyme binding	GO:0050662	1.11306e-06	5.95348	286	488	29	17612	ACADL,ACAT1,ACBD5,ACOX2,ADH4,AIFM2,COQ6,CRY2,CRYM,CRYZL1,CYB5R1,DECR1,GCLC,GPD1,HACL1,HIBADH,IDH1,MICAL2,NOS3,P4HA3,PC,PDXK,POR,PYGL,SCP2,SDHA,STEAP4,SUOX,TPMT
ABHD15	0.475514	-0.0437666	1.50033e-10	2.07376e-06			GO:MF	cofactor binding	GO:0048037	1.54964e-06	5.80977	505	488	40	17612	ACADL,ACAT1,ACBD5,ACLY,ACO2,ACOX2,ADH4,AIFM2,BRIP1,COQ6,CRY2,CRYM,CRYZL1,CYB5D2,CYB5R1,CYP27B1,DECR1,GCLC,GPD1,GSTM4,HACL1,HIBADH,IDH1,ISCU,MGST1,MICAL2,MOCS1,NOS3,P4HA3,PC,PDXK,POR,PYGL,SCP2,SDHA,SDHD,SLC48A1,STEAP4,SUOX,TPMT
ABI2	0.0878962	0.460986	2.77826e-06	0.0371842			GO:MF	oxidoreductase activity	GO:0016491	0.000634696	3.19743	752	488	45	17612	ACADL,ACOX2,ADH4,ADHFE1,AIFM2,ALDH3A2,ALDH4A1,ALOXE3,ASPH,CDO1,COQ6,CRYM,CRYZL1,CYB5R1,CYP27B1,DECR1,DHRS3,FADS3,GLUD2,GPD1,GPX4,HIBADH,HSDL2,IDH1,MAOA,MGST1,MICAL2,NDUFV3,NOS3,P4HA3,PCYOX1,PECR,PIPOX,POR,PRDX6,QSOX1,RETSAT,RSBN1,SDHA,SDHD,SDR42E1,SOD1,STEAP4,SUOX,TXNDC12
ABLIM1	0.557892	0.0319265	8.71546e-12	1.20666e-07			GO:MF	catalytic activity	GO:0003824	0.00426023	2.37057	6023	488	213	17612	ABCC6,ABHD15,ACADL,ACAT1,ACLY,ACO2,ACOT4,ACOX2,ACSL1,ACSS3,ACVR1C,ADAM32,ADCY6,ADH4,ADHFE1,AGMAT,AGPAT2,AIFM2,ALAD,ALDH3A2,ALDH4A1,ALOXE3,ALPK3,AMZ2,ANG,APLF,APPBP2,ARAF,ASAH1,ASH1L,ASNA1,ASPH,ASS1,ATP6V0C,ATP6V0D2,BMPR2,BRIP1,BTD,CDO1,CHST14,CHSY1,CLCA4,COL4A3BP,COQ6,CRY2,CRYM,CRYZL1,CS,CTDSP1,CYB5R1,CYP27B1,DECR1,DGAT1,DGAT2,DHRS3,DIP2C,DIS3L,DOLK,DPYSL5,DTX1,DUSP19,DYNC1LI2,ECHDC3,ECHS1,EIF2AK…
ACADL	0.422792	0.00103141	2.76327e-07	0.00376026			GO:MF	nucleotide binding	GO:0000166	0.00455183	2.34181	2154	488	93	17612	ABCC6,ACADL,ACBD5,ACLY,ACOX2,ACSL1,ACSS3,ACVR1C,ADCY6,ADH4,AIFM2,ALPK3,APLF,ARAF,ASNA1,ASS1,BMPR2,BRIP1,CLCN6,CLCN7,COQ6,CRY2,CRYM,CRYZL1,CYB5R1,DECR1,DHRS3,DYNC1LI2,EIF2AK2,EPHA7,ERCC3,GCLC,GLUD2,GLUL,GPD1,GSK3B,GTPBP3,HIBADH,HSPA4L,IARS2,IDH1,ITM2B,KIF18A,KIF26B,KIF6,MAST3,MCM4,MECP2,MICAL2,MKNK2,MOCS1,MYO1C,MYO5B,NAV3,NEK2,NME6,NOS3,NPR1,PC,PDE4A,PDK2,PDXK,PEBP1,PFKFB1,PIK3C2B,PIK3R4,PIKFYVE,P…
ACAT1	0.437286	0.0608703	3.19523e-06	0.0427074			GO:MF	nucleoside phosphate binding	GO:1901265	0.00463878	2.3336	2155	488	93	17612	ABCC6,ACADL,ACBD5,ACLY,ACOX2,ACSL1,ACSS3,ACVR1C,ADCY6,ADH4,AIFM2,ALPK3,APLF,ARAF,ASNA1,ASS1,BMPR2,BRIP1,CLCN6,CLCN7,COQ6,CRY2,CRYM,CRYZL1,CYB5R1,DECR1,DHRS3,DYNC1LI2,EIF2AK2,EPHA7,ERCC3,GCLC,GLUD2,GLUL,GPD1,GSK3B,GTPBP3,HIBADH,HSPA4L,IARS2,IDH1,ITM2B,KIF18A,KIF26B,KIF6,MAST3,MCM4,MECP2,MICAL2,MKNK2,MOCS1,MYO1C,MYO5B,NAV3,NEK2,NME6,NOS3,NPR1,PC,PDE4A,PDK2,PDXK,PEBP1,PFKFB1,PIK3C2B,PIK3R4,PIKFYVE,P…
ACBD5	0.372961	-0.0835927	5.60007e-08	0.000766649			GO:MF	lipase binding	GO:0035473	0.00503406	2.29808	6	488	4	17612	APOA5,APOB,GPIHBP1,PLIN5
ACLY	0.391273	-0.0247714	5.66894e-07	0.00768255			GO:MF	identical protein binding	GO:0042802	0.00715773	2.14522	1707	488	77	17612	ACAT1,ACOX2,ADIPOR1,ADIPOR2,ADRA2A,ALAD,ALDH3A2,ALDH4A1,ANG,ANXA7,AQP1,ASS1,BCL2L2,BECN1,BNIP3L,BOK,BRI3,CAP2,CDH2,CEBPA,CRYM,DAZAP2,DGAT2,DVL2,E2F7,EEA1,EIF2AK2,EIF2B1,EPHX2,FBLN5,FCHO2,FXR2,FZD4,GLUL,GNPTG,GPD1,GPX4,GSTM4,HACL1,HOOK2,HSPB6,IDH1,ITGA2B,KCNH2,KCTD6,MEFV,MGST1,MID1IP1,MLX,MYCBP2,PC,PDK2,PDXK,PEX11A,PFKFB1,PLIN5,PON2,PRDX6,PYGL,RPRD1B,RPS19,RRAGA,SFN,SH3GL3,SH3GLB1,SOD1,SPATA24,STK…
ACO2	0.351224	-0.0845399	2.51816e-07	0.00342822			GO:MF	flavin adenine dinucleotide binding	GO:0050660	0.00742607	2.12924	80	488	11	17612	ACADL,ACOX2,AIFM2,COQ6,CRY2,CYB5R1,MICAL2,NOS3,POR,SDHA,STEAP4
ACOT4	0.348236	-0.0567154	1.60141e-06	0.0215406			GO:MF	enzyme binding	GO:0019899	0.00964666	2.01562	2285	488	96	17612	ABI2,ACAT1,ADCY6,ADIPOR1,ADRA2A,APOA5,APOB,ARHGAP17,ATP6V0C,BECN1,BICD1,BOK,CAP2,CCDC50,CDH2,CEBPA,CITED2,CRY2,DAAM2,DAZAP2,DIS3L,DTX1,DUSP19,DVL2,DVL3,EIF2B1,EMP2,EPAS1,EPHX1,FGD2,FZD4,GPIHBP1,GRIN2A,GSK3B,GSTM4,GYS1,HYAL2,IQGAP3,ITSN1,KCNH2,KLB,LGALS3,LIPE,MCF2,MICAL2,MYCBP2,MYO1C,MYO5B,NEK2,NPLOC4,NPR1,NR1H2,PEBP1,PEX19,PEX5,PFKFB1,PJA2,PLIN5,POR,PPP1R11,PPP2R5A,PRDX6,PREB,PRKAR2B,PRKCD,PSMD1,…
ACOX2	0.530734	0.0416873	3.52122e-10	4.86316e-06			GO:MF	anion binding	GO:0043168	0.0207201	1.68361	2792	488	111	17612	ABCC6,ACADL,ACBD5,ACLY,ACOX2,ACSL1,ACSS3,ACVR1C,ADCY6,ADH4,AIFM2,ALPK3,ANG,ANXA7,APOA5,APOB,ARAF,ASNA1,ASS1,BMPR2,BRIP1,CD34,CHST14,CLCN6,CLCN7,COL4A3BP,COQ6,CRABP1,CRY2,CYB5R1,DECR1,DYNC1LI2,EEA1,EIF2AK2,EPHA7,ERCC3,FCHO2,FGD2,FOLH1,GCLC,GLUD2,GLUL,GSK3B,GSTM4,GTPBP3,HACL1,HSPA4L,HYAL2,IARS2,ITM2B,KIF18A,KIF26B,KIF6,MAST3,MCM4,MGST1,MICAL2,MKNK2,MOCS1,MYO1C,MYO5B,NAV3,NEK2,NME6,NOS3,NPR1,OPHN1,O…
ACSL1	0.465543	0.0513926	2.31976e-07	0.00316044			GO:MF	small molecule binding	GO:0036094	0.0214349	1.66888	2546	488	103	17612	ABCC6,ACADL,ACBD5,ACLY,ACOX2,ACSL1,ACSS3,ACVR1C,ADCY6,ADH4,AIFM2,ALPK3,APLF,APOA5,ARAF,ASNA1,ASS1,BMPR2,BRIP1,CLCN6,CLCN7,COQ6,CRABP1,CRY2,CRYM,CRYZL1,CYB5R1,DECR1,DHRS3,DYNC1LI2,EIF2AK2,EPHA7,ERCC3,GCLC,GLUD2,GLUL,GPD1,GSK3B,GTPBP3,GYS1,HACL1,HIBADH,HSPA4L,HYAL2,IARS2,IDH1,ITM2B,KIF18A,KIF26B,KIF6,MAST3,MCM4,MECP2,MICAL2,MKNK2,MOCS1,MYO1C,MYO5B,NAV3,NEK2,NME6,NOS3,NPR1,P4HA3,PC,PDE4A,PDK2,PDXK,P…
ACSS3	0.485257	-0.0471057	4.45257e-11	6.15835e-07			GO:MF	protein binding	GO:0005515	0.0237352	1.62461	11722	488	365	17612	ABI2,ABLIM1,ACAT1,ACLY,ACOT4,ACOX2,ACVR1C,ADCY6,ADIPOR1,ADIPOR2,ADRA2A,AFAP1L1,AFF1,AKAP1,ALAD,ALDH3A2,ALDH4A1,ALOXE3,ANG,ANKS1A,ANXA7,AP1M1,APLF,APOA5,APOB,APPBP2,AQP1,ARAF,ARHGAP17,ARHGAP21,ARHGAP31,ARL2BP,ARMC1,ASNA1,ASPH,ASS1,ATP6V0C,ATP6V0D2,ATPAF1,ATXN2,AVPI1,BCAP31,BCL2L13,BCL2L2,BDNF,BECN1,BICD1,BMPR2,BNIP3L,BOK,BRD7,BRI3,BRIP1,BTBD2,BTG2,C10ORF67,C17ORF99,C6ORF89,CALCOCO1,CAP2,CCDC36,CCD…
ACVR1C	0.477489	0.0292737	2.14238e-08	0.000294084			GO:BP	catabolic process	GO:0009056	8.96191e-09	8.0476	2551	495	129	17710	ACADL,ACAT1,ACBD5,ACOT4,ACOX2,ACSL1,ADH4,ADHFE1,ADRA2A,ALAD,ALDH3A2,ALDH4A1,ANXA7,APOA5,APOB,ARAF,ATP6V0C,ATP6V0D2,BCAP31,BECN1,BNIP3L,BOK,BTG2,C19ORF12,CCDC47,CDC16,CDO1,CEBPA,CRABP1,CRYM,CSDE1,CYP27B1,DDA1,DDB1,DECR1,DIS3L,ECHS1,EPHX1,EPHX2,FAH,FBXL12,FBXL3,FMOD,FUT2,FXR2,GCLC,GLUD2,GLUL,GPC3,GPD1,GRIN2A,GSK3B,GSTM4,HACL1,HECTD3,HIBADH,HYAL2,IDH1,INPP5K,KCTD6,KLHL20,LGALS12,LIPE,MAN2B2,MAOA,MBD…
ADAM32	-0.328267	0.0933215	7.01145e-07	0.00949			GO:BP	small molecule metabolic process	GO:0044281	3.29256e-08	7.48247	1887	495	103	17710	ACADL,ACAT1,ACBD5,ACLY,ACO2,ACOT4,ACOX2,ACSL1,ACSS3,ADCY6,ADH4,ADHFE1,ADIPOR1,ADIPOR2,AGMAT,AGPAT2,ALDH3A2,ALDH4A1,ALOXE3,APOA5,APOB,ASS1,BTD,CDO1,CEBPA,CHST14,CHSY1,COQ6,CRABP1,CRYM,CRYZL1,CS,CYP27B1,DECR1,DGAT1,DGAT2,DHRS3,ECHS1,EPHX1,EPHX2,FADS3,FAH,FMOD,FOLH1,FUT2,GCLC,GLUD2,GLUL,GPD1,GPX4,GSK3B,GSTM4,HACL1,HIBADH,HYAL2,IARS2,IDH1,INPP5K,ISCU,LIMA1,LIPE,MAN2B2,MBD4,MBTPS1,MECP2,MID1IP1,NFYB,N…
ADCY6	0.420694	-0.131357	3.35328e-11	4.63859e-07			GO:BP	oxoacid metabolic process	GO:0043436	5.9883e-08	7.2227	1074	495	70	17710	ACADL,ACAT1,ACBD5,ACLY,ACO2,ACOT4,ACOX2,ACSL1,ADHFE1,ADIPOR1,ADIPOR2,AGMAT,ALDH3A2,ALDH4A1,ALOXE3,APOA5,ASS1,BTD,CDO1,CHST14,CHSY1,CRABP1,CRYM,CS,DECR1,DGAT2,ECHS1,EPHX2,FADS3,FAH,FMOD,FOLH1,GCLC,GLUD2,GLUL,GPD1,GPX4,GSTM4,HACL1,HIBADH,HYAL2,IARS2,IDH1,LIPE,MECP2,MID1IP1,NOS3,NR1H2,OSBP,P4HA3,PC,PCYOX1,PDK2,PECR,PEX5,PFKFB1,PGM1,PIPOX,PLIN5,PON2,POR,PRELP,PRKAR2B,SCP2,SDHA,SERINC3,SUOX,TPST2,TYSN…
ADH4	-0.247857	0.224037	3.96041e-08	0.000542853			GO:BP	cellular catabolic process	GO:0044248	8.14408e-08	7.08916	2214	495	114	17710	ACADL,ACAT1,ACBD5,ACOT4,ACOX2,ACSL1,ADH4,ADHFE1,ADRA2A,ALAD,ALDH3A2,ALDH4A1,ANXA7,APOA5,APOB,ARAF,ATP6V0C,ATP6V0D2,BCAP31,BECN1,BNIP3L,BOK,BTG2,C19ORF12,CCDC47,CDC16,CDO1,CEBPA,CRABP1,CRYM,CSDE1,CYP27B1,DDA1,DDB1,DECR1,DIS3L,ECHS1,EPHX1,EPHX2,FAH,FBXL12,FBXL3,FMOD,FXR2,GCLC,GLUD2,GLUL,GPD1,GSK3B,GSTM4,HACL1,HECTD3,HIBADH,HYAL2,IDH1,KCTD6,KLHL20,LIPE,MAOA,MBD4,MEFV,NOS3,NPLOC4,OPHN1,PCYOX1,PDE4A,P…
ADHFE1	0.416486	-0.0553484	1.22693e-08	0.000168605			GO:BP	lipid metabolic process	GO:0006629	1.14456e-07	6.94136	1433	495	84	17710	ABHD15,ACADL,ACAT1,ACBD5,ACLY,ACOT4,ACOX2,ACSL1,ADH4,ADIPOR1,ADIPOR2,ADRA2A,AGPAT2,ALDH3A2,ALOXE3,ANG,APOA5,APOB,ASAH1,CEBPA,COL4A3BP,CRABP1,CYB5R1,CYP27B1,DECR1,DGAT1,DGAT2,DHRS3,DOLK,ECHS1,EPHX2,FADS3,GPC3,GPD1,GPS2,GPX4,GSTM4,HACL1,HRASLS5,IDH1,INPP5K,KLB,LGALS12,LIMA1,LIPE,LPCAT4,MBTPS1,MECP2,MID1IP1,NFYB,NR1H2,OSBP,PC,PDK2,PECR,PEX11A,PEX5,PIK3C2B,PIK3R4,PIKFYVE,PLA2G16,PLIN1,PLIN5,PNPLA2,PO…
ADIPOR1	0.359381	-0.117875	1.62751e-08	0.000223522			GO:BP	organic acid metabolic process	GO:0006082	1.37166e-07	6.86275	1094	495	70	17710	ACADL,ACAT1,ACBD5,ACLY,ACO2,ACOT4,ACOX2,ACSL1,ADHFE1,ADIPOR1,ADIPOR2,AGMAT,ALDH3A2,ALDH4A1,ALOXE3,APOA5,ASS1,BTD,CDO1,CHST14,CHSY1,CRABP1,CRYM,CS,DECR1,DGAT2,ECHS1,EPHX2,FADS3,FAH,FMOD,FOLH1,GCLC,GLUD2,GLUL,GPD1,GPX4,GSTM4,HACL1,HIBADH,HYAL2,IARS2,IDH1,LIPE,MECP2,MID1IP1,NOS3,NR1H2,OSBP,P4HA3,PC,PCYOX1,PDK2,PECR,PEX5,PFKFB1,PGM1,PIPOX,PLIN5,PON2,POR,PRELP,PRKAR2B,SCP2,SDHA,SERINC3,SUOX,TPST2,TYSN…
ADIPOR2	0.483322	0.00366205	2.24203e-09	3.08929e-05			GO:BP	carboxylic acid metabolic process	GO:0019752	2.00407e-07	6.69809	985	495	65	17710	ACADL,ACAT1,ACBD5,ACLY,ACO2,ACOT4,ACOX2,ACSL1,ADHFE1,ADIPOR1,ADIPOR2,AGMAT,ALDH3A2,ALDH4A1,ALOXE3,APOA5,ASS1,BTD,CDO1,CHST14,CRABP1,CRYM,CS,DECR1,DGAT2,ECHS1,EPHX2,FADS3,FAH,FOLH1,GCLC,GLUD2,GLUL,GPD1,GPX4,GSTM4,HACL1,HIBADH,HYAL2,IARS2,IDH1,LIPE,MECP2,MID1IP1,NOS3,NR1H2,OSBP,P4HA3,PC,PCYOX1,PDK2,PECR,PEX5,PFKFB1,PGM1,PIPOX,PLIN5,PON2,POR,PRKAR2B,SCP2,SDHA,SERINC3,TYSND1,YARS
ADRA2A	0.470898	-0.0181761	1.49487e-09	2.06098e-05			GO:BP	oxidation-reduction process	GO:0055114	3.71415e-06	5.43014	1009	495	63	17710	ACADL,ACAT1,ACO2,ACOX2,ADH4,ADHFE1,ADIPOR1,ADIPOR2,AIFM2,ALDH3A2,ALDH4A1,ALOXE3,ASPH,CDO1,COQ6,CRYM,CRYZL1,CS,CYB5R1,CYP27B1,DECR1,DGAT2,DHRS3,ECHS1,FADS3,GLUD2,GPD1,GPX4,GSK3B,GYS1,HACL1,HIBADH,HSDL2,IDH1,INPP5K,MAOA,MECP2,MGST1,MICAL2,NDUFV3,NOS3,P4HA3,PCYOX1,PECR,PEX5,PGM1,PIPOX,PLIN5,POR,PRDX6,PYGL,QSOX1,RETSAT,RSBN1,SCP2,SDHA,SDHD,SDR42E1,SOD1,STEAP4,SUOX,TXNDC12,TYSND1
AFAP1L1	0.425431	0.0227381	8.31773e-07	0.0112406			GO:BP	cellular lipid metabolic process	GO:0044255	5.84502e-06	5.23321	1094	495	66	17710	ABHD15,ACADL,ACAT1,ACBD5,ACLY,ACOT4,ACOX2,ACSL1,ADH4,ADIPOR1,ADIPOR2,AGPAT2,ALDH3A2,ALOXE3,ANG,APOA5,APOB,ASAH1,COL4A3BP,CRABP1,DECR1,DGAT1,DGAT2,DHRS3,DOLK,ECHS1,EPHX2,FADS3,GPC3,GPD1,GPX4,GSTM4,HACL1,HRASLS5,IDH1,INPP5K,KLB,LIPE,LPCAT4,MECP2,MID1IP1,NR1H2,PDK2,PECR,PEX5,PIK3C2B,PIK3R4,PIKFYVE,PLA2G16,PLIN5,PNPLA2,PON2,POR,PRDX6,PRKAR2B,PRKCD,RAB14,RBP4,RETSAT,SCP2,SERINC1,SERINC3,SH3GLB1,ST8SIA…
AFF1	0.575893	0.0935033	1.33559e-10	1.84631e-06			GO:BP	carboxylic acid catabolic process	GO:0046395	5.88949e-06	5.22992	270	495	28	17710	ACADL,ACAT1,ACBD5,ACOT4,ACOX2,ADHFE1,ALDH3A2,ALDH4A1,CDO1,CRABP1,CRYM,DECR1,ECHS1,FAH,GLUD2,GLUL,HACL1,HIBADH,HYAL2,LIPE,NOS3,PCYOX1,PECR,PEX5,PIPOX,PLIN5,SCP2,TYSND1
AGMAT	-0.332142	0.0718389	1.90059e-06	0.0255268			GO:BP	organic acid catabolic process	GO:0016054	5.88949e-06	5.22992	270	495	28	17710	ACADL,ACAT1,ACBD5,ACOT4,ACOX2,ADHFE1,ALDH3A2,ALDH4A1,CDO1,CRABP1,CRYM,DECR1,ECHS1,FAH,GLUD2,GLUL,HACL1,HIBADH,HYAL2,LIPE,NOS3,PCYOX1,PECR,PEX5,PIPOX,PLIN5,SCP2,TYSND1
AGPAT2	0.438423	-0.128265	7.78202e-12	1.07765e-07			GO:BP	organic substance catabolic process	GO:1901575	6.40381e-06	5.19356	2126	495	105	17710	ACADL,ACAT1,ACBD5,ACOT4,ACOX2,ADH4,ADHFE1,ADRA2A,ALAD,ALDH3A2,ALDH4A1,APOA5,APOB,ARAF,BCAP31,BECN1,BNIP3L,BTG2,CCDC47,CDC16,CDO1,CEBPA,CRABP1,CRYM,CSDE1,CYP27B1,DDA1,DDB1,DECR1,DIS3L,ECHS1,EPHX2,FAH,FBXL12,FBXL3,FMOD,FUT2,FXR2,GCLC,GLUD2,GLUL,GPC3,GPD1,GRIN2A,GSK3B,HACL1,HECTD3,HIBADH,HYAL2,IDH1,INPP5K,KCTD6,KLHL20,LGALS12,LIPE,MAN2B2,MAOA,MBD4,MYCBP2,NAGLU,NOS3,NPLOC4,OPHN1,PCYOX1,PDE4A,PDE8B,PE…
AIFM2	0.433639	-0.00392962	8.93073e-08	0.00122083			GO:BP	peroxisome organization	GO:0007031	1.14268e-05	4.94208	80	495	15	17710	ACOT4,ACOX2,EPHX2,HACL1,IDH1,MPV17,PECR,PEX11A,PEX19,PEX5,PIPOX,PLA2G16,SCP2,SEC16B,TYSND1
AKAP1	0.389483	-0.0306771	4.52262e-07	0.00613583			GO:BP	organic hydroxy compound metabolic process	GO:1901615	2.14201e-05	4.66918	524	495	40	17710	ACADL,ACLY,ACO2,ACOX2,ADH4,ALDH3A2,APOA5,APOB,CEBPA,CRYM,CYB5R1,CYP27B1,DGAT1,DGAT2,DHRS3,EPAS1,EPHX1,EPHX2,FAH,GPD1,GRIN2A,IDH1,INPP5K,LIMA1,LIPE,MAOA,MBTPS1,MECP2,NFYB,NPR1,OSBP,PDXK,PECR,POR,RBP4,RETSAT,RXRA,SCP2,SNX17,SOD1
ALAD	0.493477	0.108794	8.38743e-07	0.0113306			GO:BP	monocarboxylic acid metabolic process	GO:0032787	2.80573e-05	4.55195	594	495	43	17710	ACADL,ACAT1,ACBD5,ACLY,ACOT4,ACOX2,ACSL1,ADIPOR1,ADIPOR2,ALDH3A2,ALDH4A1,ALOXE3,APOA5,BTD,CHST14,CRABP1,DECR1,DGAT2,ECHS1,EPHX2,FADS3,FAH,GPD1,GPX4,GSTM4,HACL1,IDH1,LIPE,MID1IP1,NR1H2,OSBP,PC,PDK2,PECR,PEX5,PFKFB1,PGM1,PLIN5,PON2,POR,PRKAR2B,SCP2,TYSND1
ALDH3A2	0.566635	0.113993	1.64348e-09	2.26554e-05			GO:BP	fatty acid metabolic process	GO:0006631	2.92137e-05	4.53441	366	495	32	17710	ACADL,ACAT1,ACBD5,ACLY,ACOT4,ACOX2,ACSL1,ADIPOR1,ADIPOR2,ALDH3A2,ALOXE3,APOA5,DECR1,DGAT2,ECHS1,EPHX2,FADS3,GPX4,GSTM4,HACL1,LIPE,MID1IP1,NR1H2,PDK2,PECR,PEX5,PLIN5,PON2,POR,PRKAR2B,SCP2,TYSND1
ALDH4A1	0.343236	-0.0943665	2.39496e-07	0.00326193			GO:BP	fatty acid oxidation	GO:0019395	3.31106e-05	4.48003	99	495	16	17710	ACADL,ACAT1,ACOX2,ADIPOR1,ADIPOR2,ALDH3A2,DECR1,DGAT2,ECHS1,HACL1,PECR,PEX5,PLIN5,POR,SCP2,TYSND1
ALOXE3	-0.385261	0.0124954	1.74332e-06	0.0234302			GO:BP	lipid biosynthetic process	GO:0008610	4.39925e-05	4.35662	716	495	48	17710	ACADL,ACLY,ACOX2,ACSL1,ADIPOR1,ADIPOR2,AGPAT2,ALDH3A2,ALOXE3,ANG,APOA5,APOB,COL4A3BP,CYB5R1,CYP27B1,DGAT1,DGAT2,DOLK,EPHX2,FADS3,GPD1,GPX4,GSTM4,IDH1,INPP5K,KLB,LPCAT4,MBTPS1,MID1IP1,NFYB,NR1H2,OSBP,PECR,PIK3C2B,PIK3R4,PIKFYVE,PLA2G16,PLIN5,POR,PRKCD,RAB14,SCP2,SDR42E1,SERINC1,SH3GLB1,SOD1,ST8SIA5,THRSP
ALPK3	0.433592	0.014737	2.84527e-07	0.00387127			GO:BP	lipid oxidation	GO:0034440	4.44903e-05	4.35173	101	495	16	17710	ACADL,ACAT1,ACOX2,ADIPOR1,ADIPOR2,ALDH3A2,DECR1,DGAT2,ECHS1,HACL1,PECR,PEX5,PLIN5,POR,SCP2,TYSND1
AMZ2	0.409427	0.00348853	8.38074e-07	0.0113224			GO:BP	cellular component organization	GO:0016043	6.16557e-05	4.21003	6310	495	235	17710	ABI2,ABLIM1,ACADL,ACAT1,ACOT4,ACOX2,ACVR1C,ADCY6,ADIPOR1,ADIPOR2,ADRA2A,AIFM2,ALAD,ANG,ANXA7,AP1M1,APOA5,APOB,AQP1,ARHGAP17,ARHGAP21,ASH1L,ASNA1,ASPH,ATPAF1,ATXN2,BDNF,BECN1,BICD1,BMPR2,BNIP3L,BOK,BRD7,BRD8,BRIP1,BTG2,C6ORF89,CAP2,CBLN2,CCDC36,CCDC47,CD34,CDC16,CDH2,CEBPA,CELF4,CFAP46,CHCHD10,CIDEC,CLCN6,COG1,COL4A3BP,COPS7A,CREB3L2,CSMD3,CUTC,CYP27B1,DAAM2,DDB1,DECR1,DGAT1,DIXDC1,DPYSL5,DVL2,DVL…
ANG	0.380387	-0.0173524	1.82982e-06	0.0245818			GO:BP	cellular component organization or biogenesis	GO:0071840	0.000112279	3.9497	6486	495	239	17710	ABI2,ABLIM1,ACADL,ACAT1,ACOT4,ACOX2,ACVR1C,ADCY6,ADIPOR1,ADIPOR2,ADRA2A,AIFM2,ALAD,ANG,ANXA7,AP1M1,APOA5,APOB,AQP1,ARHGAP17,ARHGAP21,ASH1L,ASNA1,ASPH,ATPAF1,ATXN2,BDNF,BECN1,BICD1,BMPR2,BNIP3L,BOK,BRD7,BRD8,BRIP1,BTG2,C6ORF89,CAP2,CBLN2,CCDC36,CCDC47,CD34,CDC16,CDH2,CEBPA,CELF4,CFAP46,CHCHD10,CIDEC,CLCN6,COG1,COL4A3BP,COPS7A,CREB3L2,CSMD3,CUTC,CYP27B1,DAAM2,DDB1,DECR1,DGAT1,DIS3L,DIXDC1,DPYSL5,DV…
ANKS1A	0.43281	-0.00470273	9.07165e-08	0.00123991			GO:BP	small molecule catabolic process	GO:0044282	0.00019234	3.71593	438	495	34	17710	ACADL,ACAT1,ACBD5,ACOT4,ACOX2,ADH4,ADHFE1,ALDH3A2,ALDH4A1,CDO1,CRABP1,CRYM,CYP27B1,DECR1,ECHS1,FAH,FUT2,GLUD2,GLUL,HACL1,HIBADH,HYAL2,INPP5K,LIPE,NOS3,PCYOX1,PECR,PEX5,PGM1,PIPOX,PLIN5,SCP2,SNX17,TYSND1
ANXA7	0.412334	-0.0234244	1.33786e-07	0.00182618			GO:BP	small molecule biosynthetic process	GO:0044283	0.000290435	3.53695	691	495	45	17710	ACADL,ACAT1,ACLY,ACOX2,ACSS3,ADIPOR1,ADIPOR2,ALOXE3,APOA5,APOB,ASS1,CDO1,CHST14,COQ6,CYP27B1,DGAT2,EPHX1,EPHX2,FADS3,FOLH1,GLUD2,GLUL,GPD1,GPX4,GSTM4,MBD4,MBTPS1,MID1IP1,NFYB,NME6,NR1H2,OSBP,PC,PDE4A,PDE8B,PDK2,PDXK,PECR,PFKFB1,PGM1,POR,RBP4,SCP2,SERINC3,SOD1
AP1M1	0.367134	-0.123713	5.98483e-09	8.23273e-05			GO:BP	alcohol metabolic process	GO:0006066	0.000538542	3.26878	353	495	29	17710	ACADL,ACLY,ACO2,ADH4,ALDH3A2,APOA5,APOB,CEBPA,CYP27B1,DGAT1,DGAT2,DHRS3,EPHX1,EPHX2,GPD1,IDH1,INPP5K,LIMA1,LIPE,MBTPS1,MECP2,NFYB,PECR,POR,RBP4,RETSAT,RXRA,SNX17,SOD1
APLF	-0.353338	0.109299	4.51791e-08	0.000618908			GO:BP	secondary alcohol metabolic process	GO:1902652	0.00064803	3.1884	153	495	18	17710	ACADL,ACLY,ACO2,APOA5,APOB,CEBPA,CYP27B1,DGAT2,EPHX2,IDH1,LIMA1,LIPE,MBTPS1,NFYB,POR,RXRA,SNX17,SOD1
APOA5	-0.34774	0.0715262	6.99452e-07	0.00946779			GO:BP	protein localization to peroxisome	GO:0072662	0.000794504	3.0999	68	495	12	17710	ACOT4,ACOX2,EPHX2,HACL1,IDH1,MPV17,PECR,PEX19,PEX5,PIPOX,SCP2,TYSND1
APOB	0.361396	-0.0293579	3.20726e-06	0.0428651			GO:BP	establishment of protein localization to peroxisome	GO:0072663	0.000794504	3.0999	68	495	12	17710	ACOT4,ACOX2,EPHX2,HACL1,IDH1,MPV17,PECR,PEX19,PEX5,PIPOX,SCP2,TYSND1
APPBP2	0.569373	0.11601	1.42663e-09	1.96704e-05			GO:BP	protein targeting to peroxisome	GO:0006625	0.000794504	3.0999	68	495	12	17710	ACOT4,ACOX2,EPHX2,HACL1,IDH1,MPV17,PECR,PEX19,PEX5,PIPOX,SCP2,TYSND1
AQP1	0.431344	0.0172435	3.91147e-07	0.00531099			GO:BP	cellular lipid catabolic process	GO:0044242	0.000848893	3.07115	207	495	21	17710	ACADL,ACAT1,ACBD5,ACOX2,ALDH3A2,APOA5,APOB,CRABP1,DECR1,ECHS1,HACL1,IDH1,LIPE,PECR,PEX5,PLIN5,PNPLA2,PRDX6,PRKCD,SCP2,TYSND1
ARAF	0.191044	-0.235095	7.64836e-07	0.0103429			GO:BP	macromolecule localization	GO:0033036	0.000997036	3.00129	3122	495	131	17710	ACOT4,ACOX2,ACSL1,ACVR1C,ADRA2A,ANG,AP1M1,APOA5,APOB,APPBP2,ARL2BP,ASNA1,ATP6V0C,ATP6V0D2,ATXN2,BCAP31,BDNF,BECN1,BICD1,BNIP3L,CD34,CDH2,CHCHD10,COG1,COL4A3BP,CRY2,DGAT1,DGAT2,DVL2,DVL3,EMP2,EPHX2,ERCC3,ETV5,EXOC6B,FBLN5,FBN2,FCHO2,FZD4,GLUL,GORASP1,GORASP2,GPIHBP1,GPS2,GRIN2A,GRIP1,GSK3B,HACL1,HOOK2,HYAL2,IDH1,INPP5K,KIF18A,KLHL20,LEPROT,LGALS3,LIMA1,LYST,MBTPS1,MCRS1,MECP2,MID1IP1,MPV17,MTCH2,M…
ARHGAP17	0.338242	-0.0778143	9.07045e-07	0.0122442			GO:BP	localization	GO:0051179	0.00103466	2.9852	6642	495	239	17710	ABCC6,ABI2,ACLY,ACOT4,ACOX2,ACSL1,ACVR1C,ADIPOR1,ADIPOR2,ADRA2A,AGPAT2,ALAD,ANG,ANKS1A,AP1M1,APOA5,APOB,APPBP2,AQP1,ARHGAP17,ARHGAP21,ARL2BP,ARMC1,ASAH1,ASH1L,ASNA1,ASPH,ATP6V0C,ATP6V0D2,ATXN2,BCAP31,BDNF,BECN1,BICD1,BMPR2,BNIP3L,BOK,BRI3,C6ORF120,CD34,CD99L2,CDH2,CDO1,CFAP46,CHCHD10,CITED2,CLCA4,CLCN6,CLCN7,CLEC14A,COG1,COL4A3BP,CREB3L2,CRY2,CRYM,CUTC,CYB5R1,CYP27B1,DGAT1,DGAT2,DIXDC1,DVL2,DVL3,…
ARHGAP21	0.544485	0.0101357	7.11649e-12	9.85563e-08			GO:BP	lipid catabolic process	GO:0016042	0.00106292	2.9735	324	495	27	17710	ACADL,ACAT1,ACBD5,ACOX2,ADRA2A,ALDH3A2,APOA5,APOB,CRABP1,CYP27B1,DECR1,ECHS1,HACL1,IDH1,LGALS12,LIPE,PECR,PEX5,PLA2G16,PLIN1,PLIN5,PNPLA2,PRDX6,PRKCD,SCP2,SNX17,TYSND1
ARHGAP31	0.373672	-0.0385334	8.47743e-07	0.0114496			GO:BP	peroxisomal transport	GO:0043574	0.00110339	2.95727	70	495	12	17710	ACOT4,ACOX2,EPHX2,HACL1,IDH1,MPV17,PECR,PEX19,PEX5,PIPOX,SCP2,TYSND1
ARL2BP	0.432095	0.017616	3.78418e-07	0.00513853			GO:BP	monocarboxylic acid catabolic process	GO:0072329	0.00116549	2.93349	127	495	16	17710	ACADL,ACAT1,ACBD5,ACOX2,ALDH3A2,CRABP1,DECR1,ECHS1,FAH,HACL1,LIPE,PECR,PEX5,PLIN5,SCP2,TYSND1
ARMC1	0.396117	-0.0162641	6.68002e-07	0.00904542			GO:BP	cellular modified amino acid metabolic process	GO:0006575	0.0012433	2.90542	194	495	20	17710	ACADL,ALDH4A1,ASS1,CRTAP,CRYM,FOLH1,GCLC,GPX4,GSTM4,IDH1,LPCAT4,MGST1,P4HA3,PCYOX1,PIPOX,PLA2G16,POR,SERINC1,SERINC3,SOD1
ASAH1	0.45103	0.0546197	8.43749e-07	0.0113974			GO:BP	regulation of lipid metabolic process	GO:0019216	0.00160104	2.7956	393	495	30	17710	ACADL,ACSL1,ADIPOR1,ADIPOR2,ADRA2A,APOA5,APOB,CYP27B1,DGAT2,EPHX2,GPS2,IDH1,LGALS12,MBTPS1,MID1IP1,NFYB,NR1H2,PDK2,PEX11A,PIK3R4,PLIN5,PNPLA2,POR,PPP2R5A,PRKCD,RXRA,SH3GLB1,SOD1,THRSP,TYSND1
ASCC2	0.316174	-0.107669	6.61056e-07	0.00895268			GO:BP	fatty acid catabolic process	GO:0009062	0.00267342	2.57293	104	495	14	17710	ACADL,ACAT1,ACBD5,ACOX2,ALDH3A2,DECR1,ECHS1,HACL1,LIPE,PECR,PEX5,PLIN5,SCP2,TYSND1
ASH1L	0.48799	0.087577	3.61424e-07	0.00491067			GO:BP	establishment of localization in cell	GO:0051649	0.00336302	2.47327	2140	495	96	17710	ACOT4,ACOX2,ADRA2A,AP1M1,APPBP2,ARHGAP21,ASNA1,BCAP31,BECN1,BICD1,BNIP3L,CDH2,COG1,COL4A3BP,CREB3L2,CRY2,DYNC1LI2,EEA1,EMP2,EPHX2,FCHO2,GORASP1,GPIHBP1,GRIN2A,GSK3B,HACL1,HOOK2,HYAL2,IDH1,INPP5K,ITSN1,KIF18A,KLHL20,LEPROT,LYST,MBTPS1,MID1IP1,MPV17,MYO1C,MYO5B,NAGPA,NPLOC4,NRXN3,OPHN1,OSBP,PECR,PEX19,PEX5,PIK3R4,PIKFYVE,PIM3,PIPOX,PREB,PRKCD,RAB14,RAB2B,RAB3GAP1,RAB5B,RAB8A,RAMP2,RHOBTB3,RPL27A,RP…
ASNA1	0.251653	-0.200425	1.46833e-07	0.00200383			GO:BP	chemical homeostasis	GO:0048878	0.00372643	2.42871	1167	495	61	17710	ACOX2,ADCY6,ADIPOR1,ADIPOR2,ADRA2A,ALOXE3,ANXA7,APOA5,APOB,AQP1,ATP6V0D2,BCAP31,BOK,C19ORF12,CCDC47,CEBPA,COL4A3BP,CRY2,CUTC,CYP27B1,DDB1,DGAT1,DGAT2,EPAS1,EPHX2,GCLC,GPIHBP1,GRIN2A,HOMER1,HYAL2,INPP5K,ISCU,KCNH2,LIMA1,MYO5B,NMU,NPR1,NR1H2,PDK2,PIM3,PNPLA2,PRKAR2B,PTPN3,PYGL,RBP4,S1PR1,SFN,SFXN5,SLC11A2,SLC24A2,SLC25A28,SLC29A1,SOD1,STEAP4,STMN1,TBC1D20,TMEM203,TRPC4,UBASH3B,VSNL1,ZNF236
ASPH	0.557802	0.0360808	1.2245e-11	1.69483e-07			GO:BP	transport	GO:0006810	0.0041274	2.38432	5125	495	191	17710	ABCC6,ACLY,ACOT4,ACOX2,ACSL1,ACVR1C,ADIPOR2,ADRA2A,AGPAT2,ALAD,ANG,AP1M1,APOA5,APOB,APPBP2,AQP1,ARHGAP17,ARHGAP21,ARL2BP,ARMC1,ASAH1,ASNA1,ASPH,ATP6V0C,ATP6V0D2,ATXN2,BCAP31,BECN1,BICD1,BNIP3L,BOK,BRI3,C6ORF120,CD34,CDH2,CDO1,CHCHD10,CLCA4,CLCN6,CLCN7,COG1,COL4A3BP,CREB3L2,CRY2,CRYM,CUTC,CYB5R1,CYP27B1,DGAT1,DYNC1LI2,EEA1,EMP2,EPHX2,EXOC6B,FBLN5,FCHO2,FXYD1,FZD4,GLUL,GORASP1,GPC3,GPIHBP1,GPS2,GRI…
ASS1	0.321799	-0.093734	1.04365e-06	0.0140757			GO:BP	cellular protein localization	GO:0034613	0.00510447	2.29205	1871	495	86	17710	ACOT4,ACOX2,AP1M1,APPBP2,ARL2BP,ASNA1,BCAP31,BDNF,BECN1,BICD1,BNIP3L,CDH2,CHCHD10,CRY2,DVL2,DVL3,EMP2,EPHX2,ETV5,FBLN5,FCHO2,GORASP1,GORASP2,GPIHBP1,GRIN2A,GSK3B,HACL1,HYAL2,IDH1,INPP5K,LEPROT,LGALS3,MBTPS1,MCRS1,MPV17,MTCH2,MYO1C,NAGPA,NPLOC4,OPHN1,PALM,PECR,PEX19,PEX5,PIK3R4,PIKFYVE,PIPOX,PPP2R5A,PREB,PRKCD,RAB14,RAB2B,RAB3GAP1,RAB5B,RAB8A,RAMP2,RPL27A,RPL38,RPS10,RPS11,RPS19,RPS21,RRAGA,SCP2,S…
ATP6V0C	0.216569	-0.201389	1.27211e-06	0.0171404			GO:BP	establishment of localization	GO:0051234	0.00527104	2.2781	5242	495	194	17710	ABCC6,ACLY,ACOT4,ACOX2,ACSL1,ACVR1C,ADIPOR2,ADRA2A,AGPAT2,ALAD,ANG,AP1M1,APOA5,APOB,APPBP2,AQP1,ARHGAP17,ARHGAP21,ARL2BP,ARMC1,ASAH1,ASNA1,ASPH,ATP6V0C,ATP6V0D2,ATXN2,BCAP31,BECN1,BICD1,BNIP3L,BOK,BRI3,C6ORF120,CD34,CDH2,CDO1,CHCHD10,CLCA4,CLCN6,CLCN7,COG1,COL4A3BP,CREB3L2,CRY2,CRYM,CUTC,CYB5R1,CYP27B1,DGAT1,DYNC1LI2,EEA1,EMP2,EPHX2,EXOC6B,FBLN5,FCHO2,FXYD1,FZD4,GLUL,GORASP1,GORASP2,GPC3,GPIHBP1,…
ATP6V0D2	-0.252792	0.147394	3.38776e-06	0.0452402			GO:BP	cellular macromolecule localization	GO:0070727	0.00632536	2.19891	1881	495	86	17710	ACOT4,ACOX2,AP1M1,APPBP2,ARL2BP,ASNA1,BCAP31,BDNF,BECN1,BICD1,BNIP3L,CDH2,CHCHD10,CRY2,DVL2,DVL3,EMP2,EPHX2,ETV5,FBLN5,FCHO2,GORASP1,GORASP2,GPIHBP1,GRIN2A,GSK3B,HACL1,HYAL2,IDH1,INPP5K,LEPROT,LGALS3,MBTPS1,MCRS1,MPV17,MTCH2,MYO1C,NAGPA,NPLOC4,OPHN1,PALM,PECR,PEX19,PEX5,PIK3R4,PIKFYVE,PIPOX,PPP2R5A,PREB,PRKCD,RAB14,RAB2B,RAB3GAP1,RAB5B,RAB8A,RAMP2,RPL27A,RPL38,RPS10,RPS11,RPS19,RPS21,RRAGA,SCP2,S…
ATPAF1	0.453477	0.0278205	1.38941e-07	0.00189626			GO:BP	organelle organization	GO:0006996	0.00853423	2.06884	3813	495	149	17710	ABI2,ABLIM1,ACOT4,ACOX2,ADRA2A,AIFM2,ANG,AP1M1,AQP1,ARHGAP17,ARHGAP21,ASH1L,ASNA1,ATPAF1,ATXN2,BECN1,BICD1,BNIP3L,BOK,BRD7,BRD8,BRIP1,C6ORF89,CAP2,CCDC36,CCDC47,CD34,CDC16,CDH2,CEBPA,CFAP46,CHCHD10,CIDEC,COG1,COL4A3BP,COPS7A,DAAM2,DDB1,DIXDC1,DYNC1LI2,EEA1,EME1,EMP2,EPAS1,EPHX2,ERCC3,EZH1,FAM107A,FGD2,GATAD1,GCLC,GINS2,GORASP1,GORASP2,GPX4,GSK3B,HACL1,HOOK2,IDH1,INPP5K,KIF18A,KLHDC8B,KLHL20,LEPRO…
ATXN2	0.381171	-0.0921753	1.70874e-08	0.000234644			GO:BP	cellular localization	GO:0051641	0.00869773	2.06059	2817	495	117	17710	ACOT4,ACOX2,ADRA2A,AP1M1,APPBP2,ARHGAP21,ARL2BP,ASNA1,BCAP31,BDNF,BECN1,BICD1,BNIP3L,CDH2,CHCHD10,COG1,COL4A3BP,CREB3L2,CRY2,DVL2,DVL3,DYNC1LI2,EEA1,EMP2,EPHX2,ETV5,EXOC6B,FBLN5,FCHO2,GORASP1,GORASP2,GPIHBP1,GRIN2A,GSK3B,HACL1,HOOK2,HYAL2,IDH1,INPP5K,ITSN1,KIF18A,KLHL20,LEPROT,LGALS3,LYST,MBTPS1,MCRS1,MID1IP1,MPV17,MTCH2,MYO1C,MYO5B,NAGPA,NEK2,NPLOC4,NRXN3,OPHN1,OSBP,PALM,PECR,PEX19,PEX5,PIK3R4,P…
AVPI1	0.296053	-0.106757	2.49651e-06	0.0334483			GO:BP	protein localization	GO:0008104	0.00997911	2.00091	2764	495	115	17710	ACOT4,ACOX2,ACVR1C,ADRA2A,ANG,AP1M1,APOB,APPBP2,ARL2BP,ASNA1,ATP6V0C,ATP6V0D2,BCAP31,BDNF,BECN1,BICD1,BNIP3L,CD34,CDH2,CHCHD10,COG1,CRY2,DVL2,DVL3,EMP2,EPHX2,ERCC3,ETV5,EXOC6B,FBLN5,FBN2,FCHO2,GLUL,GORASP1,GORASP2,GPIHBP1,GRIN2A,GRIP1,GSK3B,HACL1,HOOK2,HYAL2,IDH1,INPP5K,KIF18A,KLHL20,LEPROT,LGALS3,LYST,MBTPS1,MCRS1,MECP2,MPV17,MTCH2,MYCBP2,MYO1C,MYO5B,NAGPA,NMU,NPLOC4,NR1H2,OPHN1,PALM,PECR,PEX19,…
BCAP31	0.319957	-0.10358	6.58208e-07	0.00891477			GO:BP	intracellular transport	GO:0046907	0.0118198	1.92739	1767	495	81	17710	ACOT4,ACOX2,AP1M1,APPBP2,ARHGAP21,ASNA1,BCAP31,BECN1,BICD1,BNIP3L,COG1,COL4A3BP,CREB3L2,CRY2,DYNC1LI2,EEA1,EMP2,EPHX2,GORASP1,GPIHBP1,GSK3B,HACL1,HOOK2,HYAL2,IDH1,INPP5K,KLHL20,LEPROT,LYST,MBTPS1,MID1IP1,MPV17,MYO1C,MYO5B,NAGPA,NPLOC4,OPHN1,OSBP,PECR,PEX19,PEX5,PIK3R4,PIKFYVE,PIPOX,PREB,PRKCD,RAB14,RAB2B,RAB3GAP1,RAB5B,RAB8A,RAMP2,RHOBTB3,RPL27A,RPL38,RPS10,RPS11,RPS19,RPS21,SCP2,SEC16B,SEC63,SFN…
BCL2L13	0.450953	-0.134726	1.28483e-12	1.78001e-08			GO:BP	establishment of protein localization to organelle	GO:0072594	0.0164674	1.78337	533	495	34	17710	ACOT4,ACOX2,ASNA1,BNIP3L,CRY2,EPHX2,HACL1,HYAL2,IDH1,LEPROT,MBTPS1,MPV17,NAGPA,OPHN1,PECR,PEX19,PEX5,PIK3R4,PIPOX,PRKCD,RAB3GAP1,RPL27A,RPL38,RPS10,RPS11,RPS19,RPS21,SCP2,SEC63,SFN,SH3GLB1,TERF1,TOMM22,TYSND1
BCL2L2	0.467346	0.0732472	7.51753e-07	0.0101682			GO:BP	protein targeting	GO:0006605	0.0194429	1.71124	422	495	29	17710	ACOT4,ACOX2,ASNA1,BNIP3L,EPHX2,HACL1,IDH1,INPP5K,LEPROT,MPV17,MYO1C,NAGPA,PECR,PEX19,PEX5,PIK3R4,PIPOX,RPL27A,RPL38,RPS10,RPS11,RPS19,RPS21,SCP2,SEC63,SH3GLB1,TOMM22,TRAK2,TYSND1
BDNF	-0.349491	0.119529	3.0673e-08	0.00042071			GO:BP	cholesterol metabolic process	GO:0008203	0.0262454	1.58095	143	495	15	17710	ACADL,ACLY,APOA5,APOB,CEBPA,DGAT2,EPHX2,LIMA1,LIPE,MBTPS1,NFYB,POR,RXRA,SNX17,SOD1
BECN1	0.400145	-0.0180315	4.52867e-07	0.0061436			GO:BP	sterol metabolic process	GO:0016125	0.0269209	1.56991	161	495	16	17710	ACADL,ACLY,APOA5,APOB,CEBPA,CYB5R1,DGAT2,EPHX2,LIMA1,LIPE,MBTPS1,NFYB,POR,RXRA,SNX17,SOD1
BICD1	-0.283819	0.117705	2.83393e-06	0.0379208			GO:BP	sulfur compound metabolic process	GO:0006790	0.0319692	1.49527	366	495	26	17710	ACAT1,ACLY,ACOT4,ACSL1,BTD,CDO1,CHST14,CHSY1,DGAT1,DGAT2,FMOD,GCLC,GPX4,GSTM4,IDH1,ISCU,MGST1,MICAL2,PC,PCYOX1,PDK2,PIPOX,PRELP,SOD1,SUOX,TPST2
BMPR2	0.542997	0.129318	4.70842e-08	0.000644865			GO:BP	regulation of biological quality	GO:0065008	0.0356552	1.44788	3911	495	149	17710	ABI2,ACADL,ACOX2,ACSL1,ACVR1C,ADCY6,ADH4,ADIPOR1,ADIPOR2,ADRA2A,AKAP1,ALOXE3,ANG,ANXA7,APOA5,APOB,AQP1,ARHGAP21,ARL2BP,ASPH,ASS1,ATP6V0D2,BCAP31,BDNF,BMPR2,BNIP3L,BOK,C19ORF12,CBLN2,CCDC47,CD34,CDH2,CDO1,CEBPA,CELF4,CHCHD10,CITED2,CLCN6,COL4A3BP,CRABP1,CRTAP,CRY2,CRYM,CUTC,CYP27B1,DDB1,DECR1,DGAT1,DGAT2,DHRS3,DVL3,EMP2,EPAS1,EPHA7,EPHX2,ETV5,FAM107A,FANCC,FBN2,FBXL3,FGD2,FXR2,FXYD1,FZD4,GCLC,GLUL…
BNIP3L	0.591979	0.20613	7.25678e-08	0.00099251			GO:BP	regulation of lipid biosynthetic process	GO:0046890	0.0379799	1.42045	184	495	17	17710	ACADL,ADIPOR1,ADIPOR2,APOA5,APOB,CYP27B1,DGAT2,IDH1,MBTPS1,MID1IP1,NFYB,NR1H2,PLIN5,POR,PRKCD,SOD1,THRSP
BOK	0.363474	-0.0537183	6.9396e-07	0.00939414			GO:BP	tricarboxylic acid metabolic process	GO:0072350	0.0406086	1.39138	13	495	5	17710	ACLY,ACO2,ASS1,CS,IDH1
BRD7	0.496715	0.101723	4.26464e-07	0.0057867			GO:BP	homeostatic process	GO:0042592	0.0426406	1.37018	1888	495	83	17710	ACADL,ACOX2,ACSL1,ADCY6,ADIPOR1,ADIPOR2,ADRA2A,ALOXE3,ANG,ANXA7,APOA5,APOB,AQP1,ATP6V0D2,BCAP31,BOK,C19ORF12,CCDC47,CD34,CDH2,CEBPA,CITED2,CLCN6,COL4A3BP,CRY2,CUTC,CYP27B1,DDB1,DECR1,DGAT1,DGAT2,EPAS1,EPHX2,FANCC,GCLC,GPIHBP1,GRIN2A,HOMER1,HYAL2,INPP5K,ISCU,KCNH2,KLF2,LIMA1,MPV17,MYO5B,NCSTN,NEK2,NMU,NOS3,NPR1,NR1H2,PDK2,PIM3,PNPLA2,PRDX6,PRKAR2B,PTPN3,PYGL,QSOX1,RBP4,RPS19,S1PR1,SFN,SFXN5,SLC11A…
BRD8	-0.0371921	0.362571	1.9162e-06	0.0257307			GO:BP	protein localization to organelle	GO:0033365	0.0451364	1.34547	887	495	47	17710	ACOT4,ACOX2,ARL2BP,ASNA1,BCAP31,BECN1,BICD1,BNIP3L,CHCHD10,CRY2,EPHX2,GSK3B,HACL1,HYAL2,IDH1,LEPROT,MBTPS1,MCRS1,MPV17,MTCH2,NAGPA,OPHN1,PECR,PEX19,PEX5,PIK3R4,PIKFYVE,PIPOX,PRKCD,RAB3GAP1,RPL27A,RPL38,RPS10,RPS11,RPS19,RPS21,SCP2,SEC16B,SEC63,SFN,SH3GLB1,SUN2,TERF1,TOMM22,TOR1A,TYSND1,ZBTB16
BRI3	0.35336	-0.0608617	8.99813e-07	0.0121484			GO:CC	cytoplasmic part	GO:0044444	1.76076e-16	15.7543	9658	506	358	18709	ABCC6,ABI2,ACADL,ACAT1,ACBD5,ACLY,ACO2,ACOT4,ACOX2,ACSL1,ACSS3,ADH4,ADHFE1,AGMAT,AGPAT2,AIFM2,AKAP1,ALAD,ALDH3A2,ALDH4A1,ALOXE3,ANG,ANKS1A,ANXA7,AP1M1,APLF,APOA5,APOB,APPBP2,ARAF,ARHGAP17,ARHGAP21,ARHGAP31,ARL2BP,ASAH1,ASH1L,ASNA1,ASPH,ASS1,ATP6V0C,ATP6V0D2,ATPAF1,ATXN2,BCAP31,BCL2L13,BCL2L2,BDNF,BECN1,BICD1,BNIP3L,BOK,BRD7,BRD8,BRI3,BTBD2,BTD,BTG2,C10ORF67,C19ORF12,C2CD2,C6ORF120,C6ORF89,CALCOCO…
BRIP1	-0.34067	0.104921	1.48602e-07	0.00202768			GO:CC	cytoplasm	GO:0005737	7.03791e-13	12.1526	11492	506	393	18709	ABCC6,ABI2,ABLIM1,ACADL,ACAT1,ACBD5,ACLY,ACO2,ACOT4,ACOX2,ACSL1,ACSS3,ADH4,ADHFE1,ADRA2A,AFAP1L1,AGMAT,AGPAT2,AIFM2,AKAP1,ALAD,ALDH3A2,ALDH4A1,ALOXE3,ANG,ANKS1A,ANXA7,AP1M1,APLF,APOA5,APOB,APPBP2,AQP1,ARAF,ARHGAP17,ARHGAP21,ARHGAP31,ARL2BP,ASAH1,ASH1L,ASNA1,ASPH,ASS1,ATP6V0C,ATP6V0D2,ATPAF1,ATXN2,BCAP31,BCL2L13,BCL2L2,BDNF,BECN1,BICD1,BMPR2,BNIP3L,BOK,BRD7,BRD8,BRI3,BRIP1,BTBD2,BTD,BTG2,C10ORF67,…
BTBD2	0.186125	-0.223013	2.13411e-06	0.028627			GO:CC	mitochondrion	GO:0005739	4.23896e-09	8.37274	1595	506	90	18709	ACADL,ACAT1,ACO2,ACSL1,ACSS3,ADHFE1,AGMAT,AIFM2,AKAP1,ALDH4A1,ARAF,ARL2BP,ASS1,ATPAF1,BCAP31,BCL2L13,BCL2L2,BDNF,BECN1,BNIP3L,BOK,BRD8,BTD,C10ORF67,C19ORF12,CHCHD10,COL4A3BP,COQ6,CRY2,CRYM,CS,CYB5R1,CYP27B1,DECR1,DGAT2,ECHDC3,ECHS1,GHITM,GLUD2,GLUL,GPS2,GPX4,GRAMD4,GSK3B,GTPBP3,HIBADH,HSDL2,IARS2,IDH1,ISCU,LGALS12,LGALS3,MAOA,MECP2,MGST1,MPV17,MRPL16,MRPL34,MRPL49,MRPS15,MTCH2,MTUS1,NCSTN,NDUFAF3…
BTD	0.446349	0.0203416	1.52069e-07	0.00207483			GO:CC	peroxisomal part	GO:0044439	6.69622e-09	8.17417	100	506	19	18709	ACBD5,ACOT4,ACOX2,ACSL1,ALDH3A2,CRYM,EPHX2,HACL1,IDH1,MGST1,MPV17,PECR,PEX11A,PEX19,PEX5,PIPOX,PLA2G16,SCP2,TYSND1
BTG2	0.51634	0.0300923	6.40853e-10	8.84698e-06			GO:CC	microbody part	GO:0044438	6.69622e-09	8.17417	100	506	19	18709	ACBD5,ACOT4,ACOX2,ACSL1,ALDH3A2,CRYM,EPHX2,HACL1,IDH1,MGST1,MPV17,PECR,PEX11A,PEX19,PEX5,PIPOX,PLA2G16,SCP2,TYSND1
C10orf67	-0.333327	0.0982378	3.72336e-07	0.00505744			GO:CC	microbody	GO:0042579	2.68066e-08	7.57176	134	506	21	18709	ACBD5,ACOT4,ACOX2,ACSL1,ALDH3A2,CRYM,EPHX2,HACL1,HSDL2,IDH1,MGST1,MPV17,PECR,PEX11A,PEX19,PEX5,PIPOX,PLA2G16,SCP2,SOD1,TYSND1
C14orf180	0.378113	-0.0943091	1.87728e-08	0.000257751			GO:CC	peroxisome	GO:0005777	2.68066e-08	7.57176	134	506	21	18709	ACBD5,ACOT4,ACOX2,ACSL1,ALDH3A2,CRYM,EPHX2,HACL1,HSDL2,IDH1,MGST1,MPV17,PECR,PEX11A,PEX19,PEX5,PIPOX,PLA2G16,SCP2,SOD1,TYSND1
C17orf99	-0.433439	-0.0450788	1.71435e-06	0.0230442			GO:CC	intracellular organelle part	GO:0044446	4.90904e-08	7.309	9242	506	320	18709	ABCC6,ABLIM1,ACADL,ACAT1,ACBD5,ACLY,ACO2,ACOT4,ACOX2,ACSL1,ACSS3,ADHFE1,AFAP1L1,AFF1,AGPAT2,AIFM2,AKAP1,ALAD,ALDH3A2,ALDH4A1,ANG,ANKS1A,ANXA7,AP1M1,APLF,APOA5,APOB,APPBP2,AQP1,ARHGAP21,ARL2BP,ASAH1,ASCC2,ASH1L,ASNA1,ASPH,ASS1,ATP6V0C,ATP6V0D2,ATXN2,BCAP31,BCL2L13,BCL2L2,BDNF,BECN1,BICD1,BMPR2,BNIP3L,BOK,BRD7,BRD8,BRI3,BRIP1,BTD,C19ORF12,C6ORF120,C6ORF89,CALCOCO1,CAMTA1,CAP2,CCDC36,CCDC92,CDC16,CD…
C19orf12	0.507779	0.0781922	3.87202e-08	0.000530777			GO:CC	bounding membrane of organelle	GO:0098588	9.04281e-08	7.0437	2048	506	103	18709	ABCC6,ACBD5,ACSL1,AGPAT2,AIFM2,AKAP1,ALDH3A2,ANXA7,AP1M1,APOB,ARHGAP21,ASPH,ASS1,ATP6V0C,ATP6V0D2,BCAP31,BCL2L2,BECN1,BNIP3L,BOK,BRI3,C6ORF89,CHST14,CHSY1,CLCN6,CLCN7,COG1,CYB5R1,CYP27B1,DGAT1,DHRS3,EEA1,EMP2,FCHO2,FGD2,FUT2,FZD4,GCNT1,GNPTG,GORASP1,GORASP2,HYAL2,ITGA2B,ITM2B,LEPROT,LGALS3,MAN2B2,MAOA,MBTPS1,MGST1,MPV17,NAGPA,NAV3,NCSTN,NOS3,OSBP,PEBP1,PECR,PEX11A,PEX19,PEX5,PIK3R4,PIKFYVE,PJA2,P…
C1orf123	0.399889	-0.0264664	2.77439e-07	0.00377511			GO:CC	organelle part	GO:0044422	1.07472e-07	6.9687	9482	506	325	18709	ABCC6,ABLIM1,ACADL,ACAT1,ACBD5,ACLY,ACO2,ACOT4,ACOX2,ACSL1,ACSS3,ADHFE1,AFAP1L1,AFF1,AGPAT2,AIFM2,AKAP1,ALAD,ALDH3A2,ALDH4A1,ANG,ANKS1A,ANXA7,AP1M1,APLF,APOA5,APOB,APPBP2,AQP1,ARHGAP21,ARL2BP,ASAH1,ASCC2,ASH1L,ASNA1,ASPH,ASS1,ATP6V0C,ATP6V0D2,ATXN2,BCAP31,BCL2L13,BCL2L2,BDNF,BECN1,BICD1,BMPR2,BNIP3L,BOK,BRD7,BRD8,BRI3,BRIP1,BTD,C19ORF12,C6ORF120,C6ORF89,CALCOCO1,CAMTA1,CAP2,CCDC36,CCDC92,CDC16,CD…
C2CD2	0.484729	0.01017	3.10625e-09	4.27669e-05			GO:CC	intracellular membrane-bounded organelle	GO:0043231	2.11107e-07	6.6755	10924	506	361	18709	ABCC6,ABI2,ACADL,ACAT1,ACBD5,ACLY,ACO2,ACOT4,ACOX2,ACSL1,ACSS3,ADH4,ADHFE1,AFF1,AGMAT,AGPAT2,AIFM2,AKAP1,ALAD,ALDH3A2,ALDH4A1,ALPK3,ANG,ANKS1A,ANXA7,AP1M1,APLF,APOA5,APOB,APPBP2,AQP1,ARAF,ARHGAP17,ARHGAP21,ARL2BP,ASAH1,ASCC2,ASH1L,ASNA1,ASPH,ASS1,ATP6V0C,ATP6V0D2,ATPAF1,ATXN2,BCAP31,BCL2L13,BCL2L2,BDNF,BECN1,BICD1,BMPR2,BNIP3L,BOK,BRD7,BRD8,BRI3,BRIP1,BTD,BTG2,C10ORF67,C19ORF12,C2CD2,C6ORF120,C6O…
C6orf120	0.454262	0.0641659	1.16211e-06	0.0156687			GO:CC	organelle membrane	GO:0031090	1.00754e-06	5.99674	3458	506	147	18709	ABCC6,ACADL,ACBD5,ACSL1,AGPAT2,AIFM2,AKAP1,ALDH3A2,ANXA7,AP1M1,APOB,APPBP2,AQP1,ARHGAP21,ASNA1,ASPH,ASS1,ATP6V0C,ATP6V0D2,BCAP31,BCL2L13,BCL2L2,BECN1,BNIP3L,BOK,BRI3,BRIP1,C19ORF12,C6ORF89,CHCHD10,CHST14,CHSY1,CLCN6,CLCN7,COG1,COL4A3BP,COQ6,CREB3L2,CYB5R1,CYP27B1,DGAT1,DGAT2,DHRS3,DOLK,EEA1,EMP2,EPHX1,FADS3,FCHO2,FGD2,FUT2,FZD4,GCNT1,GHITM,GNPTG,GORASP1,GORASP2,GRAMD4,HYAL2,ITGA2B,ITM2B,LEPROT,LG…
C6orf89	0.433414	0.0149777	2.92569e-07	0.00397982			GO:CC	cytosol	GO:0005829	1.05718e-06	5.97585	5073	506	197	18709	ABI2,ACLY,ACO2,ACOT4,ACOX2,ADH4,AIFM2,AKAP1,ALAD,ALOXE3,ANKS1A,ANXA7,AP1M1,APLF,APOB,ARAF,ARHGAP17,ARHGAP21,ARHGAP31,ARL2BP,ASS1,ATXN2,BCAP31,BCL2L2,BECN1,BICD1,BNIP3L,BRD7,BTBD2,BTG2,C19ORF12,C2CD2,CALCOCO1,CAMTA1,CCDC50,CDC16,CDO1,CIDEC,COL4A3BP,COPS7A,CRABP1,CRY2,CRYM,CRYZL1,CSDE1,CUTC,DECR1,DIS3L,DIXDC1,DPYSL5,DTX1,DVL2,DVL3,DYNC1LI2,EEA1,EIF2AK2,EIF2B1,EMP2,EPAS1,EPHX2,FAH,FANCC,FBXL12,FBXL3…
CALCOCO1	0.281548	-0.152784	4.14056e-07	0.00561915			GO:CC	intracellular organelle	GO:0043229	1.40103e-06	5.85355	12680	506	401	18709	ABCC6,ABI2,ABLIM1,ACADL,ACAT1,ACBD5,ACLY,ACO2,ACOT4,ACOX2,ACSL1,ACSS3,ADH4,ADHFE1,AFAP1L1,AFF1,AGMAT,AGPAT2,AIFM2,AKAP1,ALAD,ALDH3A2,ALDH4A1,ALPK3,ANG,ANKS1A,ANXA7,AP1M1,APLF,APOA5,APOB,APPBP2,AQP1,ARAF,ARHGAP17,ARHGAP21,ARL2BP,ASAH1,ASCC2,ASH1L,ASNA1,ASPH,ASS1,ATP6V0C,ATP6V0D2,ATPAF1,ATXN2,BCAP31,BCL2L13,BCL2L2,BDNF,BECN1,BICD1,BMPR2,BNIP3L,BOK,BRD7,BRD8,BRI3,BRIP1,BTBD2,BTD,BTG2,C10ORF67,C19ORF…
CAMTA1	-0.207915	0.213792	1.01559e-06	0.0136992			GO:CC	whole membrane	GO:0098805	9.71075e-06	5.01275	1634	506	82	18709	ABCC6,ACBD5,ACSL1,AGPAT2,AIFM2,AKAP1,ALDH3A2,ANXA7,AP1M1,APOB,ASS1,ATP6V0C,ATP6V0D2,BCL2L2,BECN1,BMPR2,BNIP3L,BOK,BRI3,CDH2,CLCN6,CLCN7,CYB5R1,CYP27B1,DGAT1,EEA1,EMP2,FCHO2,FGD2,FXYD1,FZD4,GRIP1,HYAL2,ITGA2B,ITM2B,KIF18A,LEPROT,LGALS3,LIPE,MAN2B2,MAOA,MGST1,MPV17,MYO1C,NAV3,NCSTN,NOS3,PEBP1,PECR,PEX11A,PEX19,PEX5,PIK3R4,PIKFYVE,PLA2G16,PRKAR2B,RAB14,RAB5B,RAB8A,RETSAT,RNF13,RNF183,RRAGA,S1PR1,SEC…
CAP2	0.502986	0.120823	8.16569e-07	0.0110376			GO:CC	intracellular	GO:0005622	1.04445e-05	4.98111	14455	506	439	18709	ABCC6,ABI2,ABLIM1,ACADL,ACAT1,ACBD5,ACLY,ACO2,ACOT4,ACOX2,ACSL1,ACSS3,ADH4,ADHFE1,ADRA2A,AFAP1L1,AFF1,AGMAT,AGPAT2,AIFM2,AKAP1,ALAD,ALDH3A2,ALDH4A1,ALOXE3,ALPK3,ANG,ANKS1A,ANXA7,AP1M1,APLF,APOA5,APOB,APPBP2,AQP1,ARAF,ARHGAP17,ARHGAP21,ARHGAP31,ARL2BP,ASAH1,ASCC2,ASH1L,ASNA1,ASPH,ASS1,ATP6V0C,ATP6V0D2,ATPAF1,ATXN2,BCAP31,BCL2L13,BCL2L2,BDNF,BECN1,BICD1,BMPR2,BNIP3L,BOK,BRD7,BRD8,BRI3,BRIP1,BTBD2,B…
CBLN2	-0.320876	0.112801	3.55162e-07	0.00482595			GO:CC	intracellular part	GO:0044424	1.3861e-05	4.85821	14429	506	438	18709	ABCC6,ABI2,ABLIM1,ACADL,ACAT1,ACBD5,ACLY,ACO2,ACOT4,ACOX2,ACSL1,ACSS3,ADH4,ADHFE1,ADRA2A,AFAP1L1,AFF1,AGMAT,AGPAT2,AIFM2,AKAP1,ALAD,ALDH3A2,ALDH4A1,ALOXE3,ALPK3,ANG,ANKS1A,ANXA7,AP1M1,APLF,APOA5,APOB,APPBP2,AQP1,ARAF,ARHGAP17,ARHGAP21,ARHGAP31,ARL2BP,ASAH1,ASCC2,ASH1L,ASNA1,ASPH,ASS1,ATP6V0C,ATP6V0D2,ATPAF1,ATXN2,BCAP31,BCL2L13,BCL2L2,BDNF,BECN1,BICD1,BMPR2,BNIP3L,BOK,BRD7,BRD8,BRI3,BRIP1,BTBD2,B…
CCDC36	-0.238334	0.199579	3.68347e-07	0.00500399			GO:CC	organelle	GO:0043226	2.84263e-05	4.54628	13479	506	415	18709	ABCC6,ABI2,ABLIM1,ACADL,ACAT1,ACBD5,ACLY,ACO2,ACOT4,ACOX2,ACSL1,ACSS3,ADCY6,ADH4,ADHFE1,AFAP1L1,AFF1,AGMAT,AGPAT2,AIFM2,AKAP1,ALAD,ALDH3A2,ALDH4A1,ALPK3,ANG,ANKS1A,ANXA7,AP1M1,APLF,APOA5,APOB,APPBP2,AQP1,ARAF,ARHGAP17,ARHGAP21,ARL2BP,ASAH1,ASCC2,ASH1L,ASNA1,ASPH,ASS1,ATP6V0C,ATP6V0D2,ATPAF1,ATXN2,BCAP31,BCL2L13,BCL2L2,BDNF,BECN1,BICD1,BMPR2,BNIP3L,BOK,BRD7,BRD8,BRI3,BRIP1,BTBD2,BTD,BTG2,C10ORF67,…
CCDC47	0.401197	0.00939842	2.07105e-06	0.0277914			GO:CC	membrane-bounded organelle	GO:0043227	4.07388e-05	4.38999	12423	506	389	18709	ABCC6,ABI2,ACADL,ACAT1,ACBD5,ACLY,ACO2,ACOT4,ACOX2,ACSL1,ACSS3,ADH4,ADHFE1,AFF1,AGMAT,AGPAT2,AIFM2,AKAP1,ALAD,ALDH3A2,ALDH4A1,ALPK3,ANG,ANKS1A,ANXA7,AP1M1,APLF,APOA5,APOB,APPBP2,AQP1,ARAF,ARHGAP17,ARHGAP21,ARL2BP,ASAH1,ASCC2,ASH1L,ASNA1,ASPH,ASS1,ATP6V0C,ATP6V0D2,ATPAF1,ATXN2,BCAP31,BCL2L13,BCL2L2,BDNF,BECN1,BICD1,BMPR2,BNIP3L,BOK,BRD7,BRD8,BRI3,BRIP1,BTD,BTG2,C10ORF67,C19ORF12,C2CD2,C6ORF120,C6O…
CCDC50	0.539885	0.0623315	6.25004e-10	8.62943e-06			GO:CC	endomembrane system	GO:0012505	0.000175787	3.75501	4429	506	168	18709	ABCC6,ACLY,ACSL1,AGPAT2,ALAD,ALDH3A2,ANXA7,AP1M1,APOA5,APOB,AQP1,ARHGAP21,ASAH1,ASH1L,ASNA1,ASPH,ASS1,ATP6V0C,ATP6V0D2,ATXN2,BCAP31,BDNF,BECN1,BICD1,BNIP3L,BOK,BRI3,BRIP1,C19ORF12,C6ORF120,C6ORF89,CCDC47,CDH2,CHST14,CHSY1,CIDEC,CLCN6,COG1,COL4A3BP,COQ6,CREB3L2,CRTAP,CSDE1,CYB5R1,DGAT1,DGAT2,DHRS3,DOLK,DYNC1LI2,EEA1,EMP2,EPHX1,FADS3,FCHO2,FGD2,FMOD,FOS,FUT2,GCNT1,GLUL,GNPTG,GORASP1,GORASP2,GPC3,GP…
CCDC92	0.475226	0.0652947	2.54452e-07	0.0034636			GO:CC	Golgi apparatus part	GO:0044431	0.000240231	3.61937	963	506	53	18709	AP1M1,ARHGAP21,ATXN2,BCAP31,BECN1,BICD1,BOK,C6ORF89,CHST14,CHSY1,COG1,EMP2,FMOD,FUT2,GCNT1,GNPTG,GORASP1,GORASP2,GPC3,HYAL2,INPP5K,ITM2B,KLHL20,LEPROT,MBTPS1,NAGPA,NOS3,OSBP,PIKFYVE,PJA2,PREB,PRELP,QSOX1,RAB14,RAB2B,RAB8A,RHOBTB3,RNF13,RNF183,RTN3,SEC16B,SERINC3,SH3GLB1,SLC30A6,SLC35A4,ST6GAL2,ST8SIA5,STEAP4,STK25,TBC1D20,TMEM59,TPST2,WIPI1
CD34	0.350978	-0.0928382	1.5322e-07	0.00209023			GO:CC	vacuole	GO:0005773	0.00030902	3.51001	766	506	45	18709	ABCC6,ACLY,AP1M1,APOB,ASAH1,ASS1,ATP6V0C,ATP6V0D2,BECN1,BRI3,C6ORF120,CD34,CLCN6,CLCN7,DYNC1LI2,FMOD,GLB1L3,GPC3,HYAL2,MAN2B2,MEFV,MGST1,NAGLU,NCSTN,PCYOX1,PIK3R4,PON2,PRDX6,PRELP,PRKCD,PSMD1,RAB14,RAMP2,RNF13,RNF183,RRAGA,SH3GLB1,SLC11A2,SLC48A1,SOD1,TBC1D5,TMEM138,TMEM59,VPS39,WIPI1
CD99L2	0.372367	-0.0720509	1.21883e-07	0.00166432			GO:CC	Golgi membrane	GO:0000139	0.000343821	3.46367	744	506	44	18709	AP1M1,ARHGAP21,BCAP31,BOK,C6ORF89,CHST14,CHSY1,COG1,EMP2,FUT2,GCNT1,GNPTG,GORASP1,GORASP2,HYAL2,ITM2B,LEPROT,MBTPS1,NAGPA,NOS3,OSBP,PIKFYVE,PJA2,PREB,QSOX1,RAB14,RAB2B,RAB8A,RHOBTB3,RNF13,RTN3,SEC16B,SERINC3,SH3GLB1,SLC30A6,SLC35A4,ST6GAL2,ST8SIA5,STEAP4,STK25,TBC1D20,TMEM59,TPST2,WIPI1
CDC16	0.427408	0.0251765	8.32948e-07	0.0112556			GO:CC	lipid droplet	GO:0005811	0.000382188	3.41772	78	506	12	18709	AIFM2,BCAP31,CIDEC,DGAT2,DHRS3,LIPE,METTL7A,PLIN1,PLIN4,PLIN5,PNPLA2,RAB3GAP1
CDCP1	-0.419934	-0.0166413	8.61106e-07	0.0116292			GO:CC	mitochondrial part	GO:0044429	0.00111873	2.95128	1041	506	54	18709	ACADL,ACAT1,ACO2,ACSL1,ACSS3,ADHFE1,AIFM2,AKAP1,ALDH4A1,ARL2BP,ASS1,BCL2L13,BCL2L2,BECN1,BNIP3L,BOK,BTD,C19ORF12,CHCHD10,COQ6,CS,CYP27B1,DECR1,ECHS1,GHITM,GRAMD4,HIBADH,IARS2,ISCU,LGALS3,MAOA,MGST1,MPV17,MRPL16,MRPL34,MRPL49,MRPS15,MTCH2,NDUFAF3,NDUFV3,PC,PDK2,PEBP1,SDHA,SDHD,SFXN5,SH3GLB1,SLC11A2,SLC25A28,SOD1,SUOX,TOMM22,TOP1MT,USP30
CDH2	-0.266765	0.155867	8.83667e-07	0.0119313			GO:CC	peroxisomal membrane	GO:0005778	0.00142132	2.84731	60	506	10	18709	ACBD5,ACSL1,ALDH3A2,MGST1,MPV17,PECR,PEX11A,PEX19,PEX5,PLA2G16
CDO1	0.489983	0.0841124	2.49604e-07	0.00339836			GO:CC	microbody membrane	GO:0031903	0.00142132	2.84731	60	506	10	18709	ACBD5,ACSL1,ALDH3A2,MGST1,MPV17,PECR,PEX11A,PEX19,PEX5,PLA2G16
CEBPA	0.524827	0.0289652	2.5184e-10	3.47942e-06			GO:CC	peroxisomal matrix	GO:0005782	0.00264361	2.5778	51	506	9	18709	ACOT4,ACOX2,CRYM,EPHX2,HACL1,IDH1,PIPOX,SCP2,TYSND1
CELF4	-0.300439	0.134118	3.76583e-07	0.00511437			GO:CC	microbody lumen	GO:0031907	0.00264361	2.5778	51	506	9	18709	ACOT4,ACOX2,CRYM,EPHX2,HACL1,IDH1,PIPOX,SCP2,TYSND1
CFAP46	-0.284591	0.151081	3.76942e-07	0.00511887			GO:CC	Golgi apparatus	GO:0005794	0.00486551	2.31287	1551	506	70	18709	AP1M1,ARHGAP21,ASH1L,ATXN2,BCAP31,BECN1,BICD1,BOK,C6ORF89,CHST14,CHSY1,COG1,COL4A3BP,COQ6,CSDE1,EMP2,FGD2,FMOD,FUT2,GCNT1,GNPTG,GORASP1,GORASP2,GPC3,HYAL2,INPP5K,ITM2B,KBTBD8,KLHL20,LEPROT,MBTPS1,MTUS1,NAGPA,NCSTN,NOS3,OSBP,PEBP1,PEX5,PIKFYVE,PJA2,PREB,PRELP,PTHLH,QSOX1,RAB14,RAB2B,RAB3GAP1,RAB8A,RHOBTB3,RNF13,RNF183,RTN3,SEC16B,SERINC3,SH3GLB1,SLC30A6,SLC35A4,SNX17,ST6GAL2,ST8SIA5,STEAP4,STK25,S…
CHCHD10	0.26706	-0.182799	1.63946e-07	0.00223606			GO:CC	organelle outer membrane	GO:0031968	0.00499194	2.30173	208	506	18	18709	ACSL1,AIFM2,AKAP1,ASS1,BCL2L2,BNIP3L,BOK,CYP27B1,MAOA,MGST1,NAV3,PEBP1,RETSAT,SH3GLB1,SLC11A2,TMEM109,TOMM22,USP30
CHST14	0.329231	-0.0692453	2.64474e-06	0.0354157			GO:CC	outer membrane	GO:0019867	0.00568481	2.24528	210	506	18	18709	ACSL1,AIFM2,AKAP1,ASS1,BCL2L2,BNIP3L,BOK,CYP27B1,MAOA,MGST1,NAV3,PEBP1,RETSAT,SH3GLB1,SLC11A2,TMEM109,TOMM22,USP30
CHSY1	-0.248958	0.177578	7.30388e-07	0.00987995			GO:CC	vacuolar part	GO:0044437	0.0160575	1.79432	553	506	32	18709	ABCC6,ACLY,AP1M1,APOB,ASAH1,ATP6V0C,ATP6V0D2,BRI3,C6ORF120,CLCN6,CLCN7,FMOD,GPC3,MAN2B2,MGST1,NAGLU,NCSTN,PRDX6,PRELP,PRKCD,PSMD1,RAB14,RNF13,RNF183,RRAGA,SH3GLB1,SLC11A2,SLC48A1,TMEM138,TMEM59,VPS39,WIPI1
CIDEC	0.426868	0.00944122	3.40242e-07	0.00462491			GO:CC	mitochondrial envelope	GO:0005740	0.021754	1.66246	744	506	39	18709	ACADL,ACSL1,AIFM2,AKAP1,ARL2BP,ASS1,BCL2L13,BCL2L2,BECN1,BNIP3L,BOK,C19ORF12,CHCHD10,COQ6,CYP27B1,GHITM,GRAMD4,LGALS3,MAOA,MGST1,MPV17,MRPL16,MRPL34,MRPL49,MRPS15,MTCH2,NDUFAF3,NDUFV3,PEBP1,SDHA,SDHD,SFXN5,SH3GLB1,SLC11A2,SLC25A28,SOD1,SUOX,TOMM22,USP30
CITED2	0.454029	-0.10582	1.00931e-11	1.39709e-07			GO:CC	lysosome	GO:0005764	0.0246229	1.60866	669	506	36	18709	ACLY,AP1M1,APOB,ASAH1,ASS1,ATP6V0C,ATP6V0D2,BRI3,C6ORF120,CD34,CLCN6,CLCN7,DYNC1LI2,FMOD,GPC3,HYAL2,MAN2B2,MGST1,NAGLU,NCSTN,PCYOX1,PON2,PRDX6,PRELP,PRKCD,PSMD1,RAB14,RAMP2,RNF13,RNF183,RRAGA,SLC11A2,SLC48A1,SOD1,TMEM59,VPS39
CLCA4	-0.318606	0.10351	7.22103e-07	0.00976934			GO:CC	lytic vacuole	GO:0000323	0.0253755	1.59559	670	506	36	18709	ACLY,AP1M1,APOB,ASAH1,ASS1,ATP6V0C,ATP6V0D2,BRI3,C6ORF120,CD34,CLCN6,CLCN7,DYNC1LI2,FMOD,GPC3,HYAL2,MAN2B2,MGST1,NAGLU,NCSTN,PCYOX1,PON2,PRDX6,PRELP,PRKCD,PSMD1,RAB14,RAMP2,RNF13,RNF183,RRAGA,SLC11A2,SLC48A1,SOD1,TMEM59,VPS39
CLCN6	0.498478	0.0826072	1.13508e-07	0.00155029			GO:CC	organelle envelope	GO:0031967	0.0384979	1.41456	1184	506	54	18709	ACADL,ACSL1,AIFM2,AKAP1,ANXA7,AQP1,ARL2BP,ASS1,BCL2L13,BCL2L2,BECN1,BNIP3L,BOK,BRIP1,C19ORF12,CHCHD10,COQ6,CYP27B1,GHITM,GPX4,GRAMD4,LGALS3,MAOA,MGST1,MLX,MPV17,MRPL16,MRPL34,MRPL49,MRPS15,MTCH2,MYO1C,NAV3,NDUFAF3,NDUFV3,PEBP1,RETSAT,RNF13,SDHA,SDHD,SFXN5,SH3GLB1,SLC11A2,SLC25A28,SOD1,SUN2,SUOX,TBC1D20,TMEM109,TMEM120B,TOMM22,TOR1A,TYRO3,USP30
CLCN7	0.0820971	-0.372769	6.25394e-08	0.000855789			GO:CC	envelope	GO:0031975	0.0384979	1.41456	1184	506	54	18709	ACADL,ACSL1,AIFM2,AKAP1,ANXA7,AQP1,ARL2BP,ASS1,BCL2L13,BCL2L2,BECN1,BNIP3L,BOK,BRIP1,C19ORF12,CHCHD10,COQ6,CYP27B1,GHITM,GPX4,GRAMD4,LGALS3,MAOA,MGST1,MLX,MPV17,MRPL16,MRPL34,MRPL49,MRPS15,MTCH2,MYO1C,NAV3,NDUFAF3,NDUFV3,PEBP1,RETSAT,RNF13,SDHA,SDHD,SFXN5,SH3GLB1,SLC11A2,SLC25A28,SOD1,SUN2,SUOX,TBC1D20,TMEM109,TMEM120B,TOMM22,TOR1A,TYRO3,USP30
CLEC14A	0.364322	-0.0382762	1.60658e-06	0.0216053			GO:CC	mitochondrial outer membrane	GO:0005741	0.0495066	1.30534	184	506	15	18709	ACSL1,AIFM2,AKAP1,ASS1,BCL2L2,BNIP3L,BOK,CYP27B1,MAOA,MGST1,PEBP1,SH3GLB1,SLC11A2,TOMM22,USP30
COBLL1	0.315365	-0.121622	2.99678e-07	0.00407623			KEGG	Peroxisome	KEGG:04146	9.43108e-05	4.02544	80	242	13	7745	ACOX2,ACSL1,EPHX2,HACL1,IDH1,MPV17,PECR,PEX11A,PEX19,PEX5,PIPOX,SCP2,SOD1
COG1	0.43716	-0.0345895	9.07947e-09	0.000124843			KEGG	Metabolic pathways	KEGG:01100	0.00038615	3.41324	1263	242	67	7745	ACADL,ACAT1,ACLY,ACO2,ACOT4,ACOX2,ACSL1,ACSS3,ADH4,AGMAT,AGPAT2,ALAD,ALDH3A2,ALDH4A1,ASAH1,ASS1,ATP6V0C,ATP6V0D2,BTD,CDO1,CHSY1,COQ6,CS,CYP27B1,DGAT1,DGAT2,DHRS3,DOLK,ECHS1,EPHX2,FAH,FOLH1,FUT2,GCLC,GCNT1,GLUD2,GLUL,GYS1,HIBADH,HYAL2,IDH1,INPP5K,LPCAT4,MAOA,MOCS1,NAGLU,NDUFV3,NME6,NOS3,P4HA3,PC,PDXK,PGM1,PIK3C2B,PIKFYVE,PIPOX,PLA2G16,PNPLA2,PRDX6,PYGL,SCP2,SDHA,SDHD,ST6GAL2,ST8SIA5,SUOX,TRAK2
COL4A3BP	0.539879	0.166718	6.52658e-07	0.00884025			KEGG	Citrate cycle (TCA cycle)	KEGG:00020	0.00288186	2.54033	30	242	7	7745	ACLY,ACO2,CS,IDH1,PC,SDHA,SDHD
COPS7A	0.326069	-0.0964784	6.7189e-07	0.0090974			KEGG	PPAR signaling pathway	KEGG:03320	0.0451458	1.34538	74	242	9	7745	ACADL,ACOX2,ACSL1,APOA5,PLIN1,PLIN4,PLIN5,RXRA,SCP2
COQ6	0.344967	-0.0621931	1.44653e-06	0.0194746			REAC	Metabolism	REAC:R-HSA-1430728	7.0458e-11	10.1521	2088	334	122	10658	ACADL,ACAT1,ACBD5,ACLY,ACO2,ACOT4,ACOX2,ACSL1,ACSS3,ADCY6,ADH4,ADHFE1,ADIPOR1,ADIPOR2,ADRA2A,AGMAT,AGPAT2,ALAD,ALDH3A2,ALDH4A1,ALOXE3,APOA5,APOB,ARL2BP,ASAH1,ASS1,BRIP1,BTD,CDO1,CHST14,CHSY1,CIDEC,COL4A3BP,COQ6,CRYM,CS,CYP27B1,DECR1,DGAT1,DGAT2,ECHS1,EPHX1,EPHX2,FAH,FMOD,FOLH1,GCLC,GLUD2,GLUL,GPC3,GPD1,GPIHBP1,GPS2,GPX4,GSTM4,GYS1,HACL1,HIBADH,HRASLS5,HYAL2,IDH1,INPP5K,ISCU,LIPE,LPCAT4,MAN2B2,MAO…
CRABP1	-0.441485	0.0788661	2.69163e-10	3.71848e-06			REAC	Metabolism of lipids	REAC:R-HSA-556833	0.000153316	3.81441	737	334	49	10658	ACADL,ACAT1,ACBD5,ACLY,ACOT4,ACOX2,ACSL1,ACSS3,AGPAT2,ALDH3A2,ALOXE3,APOA5,ASAH1,CIDEC,COL4A3BP,CYP27B1,DECR1,DGAT1,DGAT2,ECHS1,EPHX2,GPD1,GPS2,GPX4,GSTM4,HACL1,HRASLS5,INPP5K,LIPE,LPCAT4,MBTPS1,MID1IP1,NFYB,NR1H2,OSBP,PECR,PEX11A,PIK3C2B,PIK3R4,PIKFYVE,PLA2G16,PLIN1,PNPLA2,PON2,RAB14,RXRA,SCP2,SLCO1A2,THRSP
CREB3L2	0.396349	-0.00624126	1.1791e-06	0.0158954			REAC	Fatty acid metabolism	REAC:R-HSA-8978868	0.00114416	2.94151	177	334	19	10658	ACADL,ACBD5,ACLY,ACOT4,ACOX2,ACSL1,ALDH3A2,ALOXE3,DECR1,ECHS1,EPHX2,GPX4,HACL1,MID1IP1,PECR,PON2,RXRA,SCP2,THRSP
CRTAP	0.343426	-0.0701753	1.00797e-06	0.0135976			REAC	Peroxisomal protein import	REAC:R-HSA-9033241	0.0014493	2.83884	63	334	11	10658	ACOT4,ACOX2,EPHX2,HACL1,IDH1,MPV17,PECR,PEX5,PIPOX,SCP2,TYSND1
CRY2	0.493148	0.00254958	8.29163e-10	1.14425e-05			REAC	Protein localization	REAC:R-HSA-9609507	0.00448991	2.34776	128	334	15	10658	ACO2,ACOT4,ACOX2,CHCHD10,CS,EPHX2,HACL1,IDH1,MPV17,PECR,PEX5,PIPOX,SCP2,TOMM22,TYSND1
CRYM	-0.391798	0.0664757	4.09988e-08	0.000561807			REAC	Peroxisomal lipid metabolism	REAC:R-HSA-390918	0.0099964	2.00016	29	334	7	10658	ACBD5,ACOT4,ACOX2,ALDH3A2,HACL1,PECR,SCP2
CRYZL1	0.44393	-0.039198	3.73083e-09	5.13549e-05			WP	Fatty Acid Biosynthesis	WP:WP357	0.000470693	3.32726	22	212	7	6564	ACLY,ACSL1,DECR1,ECHDC3,ECHS1,PC,PECR
CS	0.317723	-0.199288	1.32487e-09	1.82686e-05			WP	Amino Acid metabolism	WP:WP3925	0.00394574	2.40387	91	212	12	6564	ACLY,ACO2,ADH4,ASS1,CS,FAH,GLUL,HIBADH,IDH1,MAOA,PC,SDHA
CSDE1	0.455	0.0680356	1.37747e-06	0.0185518			WP	Fatty Acid Beta Oxidation	WP:WP143	0.0106687	1.97189	34	212	7	6564	ACADL,ACAT1,ACSL1,DECR1,ECHS1,LIPE,PNPLA2
CSMD3	-0.328895	0.127266	8.25363e-08	0.00112852			WP	TCA Cycle and Deficiency of Pyruvate Dehydrogenase complex (PDHc)	WP:WP2453	0.0137511	1.86166	16	212	5	6564	ACLY,CS,IDH1,PC,SDHA
CTDSP1	0.209849	-0.208441	1.24879e-06	0.01683			WP	Triacylglyceride Synthesis	WP:WP325	0.0177925	1.74976	26	212	6	6564	AGPAT2,DGAT1,DGAT2,GPD1,LIPE,PNPLA2
CUTC	0.416994	0.0387398	3.69672e-06	0.0493401			TF	Factor: E2F-3; motif: GGCGGGN; match class: 1	TF:M02089_1	1.07741e-07	6.96762	9353	518	316	19922	ABHD15,ABI2,ACAT1,ACBD5,ACLY,ACO2,ACSL1,ACVR1C,ADIPOR1,ADRA2A,AFAP1L1,AFF1,AGPAT2,AKAP1,ALAD,ALDH3A2,AMZ2,ANKS1A,ANXA7,AP1M1,APLF,AQP1,ARAF,ARHGAP17,ARHGAP21,ARHGAP31,ARL2BP,ARMC1,ASH1L,ASNA1,ASPH,ASS1,ATP6V0C,ATPAF1,ATXN2,AVPI1,BCAP31,BCL2L2,BICD1,BMPR2,BNIP3L,BOK,BRD7,BRI3,BTBD2,BTD,BTG2,C10ORF67,C19ORF12,C1ORF123,C2CD2,C6ORF120,CAMTA1,CAP2,CBLN2,CCDC36,CCDC47,CCDC92,CD99L2,CDC16,CDCP1,CDH2,CEB…
CYB5D2	0.288633	-0.153887	2.42584e-07	0.00330326			TF	Factor: ZF5; motif: GSGCGCGR; match class: 1	TF:M00716_1	2.98835e-06	5.52457	14186	518	427	19922	ABHD15,ABI2,ACADL,ACAT1,ACLY,ACO2,ACOT4,ACSL1,ACSS3,ACVR1C,ADAM32,ADHFE1,ADIPOR1,ADIPOR2,ADRA2A,AFAP1L1,AFF1,AGMAT,AGPAT2,AIFM2,AKAP1,ALAD,ALDH3A2,ALDH4A1,ALPK3,AMZ2,ANKS1A,ANXA7,AP1M1,APLF,APOA5,APOB,APPBP2,AQP1,ARAF,ARHGAP17,ARHGAP21,ARHGAP31,ARL2BP,ASAH1,ASH1L,ASNA1,ASPH,ASS1,ATP6V0C,ATPAF1,ATXN2,AVPI1,BCAP31,BCL2L2,BDNF,BECN1,BICD1,BMPR2,BNIP3L,BOK,BRD7,BRD8,BRI3,BRIP1,BTBD2,BTD,BTG2,C10ORF67…
CYB5R1	0.300833	-0.0992395	2.84671e-06	0.0380833			TF	Factor: E2F-1; motif: WWTGGCGCCAAA; match class: 1	TF:M04515_1	5.10928e-06	5.29164	12236	518	381	19922	ABCC6,ABHD15,ACADL,ACAT1,ACBD5,ACLY,ACO2,ACOT4,ACSL1,ACSS3,ACVR1C,ADAM32,ADCY6,ADIPOR2,ADRA2A,AFAP1L1,AFF1,AGMAT,AGPAT2,ALAD,ALDH3A2,ALDH4A1,ALOXE3,ALPK3,AMZ2,ANKS1A,ANXA7,AP1M1,APLF,APOB,AQP1,ARHGAP17,ARHGAP21,ARL2BP,ARMC1,ASAH1,ASH1L,ASPH,ASS1,ATP6V0C,ATPAF1,ATXN2,AVPI1,BCAP31,BCL2L13,BCL2L2,BDNF,BICD1,BMPR2,BNIP3L,BOK,BRD7,BRI3,BTBD2,BTD,BTG2,C14ORF180,C17ORF99,C19ORF12,C2CD2,C6ORF120,CALCOCO1…
CYP27B1	-0.474199	-0.00811747	6.90613e-09	9.49938e-05			TF	Factor: Sp1; motif: NGGGGGCGGGGYN; match class: 1	TF:M00196_1	6.59909e-06	5.18052	5894	518	215	19922	ABHD15,ACLY,ACO2,ACSL1,ADRA2A,AFAP1L1,AFF1,AGPAT2,AKAP1,ANKS1A,ANXA7,APLF,ARHGAP17,ARHGAP21,ARL2BP,ASPH,ASS1,ATP6V0C,ATXN2,AVPI1,BCAP31,BCL2L2,BICD1,BMPR2,BNIP3L,BOK,BRD7,BRI3,BTG2,C19ORF12,C1ORF123,C2CD2,CAMTA1,CCDC36,CCDC47,CD99L2,CDC16,CDCP1,CDH2,CFAP46,CHCHD10,CHST14,CHSY1,CITED2,CLCN6,COBLL1,COG1,COL4A3BP,COPS7A,CREB3L2,CRTAP,CRY2,CRYM,CRYZL1,CS,CYB5R1,DBP,DDA1,DGAT2,DIP2C,DIS3L,DOLK,DTX1,DV…
DAAM2	0.36069	-0.0349639	2.45429e-06	0.0328949			TF	Factor: Sp1; motif: NNGGGGCGGGGNN; match class: 1	TF:M00932_1	8.75378e-06	5.0578	6018	518	218	19922	ABHD15,ABI2,ACLY,ACO2,ACSL1,ADRA2A,AFAP1L1,AFF1,AGPAT2,AKAP1,ANKS1A,ANXA7,AP1M1,APLF,AQP1,ARHGAP17,ARHGAP21,ARL2BP,ASPH,ASS1,ATP6V0C,ATXN2,AVPI1,BCAP31,BCL2L2,BMPR2,BNIP3L,BOK,BRD7,BRI3,BTG2,C17ORF99,C19ORF12,C1ORF123,C2CD2,CAMTA1,CCDC36,CCDC47,CD99L2,CDC16,CDCP1,CDH2,CFAP46,CHCHD10,CHST14,CHSY1,CITED2,CLCN6,COBLL1,COG1,COL4A3BP,CRTAP,CRY2,CRYM,CRYZL1,CS,CTDSP1,CYB5R1,DBP,DDA1,DGAT2,DIP2C,DIS3L,D…
DAZAP2	0.339936	-0.0536889	3.22453e-06	0.0430926			TF	Factor: ETF; motif: CCCCGCCCCYN; match class: 1	TF:M07039_1	3.95438e-05	4.40292	13706	518	412	19922	ABCC6,ABHD15,ABI2,ACADL,ACAT1,ACBD5,ACLY,ACO2,ACSL1,ACSS3,ACVR1C,ADHFE1,ADIPOR1,ADIPOR2,ADRA2A,AFAP1L1,AFF1,AGMAT,AGPAT2,AIFM2,AKAP1,ALAD,ALDH3A2,ALDH4A1,ALOXE3,ALPK3,AMZ2,ANKS1A,ANXA7,AP1M1,APLF,APOB,APPBP2,AQP1,ARAF,ARHGAP17,ARHGAP21,ARHGAP31,ARL2BP,ASAH1,ASCC2,ASH1L,ASPH,ASS1,ATP6V0C,ATPAF1,ATXN2,AVPI1,BCAP31,BCL2L2,BDNF,BECN1,BICD1,BMPR2,BNIP3L,BOK,BRD7,BRD8,BRI3,BRIP1,BTBD2,BTG2,C10ORF67,C17…
DBP	0.585599	0.157551	5.0054e-09	6.88842e-05			TF	Factor: MAZ; motif: GGGMGGGGSSGGGGGGGGGGGG; match class: 1	TF:M09636_1	0.000141882	3.84807	14194	518	421	19922	ABCC6,ABHD15,ABI2,ACADL,ACAT1,ACBD5,ACLY,ACO2,ACSL1,ACSS3,ACVR1C,ADCY6,ADIPOR1,ADIPOR2,ADRA2A,AFAP1L1,AFF1,AGMAT,AGPAT2,AIFM2,AKAP1,ALAD,ALDH3A2,ALDH4A1,ALOXE3,ALPK3,AMZ2,ANKS1A,ANXA7,AP1M1,APLF,APOA5,APOB,APPBP2,AQP1,ARAF,ARHGAP17,ARHGAP21,ARHGAP31,ARL2BP,ASAH1,ASCC2,ASH1L,ASNA1,ASPH,ASS1,ATP6V0C,ATPAF1,ATXN2,AVPI1,BCAP31,BCL2L2,BDNF,BECN1,BICD1,BMPR2,BNIP3L,BOK,BRD7,BRD8,BRI3,BTBD2,BTD,BTG2,C10…
DCAF5	0.480029	0.0399904	3.48378e-08	0.000477696			TF	Factor: BTEB1; motif: GGGGGCGGGGCNGSGGGNGS; match class: 1	TF:M09723_1	0.000145186	3.83807	5960	518	211	19922	ABHD15,ABI2,ACLY,ACO2,ACSL1,ACVR1C,ADIPOR2,ADRA2A,AFAP1L1,AFF1,AGPAT2,AKAP1,ALAD,AMZ2,ANXA7,APOB,ARHGAP17,ARHGAP21,ASAH1,ASCC2,ASPH,ASS1,ATP6V0C,ATXN2,AVPI1,BCAP31,BDNF,BMPR2,BNIP3L,BRD7,BRI3,BTBD2,BTD,BTG2,C10ORF67,C19ORF12,C1ORF123,C2CD2,CAMTA1,CAP2,CCDC36,CCDC50,CD99L2,CDH2,CFAP46,CHCHD10,CHST14,CITED2,CLCN6,COBLL1,COL4A3BP,COPS7A,CRABP1,CRTAP,CRYZL1,CS,CSMD3,CTDSP1,CYB5D2,CYB5R1,DBP,DDA1,DIP2…
DDA1	0.227032	-0.187801	1.52094e-06	0.0204658			TF	Factor: Churchill; motif: CGGGNN; match class: 1	TF:M00986_1	0.000163867	3.78551	10351	518	328	19922	ABHD15,ABI2,ACO2,ACOX2,ACSL1,ACSS3,ADAM32,ADIPOR1,ADIPOR2,ADRA2A,AFAP1L1,AFF1,AGMAT,AGPAT2,AKAP1,ALAD,ALDH3A2,ALDH4A1,ALPK3,AMZ2,ANKS1A,ANXA7,AP1M1,APLF,APOA5,APPBP2,AQP1,ARAF,ARHGAP17,ARHGAP21,ARL2BP,ASAH1,ASH1L,ASNA1,ASPH,ASS1,ATP6V0C,ATXN2,AVPI1,BCAP31,BECN1,BICD1,BMPR2,BNIP3L,BOK,BRD7,BRI3,BTBD2,BTG2,C10ORF67,C14ORF180,C19ORF12,C2CD2,C6ORF120,C6ORF89,CAMTA1,CAP2,CD99L2,CDH2,CEBPA,CELF4,CFAP46…
DDB1	0.224094	-0.200583	8.44535e-07	0.0114071			TF	Factor: Sp1; motif: GGGGCGGGGT; match class: 1	TF:M00008_1	0.000302413	3.5194	4926	518	180	19922	ACLY,ACSL1,ACVR1C,ADCY6,ADRA2A,AFF1,AGPAT2,AKAP1,ALDH3A2,ALDH4A1,ANKS1A,AP1M1,ARHGAP21,ARL2BP,ASH1L,ASPH,ASS1,ATP6V0C,ATXN2,BCAP31,BCL2L2,BMPR2,BNIP3L,BOK,BRD7,BRI3,BTD,BTG2,C19ORF12,C2CD2,CAMTA1,CAP2,CCDC36,CD99L2,CDC16,CDH2,CHST14,CITED2,CLCN6,COBLL1,COL4A3BP,CRTAP,CRY2,CRYM,CRYZL1,CS,CYB5D2,CYB5R1,DIP2C,DOLK,DPYSL5,DVL3,ECHDC3,ECHS1,EEA1,EPHA7,EZH1,FADS3,FAH,FANCC,FBLN5,FBXL12,FOS,FUT2,FXR2,FZ…
DECR1	0.375014	-0.138961	1.06933e-09	1.47515e-05			TF	Factor: BEN; motif: CAGCGRNV; match class: 1	TF:M01240_1	0.000407388	3.38999	13284	518	398	19922	ABCC6,ABHD15,ABI2,ACADL,ACBD5,ACLY,ACO2,ACOT4,ACSL1,ACVR1C,ADAM32,ADHFE1,ADIPOR1,ADIPOR2,ADRA2A,AFAP1L1,AFF1,AGPAT2,ALAD,ALDH3A2,ALDH4A1,ALOXE3,ALPK3,AMZ2,ANKS1A,ANXA7,AP1M1,APLF,APOA5,APOB,APPBP2,AQP1,ARAF,ARHGAP17,ARHGAP21,ARHGAP31,ARL2BP,ARMC1,ASAH1,ASH1L,ASNA1,ASPH,ASS1,ATP6V0C,ATPAF1,ATXN2,AVPI1,BCAP31,BCL2L13,BDNF,BECN1,BICD1,BMPR2,BNIP3L,BOK,BRI3,BRIP1,BTG2,C10ORF67,C14ORF180,C19ORF12,C1OR…
DGAT1	0.400402	-0.0140247	5.64411e-07	0.00764946			TF	Factor: Sp1; motif: CCCCGCCCCN; match class: 1	TF:M00933_1	0.000424376	3.37225	5157	518	186	19922	ABI2,ACLY,ACO2,ACSL1,AFAP1L1,AFF1,AGPAT2,AKAP1,ANXA7,APLF,ARHGAP21,ASAH1,ASH1L,ASPH,ATP6V0C,ATXN2,BCAP31,BDNF,BMPR2,BNIP3L,BOK,BRD7,BRI3,BTBD2,BTG2,C19ORF12,C2CD2,CAMTA1,CCDC36,CCDC47,CD99L2,CDC16,CDH2,CFAP46,CHCHD10,CITED2,CLCN6,COBLL1,COG1,COL4A3BP,CRTAP,CRYM,CRYZL1,CTDSP1,CYB5R1,DDA1,DHRS3,DIP2C,DIS3L,DOLK,DPYSL5,DTX1,DVL3,ECHDC3,ECHS1,EEA1,EIF2AK2,EPAS1,EPHA7,EPHX2,ETV5,FADS3,FAH,FANCC,FBLN5,…
DGAT2	0.425768	-0.0718002	1.81689e-09	2.50404e-05			TF	Factor: E2F-3:HES-7; motif: NNNSGCGCSNNNNNCRCGYGNN; match class: 1	TF:M08526_1	0.000468206	3.32956	15129	518	440	19922	ABCC6,ABHD15,ABI2,ACADL,ACAT1,ACBD5,ACLY,ACO2,ACOT4,ACSL1,ACSS3,ACVR1C,ADAM32,ADCY6,ADHFE1,ADIPOR1,ADIPOR2,ADRA2A,AFAP1L1,AFF1,AGMAT,AGPAT2,AIFM2,AKAP1,ALAD,ALDH3A2,ALDH4A1,ALOXE3,ALPK3,AMZ2,ANKS1A,ANXA7,AP1M1,APLF,APOA5,APOB,APPBP2,AQP1,ARAF,ARHGAP17,ARHGAP21,ARHGAP31,ARL2BP,ARMC1,ASAH1,ASCC2,ASH1L,ASNA1,ASPH,ASS1,ATP6V0C,ATPAF1,ATXN2,AVPI1,BCAP31,BCL2L13,BDNF,BECN1,BICD1,BMPR2,BNIP3L,BOK,BRD7,B…
DHRS3	0.474586	0.017426	1.25123e-08	0.000171932			TF	Factor: Sp1; motif: GGGGCGGGGC; match class: 1	TF:M00931_1	0.000531764	3.27428	5876	518	206	19922	ABHD15,ACLY,ACO2,ACSL1,ADRA2A,AFAP1L1,AFF1,AGPAT2,AKAP1,ANKS1A,ANXA7,AP1M1,APLF,AQP1,ARHGAP17,ARHGAP21,ARL2BP,ASPH,ASS1,ATP6V0C,ATXN2,AVPI1,BCAP31,BCL2L2,BMPR2,BNIP3L,BOK,BRD7,BRI3,BTG2,C19ORF12,C1ORF123,C2CD2,CAMTA1,CCDC36,CCDC47,CD99L2,CDC16,CDCP1,CDH2,CFAP46,CHCHD10,CHST14,CHSY1,CITED2,CLCN6,COBLL1,COG1,COL4A3BP,CRTAP,CRY2,CRYM,CRYZL1,CS,CYB5R1,DBP,DDA1,DGAT2,DIP2C,DIS3L,DIXDC1,DOLK,DPYSL5,DTX…
DIP2C	0.545625	0.114048	1.33424e-08	0.000183324			TF	Factor: WT1; motif: CGCCCCCNCN; match class: 1	TF:M02036_1	0.000617922	3.20907	5288	518	189	19922	ABHD15,ABI2,ACSL1,ACVR1C,ADRA2A,AFF1,AGPAT2,AKAP1,ALAD,ALDH3A2,ALPK3,ANKS1A,ARHGAP17,ARHGAP21,ASS1,ATP6V0C,ATPAF1,AVPI1,BCAP31,BICD1,BMPR2,BOK,BRD7,BRI3,BRIP1,BTBD2,C2CD2,CAMTA1,CCDC36,CD99L2,CDH2,CDO1,CEBPA,CHCHD10,CHST14,CHSY1,CITED2,CLCN7,COG1,CRYZL1,CTDSP1,CYB5D2,CYB5R1,CYP27B1,DBP,DDB1,DECR1,DHRS3,DIP2C,DOLK,DPYSL5,DTX1,DVL3,EBF3,ECHDC3,ECHS1,EEA1,EIF2AK2,EPAS1,EPHA7,ETV5,EZH1,FADS3,FAH,FBN2…
DIS3L	0.378711	-0.00971214	3.13522e-06	0.0419117			TF	Factor: E2F-1:Elk-1; motif: SGCGCSNNAMCGGAAGT; match class: 1	TF:M08205_1	0.000671899	3.1727	10467	518	328	19922	ABHD15,ABI2,ACADL,ACBD5,ACO2,ACOT4,ACSL1,ACVR1C,ADCY6,ADIPOR1,ADIPOR2,ADRA2A,AFAP1L1,AFF1,AGMAT,AGPAT2,AIFM2,AKAP1,ALDH3A2,ALDH4A1,ALOXE3,ANKS1A,AP1M1,APLF,APOB,APPBP2,ARAF,ARHGAP17,ARHGAP21,ASAH1,ASH1L,ASNA1,ASPH,ATP6V0C,ATXN2,AVPI1,BCAP31,BCL2L13,BDNF,BECN1,BICD1,BMPR2,BNIP3L,BOK,BRD7,BRD8,BRIP1,BTD,BTG2,C10ORF67,C14ORF180,C19ORF12,C2CD2,C6ORF120,C6ORF89,CAMTA1,CAP2,CBLN2,CD99L2,CDC16,CDCP1,CDH…
DIXDC1	0.450027	0.0184836	1.01614e-07	0.00138835			TF	Factor: ER71:Pax-5; motif: ACCGGAACYACGCWTSANTG; match class: 1	TF:M08266_1	0.000840634	3.07539	8972	518	289	19922	ABHD15,ABLIM1,ACADL,ACBD5,ACLY,ACOT4,ACSL1,ACSS3,ADRA2A,AFAP1L1,AGMAT,AGPAT2,AKAP1,ALDH3A2,ALPK3,ANKS1A,ANXA7,APLF,APPBP2,ARAF,ARHGAP21,ARL2BP,ASAH1,ASH1L,ATP6V0C,ATPAF1,ATXN2,AVPI1,BCAP31,BCL2L13,BDNF,BECN1,BMPR2,BNIP3L,BRI3,C10ORF67,C17ORF99,C2CD2,C6ORF120,C6ORF89,CAMTA1,CBLN2,CCDC47,CCDC50,CD99L2,CDC16,CDCP1,CDH2,CDO1,CEBPA,CFAP46,CHST14,CHSY1,CITED2,CLCN7,CLEC14A,COG1,COL4A3BP,COPS7A,COQ6,CRE…
DOLK	0.287725	-0.154236	2.52152e-07	0.00343255			TF	Factor: E2F-1; motif: TTTGGCGCCAAA; match class: 1	TF:M04516_1	0.00178291	2.74887	10236	518	320	19922	ABCC6,ABHD15,ACO2,ACOT4,ACSL1,ACSS3,ACVR1C,ADAM32,ADCY6,ADIPOR2,ADRA2A,AFAP1L1,AFF1,AGMAT,AGPAT2,ALDH3A2,ALOXE3,ALPK3,AMZ2,ANXA7,APLF,APOB,AQP1,ARHGAP17,ARHGAP21,ARL2BP,ARMC1,ASAH1,ASH1L,ASS1,ATP6V0C,ATPAF1,ATXN2,AVPI1,BCAP31,BCL2L13,BDNF,BICD1,BNIP3L,BOK,BRD7,BRI3,BTBD2,BTD,BTG2,C14ORF180,C17ORF99,C19ORF12,C2CD2,C6ORF120,CALCOCO1,CAMTA1,CBLN2,CCDC36,CCDC47,CCDC50,CD99L2,CDC16,CDCP1,CDO1,CEBPA,CE…
DPYSL5	-0.344364	0.0703339	9.38852e-07	0.0126698			TF	Factor: ZF5; motif: NRNGNGCGCGCWN; match class: 1	TF:M00333_1	0.00185339	2.73203	12490	518	376	19922	ABHD15,ABI2,ACADL,ACLY,ACO2,ACOT4,ACSL1,ACVR1C,ADAM32,ADIPOR1,ADIPOR2,ADRA2A,AFAP1L1,AFF1,AGMAT,AGPAT2,AKAP1,ALDH3A2,ALDH4A1,ALOXE3,ALPK3,AMZ2,ANKS1A,AP1M1,APLF,APOA5,APOB,AQP1,ARAF,ARHGAP21,ARHGAP31,ARL2BP,ARMC1,ASAH1,ASCC2,ASH1L,ASPH,ASS1,ATP6V0C,ATPAF1,ATXN2,AVPI1,BCAP31,BCL2L13,BDNF,BICD1,BMPR2,BNIP3L,BOK,BRD7,BRI3,BTBD2,BTD,BTG2,C10ORF67,C14ORF180,C19ORF12,C1ORF123,C2CD2,C6ORF120,C6ORF89,CAL…
DTX1	0.273544	-0.149903	8.23647e-07	0.0111316			TF	Factor: E2F-3:TBR2; motif: ANGTGYKANGGCGCSTTNNCRNNT; match class: 1	TF:M08207_1	0.00185628	2.73136	15641	518	449	19922	ABCC6,ABHD15,ABI2,ABLIM1,ACADL,ACAT1,ACBD5,ACLY,ACO2,ACOT4,ACSL1,ACSS3,ACVR1C,ADAM32,ADCY6,ADHFE1,ADIPOR1,ADIPOR2,ADRA2A,AFAP1L1,AFF1,AGMAT,AGPAT2,AIFM2,AKAP1,ALAD,ALDH3A2,ALOXE3,ALPK3,AMZ2,ANKS1A,AP1M1,APLF,APOA5,APOB,ARAF,ARHGAP17,ARHGAP21,ARHGAP31,ARL2BP,ARMC1,ASAH1,ASCC2,ASH1L,ASNA1,ASPH,ASS1,ATP6V0C,ATPAF1,ATXN2,AVPI1,BCAP31,BCL2L13,BDNF,BECN1,BICD1,BMPR2,BNIP3L,BOK,BRD7,BRI3,BTBD2,BTD,BTG2,…
DUSP19	-0.351735	0.0496259	1.9122e-06	0.0256789			TF	Factor: Sp1; motif: NGGGGCGGGGN; match class: 1	TF:M07395_1	0.00192978	2.71449	6332	518	216	19922	ABHD15,ACLY,ACO2,ACSL1,ADIPOR1,ADRA2A,AFAP1L1,AFF1,AGPAT2,AKAP1,ANKS1A,ANXA7,AP1M1,APLF,AQP1,ARHGAP17,ARHGAP21,ASPH,ASS1,ATP6V0C,ATXN2,AVPI1,BCAP31,BICD1,BMPR2,BNIP3L,BOK,BRD7,BRI3,BTG2,C10ORF67,C19ORF12,C1ORF123,C2CD2,CAMTA1,CCDC36,CCDC47,CD99L2,CDC16,CDCP1,CDH2,CFAP46,CHCHD10,CHST14,CHSY1,CITED2,CLCN6,COBLL1,COG1,COL4A3BP,CREB3L2,CRTAP,CRY2,CRYM,CRYZL1,CS,CYB5R1,DBP,DDA1,DGAT2,DIP2C,DIS3L,DOLK,…
DVL2	0.270576	-0.13779	2.01557e-06	0.0270509			TF	Factor: E2F-1:HES-7; motif: GGCRCGTGSYNNWNGGCGCSM; match class: 1	TF:M08525_1	0.00222996	2.6517	15428	518	444	19922	ABCC6,ABHD15,ABI2,ACADL,ACAT1,ACBD5,ACLY,ACO2,ACOT4,ACSL1,ACSS3,ACVR1C,ADAM32,ADCY6,ADHFE1,ADIPOR1,ADIPOR2,ADRA2A,AFAP1L1,AFF1,AGMAT,AGPAT2,AKAP1,ALAD,ALDH3A2,ALDH4A1,ALOXE3,ALPK3,AMZ2,ANKS1A,ANXA7,AP1M1,APLF,APOB,APPBP2,AQP1,ARAF,ARHGAP17,ARHGAP21,ARHGAP31,ARL2BP,ASAH1,ASCC2,ASH1L,ASNA1,ASPH,ASS1,ATP6V0C,ATPAF1,ATXN2,AVPI1,BCAP31,BCL2L13,BDNF,BECN1,BICD1,BMPR2,BNIP3L,BOK,BRD7,BRI3,BTBD2,BTD,BTG2…
DVL3	0.361409	-0.0982811	5.1002e-08	0.00069832			TF	Factor: AP-2gamma:Elk-1; motif: NGCCKNRGGSGRCGGAAGTG; match class: 1	TF:M08441_1	0.00239841	2.62008	12802	518	383	19922	ABHD15,ABI2,ABLIM1,ACADL,ACAT1,ACLY,ACOT4,ACSL1,ACSS3,ACVR1C,ADIPOR1,ADIPOR2,ADRA2A,AFAP1L1,AFF1,AGMAT,AGPAT2,AKAP1,ALDH3A2,ALDH4A1,ALOXE3,ALPK3,AMZ2,ANKS1A,AP1M1,APLF,APPBP2,AQP1,ARAF,ARHGAP17,ARHGAP21,ARHGAP31,ARL2BP,ASCC2,ASH1L,ASPH,ASS1,ATP6V0C,ATPAF1,ATXN2,AVPI1,BCAP31,BCL2L13,BDNF,BECN1,BICD1,BMPR2,BNIP3L,BOK,BRD7,BRD8,BRI3,BRIP1,BTG2,C14ORF180,C17ORF99,C19ORF12,C1ORF123,C2CD2,C6ORF120,C6OR…
DYNC1LI2	0.347651	-0.146977	5.45239e-09	7.50248e-05			TF	Factor: p300; motif: ACNTCCG; match class: 1	TF:M04826_1	0.00327961	2.48418	15368	518	442	19922	ABCC6,ABHD15,ABI2,ACADL,ACAT1,ACBD5,ACLY,ACO2,ACOT4,ACSL1,ACSS3,ACVR1C,ADAM32,ADCY6,ADIPOR1,ADIPOR2,ADRA2A,AFAP1L1,AFF1,AGPAT2,AIFM2,AKAP1,ALAD,ALDH3A2,ALDH4A1,ALOXE3,ALPK3,AMZ2,ANKS1A,ANXA7,AP1M1,APLF,APOB,APPBP2,AQP1,ARAF,ARHGAP17,ARHGAP21,ARHGAP31,ARL2BP,ARMC1,ASAH1,ASCC2,ASH1L,ASNA1,ASPH,ASS1,ATP6V0C,ATP6V0D2,ATPAF1,ATXN2,AVPI1,BCAP31,BCL2L13,BCL2L2,BDNF,BECN1,BICD1,BMPR2,BNIP3L,BOK,BRD7,BRD8…
E2F7	-0.323926	0.159453	1.40099e-08	0.000192468			TF	Factor: Egr-1; motif: GCGCATGCG; match class: 1	TF:M04869_1	0.00592284	2.22747	10265	518	318	19922	ABHD15,ABI2,ACADL,ACAT1,ACO2,ACOT4,ACSL1,ACVR1C,ADIPOR1,ADIPOR2,ADRA2A,AFAP1L1,AFF1,AGMAT,AKAP1,ALDH3A2,ALDH4A1,ALOXE3,ALPK3,AMZ2,AP1M1,APLF,APPBP2,AQP1,ARAF,ARHGAP21,ARHGAP31,ARL2BP,ARMC1,ASAH1,ASH1L,ASPH,ASS1,ATP6V0C,ATPAF1,ATXN2,AVPI1,BCAP31,BDNF,BICD1,BMPR2,BNIP3L,BOK,BRD8,BRI3,BTBD2,BTD,BTG2,C2CD2,C6ORF120,CAMTA1,CAP2,CBLN2,CCDC47,CCDC50,CD99L2,CDCP1,CDH2,CDO1,CEBPA,CELF4,CFAP46,CHCHD10,CHST…
EBF3	0.417896	-0.0416172	2.72469e-08	0.000373828			TF	Factor: Kaiso; motif: TCTCGCGAG; match class: 1	TF:M04691_1	0.00893893	2.04871	10578	518	325	19922	ABI2,ABLIM1,ACADL,ACAT1,ACBD5,ACO2,ACSS3,ACVR1C,ADAM32,ADIPOR1,ADIPOR2,ADRA2A,AFAP1L1,AFF1,AIFM2,AKAP1,ALAD,ALDH3A2,ALOXE3,AMZ2,ANKS1A,ANXA7,AP1M1,APLF,APOA5,APPBP2,ARHGAP17,ARHGAP31,ARMC1,ASAH1,ASCC2,ASPH,ASS1,ATP6V0C,ATPAF1,BCAP31,BDNF,BICD1,BMPR2,BRD7,BRIP1,BTD,BTG2,C10ORF67,C14ORF180,C17ORF99,C19ORF12,C1ORF123,C6ORF120,C6ORF89,CAMTA1,CAP2,CBLN2,CCDC36,CCDC47,CD99L2,CDC16,CDCP1,CDH2,CDO1,CEBPA…
ECHDC3	0.337474	-0.154633	7.01654e-09	9.65055e-05			TF	Factor: GCMa:PEA3; motif: ATRCGGGCGGAAGTR; match class: 1	TF:M08313_1	0.0090702	2.04238	9759	518	304	19922	ABHD15,ABI2,ABLIM1,ACAT1,ACLY,ACO2,ACOT4,ACSL1,ADIPOR1,ADIPOR2,ADRA2A,AFF1,AGMAT,AIFM2,AKAP1,ALDH3A2,ALDH4A1,ALOXE3,ALPK3,AMZ2,ANKS1A,APLF,APOA5,APOB,AQP1,ARAF,ARHGAP17,ARHGAP31,ARL2BP,ASAH1,ASCC2,ASH1L,ATP6V0C,ATP6V0D2,ATXN2,AVPI1,BCAP31,BCL2L13,BDNF,BECN1,BICD1,BOK,BRD8,BRI3,BTBD2,BTD,C14ORF180,C17ORF99,C19ORF12,C1ORF123,C2CD2,C6ORF120,C6ORF89,CAMTA1,CAP2,CD34,CDCP1,CDO1,CEBPA,CFAP46,CHSY1,CLCA…
ECHS1	0.395327	-0.0162426	7.06789e-07	0.00956497			TF	Factor: WT1; motif: GNGGGGGCGGGG; match class: 1	TF:M03893_1	0.00928195	2.03236	3966	518	145	19922	ABI2,ACSL1,ACVR1C,ADRA2A,AFF1,AKAP1,ALAD,ALDH3A2,ANKS1A,ANXA7,ARHGAP17,ARHGAP21,ATP6V0C,ATXN2,AVPI1,BCAP31,BICD1,BMPR2,BNIP3L,BOK,BRD7,BRI3,BTBD2,BTG2,C2CD2,CAMTA1,CCDC36,CD99L2,CDH2,CHST14,CHSY1,CLCN6,COG1,CRYZL1,CTDSP1,CYB5R1,DDA1,DOLK,DVL2,DVL3,E2F7,EBF3,ECHDC3,ECHS1,EEA1,EPAS1,EPHA7,EPHX2,ETV5,FAH,FANCC,FBN2,FBXL12,FBXL3,GAS2L1,GATAD1,GINS2,GPC3,GPR137C,GPX4,GSE1,GTF2A1,GYS1,HLF,HOOK2,HSDL2,H…
EEA1	0.45304	-0.191601	6.52969e-15	9.05341e-11			TF	Factor: SP1; motif: NCCCCKCCCCC; match class: 1	TF:M07226_1	0.0099298	2.00306	3903	518	143	19922	ABI2,ACLY,ACSL1,AFF1,AGPAT2,AKAP1,ARHGAP21,ASAH1,ASH1L,ASPH,ATP6V0C,ATXN2,BCAP31,BDNF,BMPR2,BNIP3L,BRI3,BTG2,C19ORF12,C2CD2,CAMTA1,CCDC36,CCDC47,CD99L2,CHCHD10,CLCN6,COG1,CRTAP,CRYZL1,CTDSP1,CYB5R1,DDA1,DHRS3,DIP2C,DPYSL5,DTX1,DVL3,ECHDC3,ECHS1,EEA1,EPHA7,EPHX2,ETV5,FADS3,FAH,FANCC,FBLN5,FBXL12,FOS,FZD4,GINS2,GPC3,GPX4,GSE1,GSTM4,HOOK2,HSDL2,IARS2,ITM2B,ITSN1,KCNH2,KCNIP2,KIF26B,KIF6,KLF8,KLHDC8B…
EIF2AK2	0.354784	-0.106966	4.72843e-08	0.000647558			TF	Factor: SP2; motif: GGGCGGGAC; match class: 1	TF:M01783_1	0.0144532	1.84004	4340	518	155	19922	ABI2,ACAT1,ACLY,ACSL1,AGPAT2,AKAP1,ALDH4A1,ANKS1A,ANXA7,AP1M1,APLF,ARHGAP17,ARHGAP21,ASAH1,ASS1,ATP6V0C,ATXN2,BCAP31,BMPR2,BNIP3L,BRD7,BRI3,C19ORF12,C1ORF123,C2CD2,CAMTA1,CCDC36,CCDC47,CD99L2,CDC16,CHST14,CHSY1,CREB3L2,CRTAP,CRYZL1,CS,CYB5D2,CYB5R1,DBP,DDA1,DIP2C,DTX1,DVL3,EBF3,ECHDC3,ECHS1,EPAS1,EXOC6B,FADS3,FAH,FANCC,FBLN5,FBXL12,FCHO2,FMOD,FZD4,GAS2L1,GCLC,GINS2,GPC3,GPIHBP1,GPX4,GSE1,GSTM4,GT…
EIF2B1	0.381056	-0.0772408	4.60652e-08	0.000630955			TF	Factor: AP-2; motif: MKCCCSCNGGCG; match class: 1	TF:M00189_1	0.0167489	1.77601	6042	518	203	19922	ABHD15,ABI2,ACAT1,ACOT4,ACSL1,ACSS3,ADHFE1,ADIPOR1,ADRA2A,AGPAT2,AKAP1,ALDH3A2,ALPK3,ANKS1A,ANXA7,APLF,ARHGAP17,ARHGAP21,ARL2BP,ASPH,ASS1,ATP6V0C,ATXN2,AVPI1,BCAP31,BICD1,BOK,BRD7,BRI3,BTBD2,C1ORF123,C2CD2,C6ORF89,CAMTA1,CCDC50,CD99L2,CDH2,CEBPA,CELF4,CFAP46,CHST14,CHSY1,CLCN7,CLEC14A,COBLL1,COG1,COQ6,CRTAP,CRY2,CS,CTDSP1,CUTC,CYB5R1,DAZAP2,DBP,DCAF5,DDA1,DHRS3,DIP2C,DIS3L,DOLK,DTX1,DVL2,DVL3,DYN…
ELAVL2	-0.261845	0.175123	3.74289e-07	0.00508359			TF	Factor: E2F-1:TBR2; motif: NGGTGNNANGGCGCNNTNNCRNNN; match class: 1	TF:M08523_1	0.0196549	1.70653	7481	518	242	19922	ABHD15,ACO2,ACOT4,ACSL1,ACSS3,ACVR1C,ADHFE1,ADIPOR2,ADRA2A,AFAP1L1,AFF1,AGMAT,AGPAT2,AKAP1,ALAD,ALOXE3,ALPK3,ANKS1A,APOB,ARAF,ARHGAP17,ARHGAP21,ARL2BP,ASH1L,ASS1,ATP6V0C,ATPAF1,ATXN2,AVPI1,BDNF,BECN1,BRI3,C10ORF67,C19ORF12,C2CD2,C6ORF120,CAMTA1,CAP2,CBLN2,CCDC47,CD99L2,CDC16,CDH2,CEBPA,CELF4,CFAP46,CHST14,CHSY1,CLCN7,COBLL1,COG1,COL4A3BP,COQ6,CRTAP,CRY2,CS,CSMD3,CTDSP1,CYB5D2,CYB5R1,CYP27B1,DAAM2…
ELMOD3	0.45843	-0.126194	1.20811e-12	1.67383e-08			TF	Factor: E2F-1; motif: NGGGCGGGARV; match class: 1	TF:M07206_1	0.0214028	1.66953	10898	518	331	19922	ABCC6,ABHD15,ABI2,ACADL,ACOT4,ACSL1,ACVR1C,ADHFE1,ADIPOR1,ADIPOR2,ADRA2A,AFAP1L1,AGPAT2,AIFM2,AKAP1,ALDH3A2,ALDH4A1,ALOXE3,ALPK3,AMZ2,ANXA7,APLF,APOB,AQP1,ARHGAP17,ARHGAP21,ARHGAP31,ARMC1,ASH1L,ASPH,ASS1,ATP6V0C,ATPAF1,ATXN2,AVPI1,BCAP31,BDNF,BICD1,BMPR2,BNIP3L,BOK,BRD7,BRI3,BRIP1,BTD,C10ORF67,C19ORF12,C1ORF123,C2CD2,C6ORF120,C6ORF89,CAMTA1,CBLN2,CCDC47,CCDC50,CCDC92,CD99L2,CDC16,CDCP1,CDH2,CEBPA…
EME1	-0.374395	0.0328428	1.12406e-06	0.0151568			TF	Factor: SP1; motif: RCCMCRCCCMC; match class: 1	TF:M03920_1	0.0215792	1.66596	3021	518	115	19922	ACO2,ACSL1,AFF1,AGPAT2,ALAD,AMZ2,ANXA7,ASAH1,ASCC2,ASPH,ASS1,ATP6V0C,BCAP31,BMPR2,BNIP3L,BRD7,BRI3,BTD,C19ORF12,C2CD2,CAMTA1,CCDC36,CD99L2,CDC16,CLCN6,CRTAP,CRYM,CRYZL1,CTDSP1,CYB5R1,DIP2C,DVL3,ECHDC3,EPHA7,FAH,FANCC,FBLN5,FBXL12,FZD4,GINS2,GPC3,GPRIN2,GPX4,GRAMD4,GSE1,GSTM4,GTPBP3,GYS1,HACL1,HLF,HOOK2,HSDL2,HSPB6,IDH1,ITM2B,ITSN1,KIF6,KLF8,LEPROT,LIMA1,MAN2B2,MAP7D3,MAST3,MBTPS1,MCRS1,MECP2,NDUF…
EMP2	0.400623	0.00294563	1.49258e-06	0.0200902			TF	Factor: RNF96; motif: BCCCGCRGCC; match class: 1	TF:M01199_1	0.0294261	1.53127	4291	518	152	19922	ABHD15,ACAT1,ACSL1,ACVR1C,ADIPOR1,AGPAT2,AKAP1,ALDH3A2,ALDH4A1,AMZ2,APLF,APOB,ARHGAP21,ARHGAP31,ARL2BP,ARMC1,ASH1L,ASS1,ATP6V0C,ATPAF1,ATXN2,BMPR2,BOK,BRD7,BRI3,BTBD2,C1ORF123,C2CD2,CAMTA1,CAP2,CBLN2,CCDC50,CDH2,CDO1,CEBPA,CFAP46,CHST14,CHSY1,CITED2,CLCN7,CRTAP,CTDSP1,CYB5D2,DAAM2,DGAT1,DIP2C,DIS3L,DPYSL5,DVL2,DVL3,DYNC1LI2,E2F7,EBF3,ECHS1,EEA1,EPAS1,EPHX1,ESF1,ETV5,EXOC6B,FBXL3,FXR2,FZD4,GAS2L1,…
EPAS1	0.404715	-0.152483	2.80548e-11	3.88138e-07			TF	Factor: AP-2gamma:HES-7; motif: NNCACGYGNNNNNNSCCNNNGGS; match class: 0	TF:M08662_0	0.0299423	1.52371	1765	518	75	19922	ACAT1,ACSL1,ADHFE1,ADRA2A,AGPAT2,AKAP1,ALOXE3,AMZ2,BOK,BTG2,C17ORF99,C2CD2,CITED2,CLCN7,CRABP1,CREB3L2,DIP2C,DVL3,DYNC1LI2,E2F7,ECHS1,EIF2AK2,FAH,FBXL12,FOS,GNPTG,GORASP2,GTF2A1,HIBADH,HSDL2,ITM2B,ITSN1,KCNH2,KCNS2,KHNYN,KIF18A,LYST,MCM4,MLX,MOCS1,MYO5B,OSGEPL1,PALM,PC,PDE8B,PIK3C2B,PIKFYVE,PLIN4,PPP2R5A,PRKAR2B,PSTK,PTER,QSOX1,RAB14,RAB2B,RAB8A,RAMP2,RBP4,RHOBTB3,RPS19,RXRA,SDHA,STMN4,TBC1D9B,TM…
EPHA7	-0.389271	0.125036	8.92648e-10	1.23159e-05			TF	Factor: E2F; motif: GGCGSG; match class: 1	TF:M00803_1	0.0322722	1.49117	10270	518	314	19922	ABCC6,ABHD15,ABI2,ACADL,ACAT1,ACLY,ACO2,ACOT4,ACSL1,ACVR1C,ADHFE1,ADIPOR1,ADIPOR2,ADRA2A,AFAP1L1,AFF1,AGMAT,AGPAT2,AKAP1,ALDH4A1,ALPK3,AMZ2,ANKS1A,APLF,APOB,APPBP2,ARHGAP17,ARHGAP21,ARL2BP,ASAH1,ASH1L,ASPH,ASS1,ATP6V0C,ATPAF1,ATXN2,BCAP31,BECN1,BICD1,BNIP3L,BOK,BRD7,BRI3,BTD,BTG2,C10ORF67,C19ORF12,C1ORF123,C2CD2,C6ORF120,C6ORF89,CAMTA1,CAP2,CBLN2,CCDC47,CD99L2,CDC16,CDCP1,CDH2,CDO1,CEBPA,CELF4,CF…
EPHX1	0.417841	-0.0783565	2.25092e-09	3.10131e-05			TF	Factor: SP2; motif: GNNGGGGGCGGGGSN; match class: 1	TF:M03807_1	0.0323342	1.49034	4195	518	149	19922	ACAT1,ACLY,ACSL1,AFAP1L1,AFF1,AGPAT2,AKAP1,ANXA7,ARHGAP21,ASAH1,ASS1,ATP6V0C,ATXN2,AVPI1,BCAP31,BICD1,BMPR2,BNIP3L,BOK,BRD7,BRI3,BTG2,C19ORF12,C1ORF123,C2CD2,CAMTA1,CCDC36,CD99L2,CDC16,CDH2,CEBPA,CHCHD10,COBLL1,COG1,COPS7A,CRTAP,CRYM,CRYZL1,CYB5R1,DBP,DGAT2,DIP2C,DIS3L,DVL3,EBF3,ECHDC3,ECHS1,EEA1,EPAS1,EPHA7,EPHX2,FADS3,FAH,FANCC,FBLN5,FBXL12,FBXL3,FTSJ1,FZD4,GINS2,GPC3,GPRIN2,GPX4,GSE1,GSTM4,GTF…
EPHX2	0.354959	-0.0398225	2.70024e-06	0.0361535			TF	Factor: c-Myc:Max; motif: GCCAYGYGSN; match class: 0	TF:M00322_0	0.0345964	1.46097	5071	518	174	19922	ABHD15,ACADL,ACOT4,ACVR1C,ADAM32,ADIPOR1,AFF1,AIFM2,ALAD,AMZ2,ANG,ANKS1A,ANXA7,APOA5,APOB,APPBP2,ASAH1,ASPH,ASS1,ATP6V0C,ATXN2,BMPR2,BNIP3L,BOK,BTBD2,BTG2,C6ORF120,CAMTA1,CAP2,CBLN2,CCDC92,CD99L2,CDC16,CDCP1,CDO1,CELF4,CHCHD10,CIDEC,CITED2,CLCN6,COBLL1,COG1,COPS7A,CRTAP,CTDSP1,CUTC,CYB5D2,DECR1,DGAT1,DHRS3,DIP2C,DIXDC1,DTX1,DVL2,DVL3,EBF3,ECHDC3,EEA1,EIF2AK2,ELMOD3,EPHX1,ERCC3,EZH1,FANCC,FTSJ1,FX…
ERCC3	0.321707	-0.075328	3.00666e-06	0.040202			TF	Factor: Sp1; motif: GGGGCGGGGC; match class: 1	TF:M07063_1	0.0371984	1.42948	3491	518	128	19922	ACLY,ACSL1,AFAP1L1,AFF1,AGPAT2,AKAP1,ARHGAP21,ASPH,ATP6V0C,ATXN2,BCAP31,BNIP3L,BOK,BRI3,BTG2,C19ORF12,C2CD2,CAMTA1,CCDC36,CD99L2,CDC16,CDH2,CFAP46,CLCN6,COBLL1,COG1,CRTAP,CRYM,CRYZL1,CYB5R1,DDA1,DIP2C,DIS3L,DVL3,ECHDC3,ECHS1,EEA1,EIF2AK2,EPHA7,EPHX2,FADS3,FAH,FANCC,FBLN5,FBXL12,FTSJ1,FZD4,GINS2,GPC3,GPRIN2,GPX4,GSE1,GSTM4,HOOK2,HSDL2,IARS2,ITM2B,ITSN1,KCNIP2,KIF26B,KIF6,KLF8,KLHDC8B,LEPROT,LIMA1,…
ESF1	0.37292	-0.0257188	1.86454e-06	0.0250463			TF	Factor: SP1; motif: NRGKGGGCGGGGCN; match class: 1	TF:M09765_1	0.0405567	1.39194	3296	518	122	19922	ABI2,ACLY,ACSL1,AFF1,AGPAT2,AKAP1,ANXA7,ARHGAP21,ASS1,ATP6V0C,ATXN2,BCAP31,BNIP3L,BRD7,BRI3,BTG2,C19ORF12,C2CD2,CAMTA1,CCDC36,CD99L2,COG1,CRTAP,CRYZL1,CYB5R1,DIP2C,DOLK,DTX1,DVL3,ECHDC3,ECHS1,EEA1,EPAS1,EPHA7,EPHX2,FAH,FANCC,FBLN5,FBXL12,FBXL3,FZD4,GINS2,GPC3,GPX4,GSE1,GSTM4,GTF2A1,GYS1,HOOK2,HSDL2,IARS2,ITM2B,ITSN1,KCNIP2,KIF26B,KIF6,KLF2,LEPROT,LIMA1,LPCAT4,MAN2B2,MAP7D3,MAST3,MECP2,MRPL34,MTCH…
ETV5	-0.331456	0.231795	3.38098e-11	4.67657e-07			TF	Factor: TFAP2C; motif: NGCCCNNRGGCA; match class: 1	TF:M04152_1	0.0452665	1.34422	5555	518	187	19922	ABHD15,ABI2,ACLY,ACO2,ACOT4,ACSL1,ADAM32,ADHFE1,ADRA2A,AFF1,AGPAT2,AKAP1,ALDH3A2,ALPK3,AMZ2,ANKS1A,ANXA7,APLF,APOB,ARHGAP17,ARHGAP21,ARHGAP31,ARL2BP,ASPH,ASS1,ATPAF1,ATXN2,BCAP31,BTBD2,C1ORF123,C2CD2,CCDC36,CCDC47,CCDC50,CD99L2,CDC16,CEBPA,CFAP46,CHST14,CITED2,CLCN7,CLEC14A,COBLL1,COL4A3BP,CRTAP,CTDSP1,DBP,DCAF5,DDA1,DDB1,DHRS3,DIP2C,DIS3L,DOLK,DTX1,DVL2,ECHDC3,ECHS1,EEA1,ELAVL2,EMP2,EPAS1,FADS3,…
EXOC6B	0.435369	0.0240622	4.37423e-07	0.00593495			TF	Factor: AP-2; motif: GSCCSCRGGCNRNRNN; match class: 0	TF:M00800_0	0.0483825	1.31531	4888	518	168	19922	ABCC6,ABI2,ACAT1,ACLY,ACOT4,ADAM32,ADCY6,ADIPOR1,ADIPOR2,AGMAT,ALOXE3,AMZ2,ANXA7,AP1M1,APLF,APOA5,APOB,ARHGAP17,ARHGAP31,ASH1L,ATPAF1,BDNF,BNIP3L,BRD8,BRI3,BRIP1,BTG2,C10ORF67,C17ORF99,C6ORF89,CCDC47,CCDC92,CDC16,CDCP1,CDO1,CELF4,CLCN7,CLEC14A,COL4A3BP,COPS7A,CRTAP,CRY2,CS,CSDE1,CYB5R1,DAZAP2,DBP,DDB1,DECR1,DGAT1,DOLK,DVL3,E2F7,EBF3,ELAVL2,ELMOD3,EPHA7,EPHX1,FADS3,FBLN5,FBXL3,FOS,FTSJ1,FXR2,GAS2L…
EZH1	0.453679	0.00860886	4.04259e-08	0.000554037			HPA	cerebral cortex; endothelial cells[Approved,High]	HPA:008010_23	0.0466627	1.33103	193	270	16	9499	ABLIM1,ATPAF1,AVPI1,BCL2L2,CLCN6,DVL3,ELMOD3,EMP2,ERCC3,GNPTG,RBMS2,SNTA1,TCTA,TMEM158,USP30,VIPR2
FADS3	0.363458	-0.115852	1.36539e-08	0.000187591			HP	Loss of subcutaneous adipose tissue in limbs	HP:0003635	0.0187049	1.72805	11	132	5	3885	AGPAT2,CIDEC,FOS,LIPE,PLIN1
FAH	0.414027	-0.0825512	2.31336e-09	3.18689e-05
FAM107A	0.320108	-0.0919828	1.28846e-06	0.0173594
FANCC	-0.390074	0.0909349	9.23023e-09	0.000126906
FBLN5	0.383154	-0.00865536	2.48903e-06	0.033353
FBN2	-0.35331	0.161806	1.20291e-09	1.65906e-05
FBXL12	0.438049	-0.153759	9.73147e-13	1.34849e-08
FBXL3	0.450194	0.0396276	3.68472e-07	0.00500533
FCHO2	0.487752	-0.0308687	1.19623e-10	1.65378e-06
FCRL2	-0.408502	0.00383395	5.81645e-07	0.00788128
FGD2	-0.198727	0.261199	8.65202e-08	0.00118282
FMOD	0.480714	0.0886992	6.80749e-07	0.00921666
FOLH1	-0.411688	-0.0303041	3.30266e-06	0.0441202
FOS	0.440287	0.0446789	1.03067e-06	0.0139017
FTSJ1	0.413731	-0.1139	2.42765e-10	3.35429e-06
FUT2	-0.3927	0.0598625	5.86512e-08	0.00080276
FXR2	0.231507	-0.23059	7.72561e-08	0.00105655
FXYD1	0.311898	-0.134312	1.72225e-07	0.0023488
FZD3	-0.294528	0.118121	1.43015e-06	0.019257
FZD4	0.542553	-0.0255267	4.78518e-13	6.63226e-09
GAS2L1	0.266582	-0.196536	6.92881e-08	0.000947723
GATAD1	0.480158	0.0665303	1.85609e-07	0.00253023
GCLC	0.42927	0.0519259	3.35794e-06	0.0448453
GCNT1	-0.35322	0.136664	7.24903e-09	9.96959e-05
GHITM	0.377312	-0.0420322	5.37435e-07	0.00728708
GINS2	-0.363866	0.0787018	1.48227e-07	0.00202271
GLB1L3	-0.419781	0.0704446	3.32686e-09	4.58009e-05
GLUD2	0.458946	-0.0433782	7.32665e-10	1.01127e-05
GLUL	0.378094	-0.0157139	2.33454e-06	0.0313038
GNPTG	0.303111	-0.093464	3.42339e-06	0.0457091
GORASP1	0.320941	-0.0792296	2.53332e-06	0.0339389
GORASP2	0.382863	-0.0396052	4.21977e-07	0.00572623
GPC3	0.498747	0.0265911	2.69051e-09	3.70564e-05
GPD1	0.40277	0.00719462	1.64349e-06	0.0220967
GPIHBP1	0.361944	-0.0439855	1.35488e-06	0.0182489
GPR137C	-0.345733	0.0857797	3.41029e-07	0.00463527
GPR146	0.398762	0.00925928	2.41892e-06	0.0324233
GPRIN2	-0.377084	0.0127539	2.94219e-06	0.0393488
GPS2	0.344683	-0.160952	2.55842e-09	3.52423e-05
GPX4	0.371104	-0.083637	6.40828e-08	0.000876846
GRAMD4	0.400124	-0.0106315	7.0318e-07	0.00951684
GRIN2A	-0.336528	0.109145	1.52387e-07	0.00207901
GRIP1	-0.33448	0.0997881	3.13269e-07	0.00426046
GSE1	0.496954	-0.0098889	2.31498e-10	3.1993e-06
GSK3B	0.426872	0.00502743	2.60302e-07	0.00354271
GSTM4	0.339896	-0.0566119	2.74627e-06	0.0367616
GTF2A1	0.532606	0.078803	4.14493e-09	5.70509e-05
GTPBP3	-0.407779	0.252872	2.90423e-15	4.02701e-11
GYS1	0.30969	-0.125637	3.42537e-07	0.00465543
HACL1	0.410022	-0.0166531	2.41134e-07	0.003284
HECTD3	0.330565	-0.191509	8.46952e-10	1.16871e-05
HIBADH	0.375072	-0.0157046	2.84419e-06	0.0380524
HLF	0.543408	0.193865	2.45828e-06	0.0329435
HOMER1	-0.356341	0.0892073	1.31439e-07	0.00179428
HOOK2	0.444985	-0.113828	1.30308e-11	1.80347e-07
HOXB2	0.330146	-0.0684567	2.61045e-06	0.0349618
HOXC6	0.439618	0.0609861	2.73897e-06	0.0366666
HRASLS5	0.445513	0.0314567	3.20261e-07	0.00435427
HSDL2	0.450733	0.0114653	6.16049e-08	0.000843063
HSPA4L	-0.312629	0.132826	1.79849e-07	0.00245207
HSPB6	0.405837	-0.0257772	1.87465e-07	0.00255534
HSPB7	0.464567	0.0190025	3.24226e-08	0.000444643
HYAL2	0.407982	-0.0864274	2.92703e-09	4.03022e-05
IARS2	0.431952	0.0491013	2.38702e-06	0.0320051
IDH1	0.479515	-0.102243	9.60922e-13	1.33165e-08
IGDCC3	-0.279471	0.157776	3.48655e-07	0.00473822
INPP5K	0.28444	-0.181795	5.3552e-08	0.00073318
IQGAP3	-0.35842	0.0352072	2.80092e-06	0.0374847
ISCU	0.392138	-0.0753136	2.23805e-08	0.000307173
ITGA2B	-0.170208	0.278129	1.74799e-07	0.00238356
ITM2B	0.5028	-0.00180579	2.36526e-10	3.26832e-06
ITSN1	0.450774	0.0618574	1.30902e-06	0.0176338
KBTBD8	-0.328261	0.0931135	7.1009e-07	0.00960893
KCNH2	-0.360714	0.121996	1.11144e-08	0.000152756
KCNIP2	0.43824	0.00479133	1.08123e-07	0.00147686
KCNQ3	-0.437014	0.0357621	8.48983e-09	0.000116744
KCNS2	-0.30791	0.220019	6.10221e-10	8.42593e-06
KCTD6	0.502936	0.110991	4.54944e-07	0.00617132
KHNYN	0.399976	0.0137406	2.86641e-06	0.0383412
KIAA1549	-0.315525	0.0887884	2.06917e-06	0.0277683
KIAA1549L	-0.339892	0.0647769	1.73163e-06	0.0232748
KIF18A	-0.326729	0.0762556	2.08409e-06	0.0279643
KIF26B	-0.242809	0.19506	3.67293e-07	0.00499004
KIF6	-0.291454	0.137548	5.50331e-07	0.00746083
KLB	0.449736	0.0325599	2.48526e-07	0.00338392
KLF2	0.44026	0.0527654	1.6451e-06	0.0221168
KLF8	0.435478	-0.0535424	2.84671e-09	3.9202e-05
KLHDC8B	0.384917	-0.0175416	1.33736e-06	0.0180143
KLHL20	0.469029	-0.00277045	5.17014e-09	7.11463e-05
LEPROT	0.384337	-0.00347896	3.07486e-06	0.0411109
LGALS12	0.423356	-0.0179814	8.14559e-08	0.00111391
LGALS3	0.559954	0.201475	9.94426e-07	0.0134158
LIMA1	0.458929	0.0518265	3.96372e-07	0.00538154
LINGO2	-0.374195	0.0352945	9.88333e-07	0.0133346
LIPE	0.454275	-0.0416404	1.26638e-09	1.74647e-05
LPCAT4	0.371994	-0.0871143	4.79328e-08	0.000656392
LRRN4	-0.324954	0.184152	2.27287e-09	3.13133e-05
LSM14A	0.529489	0.158592	9.38421e-07	0.0126649
LYST	0.524145	0.140176	4.78466e-07	0.00648896
MAN2B2	0.473111	0.0899649	1.29947e-06	0.0175065
MAOA	0.461556	-0.0243734	2.23934e-09	3.08581e-05
MAP7D3	0.398069	-0.0200656	4.64746e-07	0.00630335
2019-03-02	0.386177	-0.0362076	4.0985e-07	0.00556331
MAST3	0.34344	-0.10573	1.16156e-07	0.00158623
MBD4	0.309325	-0.158876	4.22448e-08	0.000578796
MBTPS1	0.371888	-0.0259185	1.97288e-06	0.0264839
MCF2	-0.320169	0.0898445	1.45233e-06	0.0195512
MCM4	-0.351454	0.0585878	1.16522e-06	0.0157095
MCRS1	0.223692	-0.191269	1.5142e-06	0.0203781
MECP2	0.410612	-0.0363723	6.74311e-08	0.000922525
MEFV	-0.392397	0.085471	1.11166e-08	0.000152776
MEGF10	-0.26657	0.199184	5.81773e-08	0.000796331
METTL7A	0.418516	0.00770734	5.63398e-07	0.0076363
MGST1	0.426605	-0.12836	2.42855e-11	3.36015e-07
MICAL2	-0.0570021	0.360204	7.13376e-07	0.00965269
MID1IP1	0.414112	-0.168657	3.06055e-12	4.23947e-08
MKNK2	0.332808	-0.197856	4.37702e-10	6.04467e-06
MLX	0.327544	-0.0716031	2.57493e-06	0.0344886
MMP13	-0.380522	0.0944873	1.53925e-08	0.000211415
MMP3	-0.300741	0.160811	6.82197e-08	0.000933245
MMRN2	0.432401	0.015124	3.18322e-07	0.00432823
MOCS1	0.494928	-0.0913135	4.46041e-13	6.18258e-09
MPV17	0.311152	-0.107614	9.19003e-07	0.0124047
MRPL16	0.281388	-0.116802	3.4526e-06	0.0460957
MRPL34	0.328723	-0.151697	1.66335e-08	0.000228427
MRPL49	0.28819	-0.138549	6.39641e-07	0.00866521
MRPS15	0.422339	0.00222891	3.07251e-07	0.00417892
MTCH2	0.357293	-0.0888462	1.2562e-07	0.00171496
MTUS1	0.539444	0.0213864	3.0261e-11	4.18631e-07
MYCBP2	0.510236	-0.0286793	1.41182e-11	1.95382e-07
MYCT1	0.390703	-0.00206315	2.18919e-06	0.0293614
MYO1C	0.410872	-0.0901197	1.76819e-09	2.4371e-05
MYO5B	-0.228757	0.202617	5.58278e-07	0.00756802
NAGLU	0.317682	-0.0780858	3.3056e-06	0.0441562
NAGPA	0.270634	-0.173227	2.37525e-07	0.00323533
NAV3	0.479246	0.114309	3.32739e-06	0.044444
NCAPG	-0.21514	0.187567	3.11758e-06	0.041679
NCSTN	0.352344	-0.064911	7.59326e-07	0.0102691
NDUFAF3	0.347814	-0.0477957	2.72496e-06	0.0364818
NDUFV3	0.260527	-0.144953	2.45463e-06	0.0328969
NEK2	-0.370648	0.0684299	1.7291e-07	0.00235797
NFYB	0.391219	0.000242581	2.40818e-06	0.032284
NME6	0.265379	-0.155626	9.77709e-07	0.0131922
NMU	-0.347361	0.163119	1.76774e-09	2.43666e-05
NOL4	-0.39064	0.053743	1.0097e-07	0.00137966
NOS3	0.202138	-0.198829	3.46254e-06	0.0462249
NPLOC4	0.325484	-0.149401	2.46732e-08	0.00033859
NPR1	0.421815	-0.0115911	1.36813e-07	0.00186735
NR1H2	0.268471	-0.145833	1.43802e-06	0.0193616
NRXN3	-0.307988	0.103707	1.413e-06	0.0190275
NSRP1	0.403959	0.00975355	1.75352e-06	0.0235655
NXPH2	-0.298388	0.099939	3.17804e-06	0.0424809
OCEL1	0.310773	-0.0913323	2.40922e-06	0.0322957
OPHN1	-0.432881	0.0470135	5.5787e-09	7.67573e-05
OSBP	-0.158365	0.302871	6.89458e-08	0.000943109
OSGEPL1	0.402531	-0.0428922	8.23515e-08	0.00112607
P4HA3	-0.360241	0.0706441	3.14418e-07	0.00427577
PALM	0.388352	-5.99577e-05	2.86033e-06	0.0382626
PALMD	0.391637	-0.0129197	1.10646e-06	0.0149206
PC	0.339745	-0.0995578	2.21359e-07	0.00301645
PCBP1	0.353323	-0.0597634	9.6178e-07	0.0129783
PCDHB9	-0.36358	0.0861447	9.47304e-08	0.00129449
PCYOX1	0.586316	0.0998721	6.60496e-11	9.13466e-07
PDE4A	0.398882	-0.0456177	9.11935e-08	0.00124625
PDE8B	0.470665	-0.0251386	9.29675e-10	1.28258e-05
PDK2	0.441466	-0.0277109	1.00787e-08	0.000138542
PDXK	0.339514	-0.0570009	2.75266e-06	0.0368444
PEBP1	0.346446	-0.0537116	2.13196e-06	0.0286002
PECR	0.317497	-0.188817	2.89862e-09	3.9914e-05
PEX11A	0.389274	-0.0941351	7.9085e-09	0.000108758
PEX19	0.546696	0.0146998	7.96847e-12	1.10339e-07
PEX5	0.262029	-0.142072	2.64422e-06	0.0354114
PFKFB1	0.36957	-0.0961706	3.18413e-08	0.000436703
PGM1	0.32817	-0.0665398	3.28693e-06	0.0439134
PIK3C2B	0.289097	-0.119377	1.86506e-06	0.0250514
PIK3R4	0.4481	-0.00835808	2.10953e-08	0.000289618
PIKFYVE	0.553694	0.0577746	1.03906e-10	1.43681e-06
PIM3	0.291985	-0.131231	7.77052e-07	0.0105065
PIPOX	-0.365426	0.0672213	2.69667e-07	0.0036699
PJA2	0.551709	0.139405	4.09468e-08	0.000561135
PLA2G16	0.39222	-0.0188366	7.5313e-07	0.0101861
PLIN1	0.500631	0.0405596	5.94029e-09	8.17265e-05
PLIN4	0.426779	0.00875871	3.2866e-07	0.00446814
PLIN5	0.264339	-0.211631	2.9344e-08	0.000402542
PNPLA2	0.482202	-0.00225248	1.63878e-09	2.25923e-05
PON2	0.391063	-0.00853977	1.47986e-06	0.0199204
POR	0.280841	-0.135081	1.25222e-06	0.0168749
PPFIA2	-0.405816	0.0721664	9.3491e-09	0.000128522
PPP1R11	0.374383	-0.059927	2.23847e-07	0.00304991
PPP1R16B	0.3807	-0.0469576	3.15469e-07	0.00428975
PPP2R5A	0.427417	0.0241445	7.83593e-07	0.0105942
PQLC3	0.406532	-0.0276729	1.58393e-07	0.00216048
PRDX6	0.258281	-0.165669	8.36026e-07	0.0112956
PREB	0.269423	-0.15874	6.28469e-07	0.00851449
PRELP	0.461241	0.0740548	1.2387e-06	0.0166952
PRKAR2B	0.505616	0.0685967	2.4963e-08	0.000342543
PRKCD	0.458171	-0.0669521	1.3837e-10	1.91269e-06
PSMD1	0.42638	-0.0659747	2.59923e-09	3.58018e-05
PSMD11	0.356973	-0.0449514	1.77584e-06	0.023862
PSTK	-0.259609	0.140132	3.41016e-06	0.0455358
PTER	0.436273	0.0153824	2.41978e-07	0.00329526
PTHLH	-0.384617	0.144075	3.24871e-10	4.48744e-06
PTPN3	0.343917	-0.0551858	2.30579e-06	0.0309207
PYGL	0.505351	0.00143512	2.33405e-10	3.22543e-06
QSOX1	-0.276901	0.139251	1.25382e-06	0.0168952
RAB14	0.357728	-0.0815884	1.91564e-07	0.00261082
RAB2B	0.457022	0.0604937	7.65924e-07	0.0103568
RAB3GAP1	0.466647	0.0249753	4.02144e-08	0.000551178
RAB5B	0.355044	-0.161037	1.10476e-09	1.52391e-05
RAB8A	0.29987	-0.155346	1.03269e-07	0.00141086
RAD23A	0.364495	-0.166887	3.25573e-10	4.49682e-06
RAMP2	0.354422	-0.131683	9.31069e-09	0.000128003
RAPGEF5	0.47929	0.0758223	3.51182e-07	0.00477222
RASL11B	-0.375862	0.0930129	2.43218e-08	0.000333792
RBMS2	0.437112	0.0562224	2.49372e-06	0.0334134
RBP4	0.414205	0.00521896	6.61884e-07	0.00896324
RETSAT	0.53365	-0.0861162	7.11694e-15	9.86693e-11
RGS3	0.399355	0.00163215	1.50934e-06	0.0203143
RHOBTB3	0.475576	0.00770863	5.94979e-09	8.18512e-05
RIPPLY3	-0.403398	0.0925385	2.79283e-09	3.84629e-05
RMND5B	0.308063	-0.115058	7.22239e-07	0.00977045
RNF13	0.532743	0.0258653	8.77023e-11	1.21284e-06
RNF183	-0.346271	0.0947353	1.89544e-07	0.00258348
RNF26	0.197548	-0.216692	1.58768e-06	0.0213591
RNF32	-0.277443	0.143748	9.29368e-07	0.0125437
RPL27A	-0.365336	0.0849964	8.9692e-08	0.001226
RPL38	-0.345276	0.122307	3.48782e-08	0.000478215
RPRD1B	0.287136	-0.120325	1.99335e-06	0.0267548
RPRD2	0.443208	0.0323658	4.02146e-07	0.00545954
RPS10	-0.333842	0.106008	2.2324e-07	0.00304186
RPS11	-0.268879	0.153209	9.06951e-07	0.0122438
RPS19	-0.234862	0.22034	1.21891e-07	0.00166432
RPS21	-0.347805	0.0804154	4.0957e-07	0.00555992
RRAGA	0.374095	-0.0344438	1.04541e-06	0.0140984
RSBN1	0.489359	0.0529805	3.67478e-08	0.000503776
RTF1	0.349003	-0.0500961	2.2198e-06	0.0297697
RTN3	0.47232	0.0402076	6.70543e-08	0.000917436
RXRA	0.471594	0.0322963	4.28531e-08	0.000587088
S1PR1	0.374998	-0.0627817	1.79653e-07	0.00244957
SCP2	0.421902	0.0140824	6.44069e-07	0.00872456
SDHA	0.426505	0.0231304	7.88224e-07	0.010656
SDHD	0.419895	0.0344193	2.38992e-06	0.0320416
SDR42E1	-0.382758	0.16051	1.0918e-10	1.50963e-06
SEC16B	0.309503	-0.144537	1.06159e-07	0.00145013
SEC63	0.529238	0.0475897	6.30459e-10	8.70412e-06
2019-09-03	-0.333577	0.0608088	3.22971e-06	0.0431586
SERINC1	0.501698	0.0378129	4.46124e-09	6.14e-05
SERINC3	0.525904	0.0251662	1.70004e-10	2.34963e-06
SERPINE2	-0.262078	0.150689	1.60394e-06	0.0215714
SFN	-0.347908	0.086095	2.88061e-07	0.00391907
SFXN5	-0.175746	0.344946	8.51875e-10	1.17542e-05
SH2D3C	0.336523	-0.0815105	8.1757e-07	0.0110503
SH3GL3	-0.337216	0.0670466	1.80616e-06	0.0242676
SH3GLB1	0.381739	-0.0287242	8.68339e-07	0.0117252
SHE	0.392886	0.0076321	3.25772e-06	0.0435263
SIM2	-0.312038	0.0936004	1.95734e-06	0.0262813
SLC10A3	0.339697	-0.133329	2.53606e-08	0.000347973
SLC11A2	-0.108827	0.327424	2.91073e-07	0.00395975
SLC16A2	0.505418	-0.00759981	1.18088e-10	1.63269e-06
SLC1A5	0.33295	-0.0748027	1.52351e-06	0.0204988
SLC24A2	-0.283364	0.1456	5.70311e-07	0.00772828
SLC25A28	0.389034	-0.0581879	8.59057e-08	0.0011745
SLC29A1	0.403518	-0.110284	7.76234e-10	1.07128e-05
SLC29A4	0.339802	-0.0768435	8.66421e-07	0.0117001
SLC30A6	0.338094	-0.0651	1.90767e-06	0.02562
SLC35A4	0.205102	-0.198466	2.97879e-06	0.0398324
SLC38A5	-0.340676	0.0508588	3.60181e-06	0.048077
SLC48A1	0.367121	-0.0717703	1.80819e-07	0.00246511
SLC7A10	0.515737	-0.0537645	1.01196e-12	1.40217e-08
SLCO1A2	-0.398796	0.00977	8.11415e-07	0.0109687
SNCG	0.398775	-0.181219	4.7423e-12	6.56808e-08
SNTA1	0.344151	-0.133775	1.76518e-08	0.000242377
SNX15	0.303152	-0.127773	4.63612e-07	0.00628843
SNX17	0.262624	-0.146557	1.97193e-06	0.0264731
SOD1	0.314394	-0.0814912	3.34729e-06	0.0447065
SPATA24	-0.407299	0.191909	8.32062e-13	1.15315e-08
SPRYD3	0.236165	-0.172837	2.11582e-06	0.0283858
SRGAP3	-0.25845	0.27466	4.42134e-10	6.10543e-06
SSH2	0.342212	-0.0492376	3.57929e-06	0.04778
ST6GAL2	-0.287445	0.150153	3.30989e-07	0.00449946
ST8SIA5	-0.2484	0.161363	1.97771e-06	0.0265469
STEAP4	0.439027	-0.0152665	2.81311e-08	0.00038593
STK25	0.281263	-0.172246	1.24268e-07	0.00169662
STMN1	-0.306001	0.162748	4.14259e-08	0.000567618
STMN4	-0.323956	0.0731692	2.95035e-06	0.039455
STRADB	0.402889	-0.0471672	6.10513e-08	0.000835549
STRC	-0.417692	-0.0067064	5.63317e-07	0.00763576
SUN2	0.432318	0.00997625	2.34239e-07	0.00319104
SUOX	0.318296	-0.144648	5.68201e-08	0.00077781
SUSD4	-0.357253	0.164149	7.32641e-10	1.01127e-05
TBC1D20	0.448924	0.0633448	1.62807e-06	0.0218926
TBC1D5	0.348844	-0.114182	4.5711e-08	0.000626149
TBC1D9B	0.381449	-0.0640033	1.04217e-07	0.0014237
TCTA	0.306579	-0.098231	2.11385e-06	0.0283616
TEF	0.714796	0.29054	8.75937e-12	1.21265e-07
TERF1	0.385181	-0.079062	2.99034e-08	0.000410186
TESK1	0.378824	-0.0969322	1.49053e-08	0.000204739
THG1L	-0.368922	0.0561498	4.13284e-07	0.00560909
THRSP	0.387412	-0.075057	3.2774e-08	0.00044943
TINAG	-0.424593	-0.0129731	4.96618e-07	0.00673464
TMED4	0.409193	0.0144384	1.60228e-06	0.0215507
TMEFF2	-0.355631	0.215248	1.55077e-11	2.14596e-07
TMEM109	0.429942	-0.129134	1.65907e-11	2.29565e-07
TMEM120B	0.418358	-0.161023	3.81282e-12	5.28114e-08
TMEM132C	0.469617	0.0660027	4.10889e-07	0.00557699
TMEM138	0.310481	-0.14589	9.09234e-08	0.00124265
TMEM158	-0.359348	0.113967	2.12028e-08	0.000291072
TMEM203	0.296494	-0.104213	2.80558e-06	0.0375442
TMEM59	0.407018	-0.0191706	2.57672e-07	0.00350717
TNC	-0.275872	0.230386	3.36928e-09	4.63815e-05
TOM1L2	0.334151	-0.0898343	5.84225e-07	0.00791566
TOMM22	0.274528	-0.127591	2.84016e-06	0.0380014
TOP1MT	-0.377467	0.022552	1.65269e-06	0.0222171
TOR1A	0.250618	-0.162792	1.59099e-06	0.0214021
TPMT	-0.308797	0.15734	4.85467e-08	0.00066475
TPST2	0.417885	-0.0555404	1.08115e-08	0.000148604
TRAK2	0.478636	0.109543	2.65846e-06	0.0355968
TRMT61A	-0.389944	0.138248	3.17263e-10	4.38267e-06
TROVE2	0.354326	-0.0642025	6.93135e-07	0.00938366
TRPC4	-0.292819	0.149843	2.36255e-07	0.00321827
TRPC4AP	0.156097	-0.24517	3.24401e-06	0.0433465
TSC22D3	0.42971	0.0207045	5.42105e-07	0.00734985
TSKU	0.475902	-0.148063	2.65383e-14	3.67874e-10
TSPAN14	0.311339	-0.102345	1.23614e-06	0.0166619
TTC9	-0.408422	0.0486612	3.62082e-08	0.000496414
TXNDC12	0.311366	-0.0925653	2.16515e-06	0.0290412
TYRO3	0.375737	-0.100909	1.44969e-08	0.000199144
TYSND1	0.402796	-0.167775	9.79632e-12	1.3561e-07
UBASH3B	-0.353586	0.0530081	1.39754e-06	0.0188207
UBE2N	0.318205	-0.101483	8.35716e-07	0.0112922
UHRF1	-0.348734	0.0479307	2.55077e-06	0.0341675
UNC5CL	-0.334882	0.0723503	1.54909e-06	0.0208414
USP21	0.353439	-0.0560115	1.18683e-06	0.0159985
USP30	0.517347	0.0315674	6.45603e-10	8.91191e-06
USP33	0.47572	0.10507	2.54943e-06	0.0341521
USP51	0.339445	-0.0648962	1.76991e-06	0.0237841
VEGFB	0.505946	-0.0572387	2.26078e-12	3.13186e-08
VIPR2	-0.300966	0.210217	2.19044e-09	3.01865e-05
VPS39	0.396326	-0.113828	1.10863e-09	1.52913e-05
VSNL1	-0.303802	0.27745	8.1839e-12	1.13314e-07
WDR36	0.378657	-0.0213837	1.63219e-06	0.0219464
WIPI1	0.429105	-0.00543405	1.15298e-07	0.00157462
YARS	-0.305156	0.0942226	2.89548e-06	0.038727
ZBTB16	0.420657	-0.0826783	1.30109e-09	1.7942e-05
ZC3H15	0.365936	-0.0329059	1.96138e-06	0.0263335
ZCCHC24	0.451111	0.0316343	2.11326e-07	0.00287995
ZMAT4	-0.330376	0.115624	1.5583e-07	0.00212568
ZNF106	0.415382	0.00804161	7.18762e-07	0.00972484
ZNF236	-0.332666	0.314485	1.77978e-14	2.46731e-10
ZNF436	0.382838	-0.0145613	1.82185e-06	0.0244766
ZNF746	0.303982	-0.10683	1.5187e-06	0.0204371
ZNF76	0.313852	-0.163945	2.16981e-08	0.000297828

## Sheet: LumA_Vs_Basal
DIFFERENTIALLY CO-EXPRESSED GENES							ENRICHMENT ANALYSIS OF THE DIFFERENTIALLY COEXPRESSED GENES
Genes	Cor_LumA	Cor_Basal	LumA_Vs_Basal_p	LumA_Vs_Basal_p.adjusted			source	term_name	term_id	adjusted_p_value	negative_log10_of_adjusted_p_value	term_size	query_size	intersection_size	effective_domain_size	intersections
PER3	1	1	0	0			GO:MF	protein binding	GO:0005515	0.00209554	2.6787	11722	509	385	17612	PER3,TNC,DNAJA4,CLCN7,SDR16C5,GTPBP3,ZMYND8,ARNTL,CDKN3,XRCC6,PDIA3,PER2,PSMB2,PECR,EIF1AD,YARS,ING5,TECR,IGFBPL1,SERPINB8,NR1D2,CP,URM1,F5,CRY2,SETD3,NUSAP1,IGFBP5,NUP133,TEF,NDC80,PHF2,LRP6,RPLP1,UNKL,TET2,UQCRB,FIBCD1,FRMD4A,WWP2,GCH1,HMMR,CLASP2,TNIP1,IMPA2,TPD52,MICAL2,CNNM4,SYT9,RPL36A,ITGA2B,CDKN1A,MCC,PMP22,TFDP1,NUP50,ARID2,ELL3,PSMA4,XRCC5,ACAN,CALCOCO1,NCAPG,IRAK1,FHL2,TMEM120B,HCN2,C1…
TNC	-0.0451574	0.325178	4.95716e-21	6.8731e-17			GO:MF	kinase binding	GO:0019900	0.00326422	2.48622	722	509	43	17612	PER3,CRY2,GCH1,TNIP1,MICAL2,CDKN1A,FRMD5,HIF1A,SFN,BRAF,PRC1,GADD45A,FBXO7,SH3GL2,DCTN2,CCNB1,AURKA,CCNB2,CKS2,EIF3A,PRKCD,NIN,CCNE2,SLC2A1,BCAR1,TRIB3,RHOBTB3,PARK7,PRKACA,KIF20A,GATA4,FAM83A,TUBA4A,RHOC,SIRT1,CCNA2,TPX2,HDAC4,IKBKB,NEK6,CDK13,NEK9,ELMO2
KIAA1671	0.0751772	0.426648	8.17248e-21	1.13303e-16			GO:MF	transcription regulatory region DNA binding	GO:0044212	0.0068821	2.16228	919	509	50	17612	PER3,ARNTL,XRCC6,PER2,NR1D2,CRY2,DBP,TEF,ZNF740,LHX2,TFDP1,ELL3,XRCC5,CALCOCO1,HIF1A,GADD45A,DLX5,E2F7,JMJD1C,E2F4,FUBP3,HSF2,PRDM11,SETX,ZNF219,PPARD,TCF7L1,CTCFL,TOX3,FOXQ1,POU4F1,MED12,NFIC,BHLHE41,GATA4,E2F2,NFIL3,PLAGL1,POU2F1,NR2C2,SIRT1,HDAC4,LEF1,AEBP2,ZNF605,ZNF507,CDK13,KLF15,FOXJ2,KDM3B
DNAJA4	-0.0453007	0.305423	7.05007e-19	9.77351e-15			GO:MF	regulatory region nucleic acid binding	GO:0001067	0.00729335	2.13707	921	509	50	17612	PER3,ARNTL,XRCC6,PER2,NR1D2,CRY2,DBP,TEF,ZNF740,LHX2,TFDP1,ELL3,XRCC5,CALCOCO1,HIF1A,GADD45A,DLX5,E2F7,JMJD1C,E2F4,FUBP3,HSF2,PRDM11,SETX,ZNF219,PPARD,TCF7L1,CTCFL,TOX3,FOXQ1,POU4F1,MED12,NFIC,BHLHE41,GATA4,E2F2,NFIL3,PLAGL1,POU2F1,NR2C2,SIRT1,HDAC4,LEF1,AEBP2,ZNF605,ZNF507,CDK13,KLF15,FOXJ2,KDM3B
MRPS11	0.02181	0.361221	1.83134e-18	2.5386e-14			GO:MF	protein kinase binding	GO:0019901	0.0127014	1.89615	641	509	38	17612	CRY2,GCH1,TNIP1,MICAL2,CDKN1A,FRMD5,HIF1A,SFN,BRAF,PRC1,FBXO7,SH3GL2,DCTN2,CCNB1,AURKA,CCNB2,CKS2,EIF3A,PRKCD,CCNE2,BCAR1,TRIB3,RHOBTB3,PRKACA,KIF20A,GATA4,FAM83A,TUBA4A,RHOC,SIRT1,CCNA2,TPX2,HDAC4,IKBKB,NEK6,CDK13,NEK9,ELMO2
SLC4A7	-0.0104764	0.326021	9.52319e-18	1.32001e-13			GO:MF	transcription regulatory region sequence-specific DNA binding	GO:0000976	0.0208604	1.68068	805	509	44	17612	PER3,ARNTL,PER2,NR1D2,CRY2,DBP,TEF,LHX2,TFDP1,CALCOCO1,HIF1A,GADD45A,DLX5,E2F7,JMJD1C,E2F4,FUBP3,HSF2,PRDM11,SETX,ZNF219,PPARD,CTCFL,TOX3,FOXQ1,POU4F1,MED12,NFIC,BHLHE41,GATA4,E2F2,NFIL3,PLAGL1,POU2F1,NR2C2,SIRT1,HDAC4,LEF1,AEBP2,ZNF605,ZNF507,KLF15,FOXJ2,KDM3B
CLCN7	-0.077412	-0.399205	2.09656e-17	2.90584e-13			GO:MF	identical protein binding	GO:0042802	0.0277852	1.55619	1707	509	77	17612	PDIA3,NDC80,LRP6,GCH1,TNIP1,IMPA2,TPD52,SYT9,ITGA2B,IRAK1,FHL2,HCN2,OFD1,RECQL5,TPI1,PLIN5,SFN,TDO2,BRAF,PFKP,KHDRBS1,TRIM37,GADD45A,S100A16,CHKA,SPATA24,VWA1,MMP9,SH3GL2,EEA1,E2F7,ACOT7,HOOK2,MICALL1,DCTN2,BCL2L10,ENPP1,PRDX4,CTPS1,GPSM2,TYMS,HSF2,PAICS,SNRNP200,TAP1,SETX,SLC2A1,RRM2,MIF,B2M,FN1,MEFV,TOX3,PARK7,KYNU,BHLHE41,ATL3,EIF2AK1,SH3GLB2,SORD,S100A6,PACSIN2,DGKD,PVR,P2RX2,EIF2AK2,GPD1L,PA…
SDR16C5	-0.147533	0.192757	2.76968e-17	3.8385e-13			GO:MF	cyclin-dependent protein kinase activity	GO:0097472	0.0416856	1.38001	37	509	7	17612	CDKN1A,CCNB1,CCNB2,CCNE2,CDK1,CCNA2,CDK13
GTPBP3	-0.117198	0.219289	5.38578e-17	7.46362e-13			GO:MF	anion binding	GO:0043168	0.0457647	1.33947	2792	509	113	17612	DNAJA4,CLCN7,GTPBP3,XRCC6,SQLE,YARS,CRY2,PNP,SGK2,GCH1,HMMR,DTYMK,MICAL2,SYT9,GSDMC,XRCC5,ACAN,IRAK1,HCN2,RECQL5,RAPGEF3,FGD2,TDO2,ABCA12,BRAF,PFKP,GMPS,CHKA,MTHFD2,KIF26B,GTPBP8,EEA1,ACOT7,SNX29,MICALL1,OSBP,MELK,WNK2,GUK1,FANCM,ENPP1,AURKA,ACSF3,MKI67,CTPS1,TYMS,PRKCD,GPNMB,PAICS,DDX50,ESYT3,SIK3,SNRNP200,TAP1,SETX,NIN,FSTL1,WDR35,ATM,KIF23,PPARD,NF1,APRT,DBI,PCTP,KIF12,MCM4,HAPLN1,FN1,TRIB3,RY…
ZMYND8	0.0258506	0.349696	7.22245e-17	1.00081e-12			GO:MF	double-stranded DNA binding	GO:0003690	0.047408	1.32415	938	509	48	17612	PER3,ARNTL,XRCC6,PER2,NR1D2,CRY2,DBP,TEF,LHX2,TFDP1,XRCC5,CALCOCO1,HIF1A,GADD45A,DLX5,E2F7,JMJD1C,E2F4,FUBP3,HSF2,PRDM11,SETX,ZNF219,PPARD,CTCFL,MECP2,TOX3,FOXQ1,POU4F1,MED12,NFIC,BHLHE41,GATA4,E2F2,NFIL3,PLAGL1,POU2F1,NR2C2,SIRT1,HDAC4,RBBP8,LEF1,AEBP2,ZNF605,ZNF507,KLF15,FOXJ2,KDM3B
ARNTL	-0.155898	0.176533	1.54016e-16	2.13404e-12			GO:BP	mitotic cell cycle process	GO:1903047	6.23804e-11	10.205	817	511	66	17710	CDKN3,NUSAP1,NDC80,HMMR,CLASP2,CDKN1A,TFDP1,NCAPG,OFD1,STMN1,RECQL5,SFN,DLGAP5,NPAT,HAUS6,KHDRBS1,RBX1,ANLN,PRC1,GADD45A,FBXO7,E2F7,AKAP9,DCTN2,CCNB1,CDC20,MELK,E2F4,AURKA,CCNB2,CKS2,MKI67,ALMS1,GPSM2,TYMS,GPNMB,ATM,CCNE2,KIF23,RRM2,MCM4,NSMCE2,FBXL12,MECP2,RAD21,RAN,AKAP8L,TMOD3,PRKACA,KIF20A,CDK1,SYF2,PLAGL1,TUBA4A,DIS3L2,RHOC,CCNA2,TPX2,RBBP8,SUN2,TUBG2,NEK6,CDK13,NEK9,CEP135,ANAPC11
CDKN3	-0.218209	0.112048	2.00606e-16	2.7794e-12			GO:BP	mitotic cell cycle	GO:0000278	5.84291e-10	9.23337	964	511	71	17710	CDKN3,NUSAP1,NDC80,HMMR,CLASP2,CDKN1A,TFDP1,NCAPG,OFD1,STMN1,RECQL5,SFN,DLGAP5,NPAT,HAUS6,KHDRBS1,RBX1,ANLN,PRC1,GADD45A,FBXO7,E2F7,TMEM8B,AKAP9,DCTN2,CCNB1,CDC20,MELK,E2F4,AURKA,CCNB2,CKS2,MKI67,ALMS1,GPSM2,TYMS,GPNMB,ATM,CCNE2,KIF23,RRM2,RPRM,MCM4,NSMCE2,FBXL12,MECP2,RAD21,RAN,AKAP8L,TMOD3,PRKACA,KIF20A,TUBE1,CDK1,USP22,SYF2,PLAGL1,TUBA4A,DIS3L2,RHOC,SIRT1,CCNA2,TPX2,RBBP8,SUN2,TUBG2,NEK6,CDK13…
XRCC6	0.00879535	0.329897	2.16812e-16	3.00371e-12			GO:BP	mitotic cell cycle phase transition	GO:0044772	9.08307e-10	9.04177	525	511	49	17710	CDKN3,NDC80,HMMR,CLASP2,CDKN1A,TFDP1,OFD1,SFN,DLGAP5,NPAT,HAUS6,KHDRBS1,RBX1,ANLN,GADD45A,FBXO7,E2F7,AKAP9,DCTN2,CCNB1,CDC20,MELK,E2F4,AURKA,CCNB2,CKS2,ALMS1,TYMS,GPNMB,ATM,CCNE2,RRM2,MCM4,NSMCE2,FBXL12,MECP2,RAD21,TMOD3,PRKACA,CDK1,SYF2,PLAGL1,TUBA4A,CCNA2,TPX2,RBBP8,NEK6,CEP135,ANAPC11
LRRC28	-0.110355	0.217757	3.13883e-16	4.34822e-12			GO:BP	cell cycle phase transition	GO:0044770	4.69058e-09	8.32877	568	511	50	17710	CDKN3,NDC80,HMMR,CLASP2,CDKN1A,TFDP1,OFD1,SFN,DLGAP5,NPAT,HAUS6,KHDRBS1,RBX1,ANLN,GADD45A,FBXO7,E2F7,AKAP9,DCTN2,CCNB1,CDC20,MELK,E2F4,AURKA,CCNB2,CKS2,ALMS1,TYMS,GPNMB,ATM,CCNE2,RRM2,MCM4,NSMCE2,FBXL12,MECP2,RAD21,AKAP8L,TMOD3,PRKACA,CDK1,SYF2,PLAGL1,TUBA4A,CCNA2,TPX2,RBBP8,NEK6,CEP135,ANAPC11
PDIA3	-0.0428323	0.280545	3.82676e-16	5.30083e-12			GO:BP	cell cycle process	GO:0022402	3.77375e-08	7.42323	1334	511	83	17710	CDKN3,NUSAP1,NDC80,SLC39A5,HMMR,CLASP2,CDKN1A,TFDP1,NCAPG,OFD1,STMN1,RECQL5,SFN,DLGAP5,NPAT,HAUS6,KHDRBS1,RBX1,ANLN,PRC1,TRIM37,GADD45A,FBXO7,E2F7,PHC1,AKAP9,DCTN2,CCNB1,CDC20,MELK,FANCM,E2F4,AURKA,CCNB2,CKS2,MKI67,ALMS1,GPSM2,TYMS,GPNMB,NIN,ATM,CCNE2,KIF23,RRM2,JMY,RPRM,MIF,MCM4,NSMCE2,USP33,FBXL12,MECP2,RAD21,KIAA0753,RAN,AKAP8L,POU4F1,TMOD3,PRKACA,KIF20A,TUBE1,CDK1,SYF2,PLAGL1,TUBA4A,DIS3L2,YT…
PER2	0.423716	0.127105	1.47837e-15	2.04769e-11			GO:BP	cell cycle	GO:0007049	1.80751e-07	6.74292	1803	511	100	17710	ARNTL,CDKN3,PER2,NUSAP1,NDC80,LRP6,TET2,SLC39A5,HMMR,CLASP2,CDKN1A,TFDP1,NCAPG,OFD1,STMN1,RECQL5,SFN,DLGAP5,NPAT,HAUS6,KHDRBS1,RBX1,ANLN,PRC1,TRIM37,GADD45A,FBXO7,E2F7,PHC1,TMEM8B,AKAP9,DCTN2,CCNB1,CDC20,MELK,FANCM,E2F4,CLIC1,AURKA,CCNB2,CKS2,MKI67,ALMS1,GPSM2,TYMS,PRKCD,GPNMB,PRDM11,NIN,ATM,CCNE2,KIF23,RRM2,JMY,RPRM,MIF,MCM4,NSMCE2,CTCFL,USP33,FBXL12,MECP2,RAD21,KIAA0753,RAN,AKAP8L,POU4F1,TMOD3,…
PSMB2	-0.198236	0.118035	3.92052e-15	5.42991e-11			GO:BP	regulation of mitotic cell cycle	GO:0007346	8.16577e-07	6.088	614	511	48	17710	NUSAP1,NDC80,HMMR,CDKN1A,TFDP1,OFD1,RECQL5,SFN,DLGAP5,HAUS6,RBX1,ANLN,GADD45A,FBXO7,E2F7,TMEM8B,AKAP9,DCTN2,CCNB1,CDC20,E2F4,AURKA,CCNB2,CKS2,MKI67,ALMS1,GPSM2,GPNMB,ATM,CCNE2,RPRM,NSMCE2,MECP2,RAD21,TMOD3,PRKACA,CDK1,USP22,SYF2,PLAGL1,TUBA4A,SIRT1,CCNA2,TPX2,NEK6,CDK13,CEP135,ANAPC11
PECR	0.175872	-0.136465	9.32304e-15	1.29115e-10			GO:BP	regulation of cell cycle process	GO:0010564	8.51208e-07	6.06996	742	511	54	17710	NUSAP1,NDC80,HMMR,CDKN1A,TFDP1,OFD1,SFN,DLGAP5,HAUS6,RBX1,ANLN,PRC1,TRIM37,GADD45A,FBXO7,E2F7,PHC1,AKAP9,DCTN2,CCNB1,CDC20,E2F4,AURKA,CCNB2,MKI67,ALMS1,GPSM2,GPNMB,ATM,CCNE2,KIF23,RRM2,MIF,NSMCE2,MECP2,RAD21,POU4F1,TMOD3,PRKACA,KIF20A,CDK1,SYF2,PLAGL1,TUBA4A,YTHDF2,CCNA2,TPX2,CCDC36,KAT2A,RBBP8,NEK6,CDK13,CEP135,ANAPC11
EIF1AD	-0.0574234	0.24981	1.46552e-14	2.02946e-10			GO:BP	regulation of cell cycle	GO:0051726	2.58557e-06	5.58744	1158	511	71	17710	ARNTL,CDKN3,PER2,NUSAP1,NDC80,LRP6,HMMR,CDKN1A,TFDP1,OFD1,RECQL5,SFN,DLGAP5,HAUS6,KHDRBS1,RBX1,ANLN,PRC1,TRIM37,GADD45A,FBXO7,E2F7,PHC1,TMEM8B,AKAP9,DCTN2,CCNB1,CDC20,E2F4,CLIC1,AURKA,CCNB2,CKS2,MKI67,ALMS1,GPSM2,GPNMB,PRDM11,ATM,CCNE2,KIF23,RRM2,JMY,RPRM,MIF,NSMCE2,FBXL12,MECP2,RAD21,POU4F1,TMOD3,PRKACA,KIF20A,CDK1,USP22,E2F2,SYF2,PLAGL1,TUBA4A,YTHDF2,SIRT1,CCNA2,TPX2,CCDC36,KAT2A,RBBP8,NEK6,TBR…
SQLE	-0.0485915	0.258033	1.48445e-14	2.05551e-10			GO:BP	regulation of mitotic cell cycle phase transition	GO:1901990	6.59291e-06	5.18092	390	511	35	17710	NDC80,HMMR,CDKN1A,TFDP1,OFD1,SFN,DLGAP5,HAUS6,RBX1,ANLN,GADD45A,FBXO7,E2F7,AKAP9,DCTN2,CCNB1,CDC20,E2F4,AURKA,ALMS1,GPNMB,ATM,NSMCE2,MECP2,RAD21,TMOD3,PRKACA,CDK1,SYF2,PLAGL1,TUBA4A,TPX2,NEK6,CEP135,ANAPC11
YARS	-0.138734	0.170513	1.73083e-14	2.3965e-10			GO:BP	G2/M transition of mitotic cell cycle	GO:0000086	1.09561e-05	4.96034	203	511	24	17710	HMMR,CDKN1A,OFD1,HAUS6,KHDRBS1,RBX1,AKAP9,DCTN2,CCNB1,MELK,AURKA,CCNB2,ALMS1,ATM,FBXL12,MECP2,RAD21,PRKACA,CDK1,SYF2,TUBA4A,CCNA2,TPX2,CEP135
ING5	0.242303	-0.061402	3.14559e-14	4.35507e-10			GO:BP	cell cycle G2/M phase transition	GO:0044839	1.30541e-05	4.88425	221	511	25	17710	HMMR,CDKN1A,OFD1,HAUS6,KHDRBS1,RBX1,AKAP9,DCTN2,CCNB1,MELK,AURKA,CCNB2,ALMS1,ATM,FBXL12,MECP2,RAD21,AKAP8L,PRKACA,CDK1,SYF2,TUBA4A,CCNA2,TPX2,CEP135
TECR	0.0103015	0.306998	4.40063e-14	6.09224e-10			GO:BP	regulation of cell cycle phase transition	GO:1901987	6.7152e-05	4.17294	427	511	35	17710	NDC80,HMMR,CDKN1A,TFDP1,OFD1,SFN,DLGAP5,HAUS6,RBX1,ANLN,GADD45A,FBXO7,E2F7,AKAP9,DCTN2,CCNB1,CDC20,E2F4,AURKA,ALMS1,GPNMB,ATM,NSMCE2,MECP2,RAD21,TMOD3,PRKACA,CDK1,SYF2,PLAGL1,TUBA4A,TPX2,NEK6,CEP135,ANAPC11
KIAA0825	0.122615	-0.181525	4.51071e-14	6.24417e-10			GO:BP	mitotic nuclear division	GO:0140014	0.000133509	3.87449	284	511	27	17710	NUSAP1,NDC80,CLASP2,NCAPG,RECQL5,DLGAP5,ANLN,PRC1,CCNB1,CDC20,AURKA,CCNB2,MKI67,ATM,CCNE2,KIF23,NSMCE2,RAD21,RAN,AKAP8L,DIS3L2,CCNA2,TPX2,TUBG2,NEK6,CDK13,ANAPC11
IGFBPL1	-0.131821	0.169041	8.73733e-14	1.20942e-09			GO:BP	organelle organization	GO:0006996	0.00070098	3.15429	3813	511	158	17710	MRPS11,SDR16C5,ZMYND8,XRCC6,PER2,PECR,ING5,F5,SETD3,NUSAP1,NUP133,NDC80,PHF2,TET2,NDUFB8,UQCRB,CLASP2,MICAL2,TFDP1,ARID2,RCCD1,XRCC5,NCAPG,BCORL1,OFD1,STMN1,RECQL5,FRMD5,RAPGEF3,PLIN5,FGD2,HIF1A,NDUFB9,SFN,BAZ2B,WASF2,TMED3,DLGAP5,BRAF,HAUS6,RBX1,FAM160A2,ANLN,PRC1,TRIM37,GADD45A,FBXO7,MMP9,EEA1,CDAN1,JMJD1C,HOOK2,MYADM,PHC1,AKAP9,DCTN2,CCNB1,CDC20,DIAPH3,FBXW8,FANCM,E2F4,AURKA,CCNB2,CKS2,MKI67,A…
SERPINB8	-0.229454	0.0675025	1.28026e-13	1.772e-09			GO:BP	mitotic sister chromatid segregation	GO:0000070	0.000894021	3.04865	152	511	18	17710	NUSAP1,NDC80,NCAPG,RECQL5,DLGAP5,PRC1,CCNB1,CDC20,ATM,KIF23,NSMCE2,RAD21,RAN,AKAP8L,DIS3L2,TUBG2,NEK6,ANAPC11
NR1D2	0.532395	0.285168	1.55075e-13	2.14624e-09			GO:BP	DNA damage response, signal transduction by p53 class mediator resulting in cell cycle arrest	GO:0006977	0.00103643	2.98446	56	511	11	17710	CDKN1A,TFDP1,SFN,GADD45A,E2F7,CCNB1,E2F4,AURKA,ATM,CDK1,PLAGL1
CP	-0.154021	0.143404	1.70911e-13	2.36523e-09			GO:BP	mitotic spindle organization	GO:0007052	0.00118995	2.92447	109	511	15	17710	NDC80,CLASP2,STMN1,PRC1,DCTN2,CCNB1,CDC20,AURKA,GPSM2,KIF23,MECP2,RAN,TPX2,SUN2,TUBG2
URM1	-0.100856	0.194864	2.08074e-13	2.87933e-09			GO:BP	regulation of G2/M transition of mitotic cell cycle	GO:0010389	0.00119845	2.92138	155	511	18	17710	HMMR,OFD1,HAUS6,RBX1,AKAP9,DCTN2,CCNB1,AURKA,ALMS1,ATM,MECP2,RAD21,PRKACA,CDK1,SYF2,TUBA4A,TPX2,CEP135
F5	-0.207619	0.0876232	2.10263e-13	2.90941e-09			GO:BP	intracellular signal transduction involved in G1 DNA damage checkpoint	GO:1902400	0.00125124	2.90266	57	511	11	17710	CDKN1A,TFDP1,SFN,GADD45A,E2F7,CCNB1,E2F4,AURKA,ATM,CDK1,PLAGL1
CRY2	0.303125	0.0145274	2.14241e-13	2.96423e-09			GO:BP	signal transduction involved in mitotic G1 DNA damage checkpoint	GO:0072431	0.00125124	2.90266	57	511	11	17710	CDKN1A,TFDP1,SFN,GADD45A,E2F7,CCNB1,E2F4,AURKA,ATM,CDK1,PLAGL1
DBP	0.422829	0.153331	3.00455e-13	4.15679e-09			GO:BP	positive regulation of cell cycle arrest	GO:0071158	0.00129888	2.88643	82	511	13	17710	CDKN1A,TFDP1,SFN,GADD45A,E2F7,CCNB1,E2F4,AURKA,ATM,POU4F1,PRKACA,CDK1,PLAGL1
ENTHD1	-0.151926	0.139339	5.3934e-13	7.46123e-09			GO:BP	chromosome organization	GO:0051276	0.00152316	2.81725	1203	511	65	17710	SDR16C5,XRCC6,PER2,ING5,SETD3,NUSAP1,NDC80,PHF2,TET2,ARID2,RCCD1,XRCC5,NCAPG,BCORL1,RECQL5,BAZ2B,DLGAP5,RBX1,PRC1,TRIM37,CDAN1,JMJD1C,PHC1,CCNB1,CDC20,FANCM,AURKA,MKI67,CENPM,PRKCD,SETX,ATM,CCNE2,KIF23,PHF1,PHF10,TCF7L1,MCM4,NSMCE2,CTCFL,MECP2,RAD21,RAN,AKAP8L,SIRT3,CDK1,USP22,CHAF1B,DIS3L2,SIRT1,CCNA2,HIST1H2AE,HDAC4,CCDC36,KAT2A,DFFB,TOP3A,LEF1,AEBP2,TUBG2,EZH1,NEK6,PADI1,KDM3B,ANAPC11
SETD3	-0.0323072	0.254864	5.8354e-13	8.07211e-09			GO:BP	signal transduction involved in mitotic DNA damage checkpoint	GO:1902402	0.00180158	2.74435	59	511	11	17710	CDKN1A,TFDP1,SFN,GADD45A,E2F7,CCNB1,E2F4,AURKA,ATM,CDK1,PLAGL1
NUSAP1	-0.170296	0.11959	6.72732e-13	9.30523e-09			GO:BP	signal transduction involved in mitotic DNA integrity checkpoint	GO:1902403	0.00180158	2.74435	59	511	11	17710	CDKN1A,TFDP1,SFN,GADD45A,E2F7,CCNB1,E2F4,AURKA,ATM,CDK1,PLAGL1
IGFBP5	0.0591077	0.336031	9.13113e-13	1.26293e-08			GO:BP	signal transduction involved in mitotic cell cycle checkpoint	GO:0072413	0.00180158	2.74435	59	511	11	17710	CDKN1A,TFDP1,SFN,GADD45A,E2F7,CCNB1,E2F4,AURKA,ATM,CDK1,PLAGL1
NUP133	0.0739899	-0.209799	1.65741e-12	2.2922e-08			GO:BP	cell division	GO:0051301	0.00193557	2.71319	602	511	40	17710	NUSAP1,NDC80,CLASP2,NCAPG,STMN1,RECQL5,SFN,HAUS6,ANLN,PRC1,E2F7,CCNB1,CDC20,AURKA,CCNB2,CKS2,GPSM2,NUMB,CCNE2,KIF23,BCAR1,NSMCE2,RAD21,RAN,VANGL2,KIF20A,CDK1,CDCA2,DIS3L2,PARD3,RHOC,CCNA2,TPX2,RBBP8,LEF1,NEK6,CDK13,TIAL1,NEK9,ANAPC11
TEF	0.553961	0.3255	1.90726e-12	2.63755e-08			GO:BP	microtubule cytoskeleton organization involved in mitosis	GO:1902850	0.00233291	2.6321	130	511	16	17710	NUSAP1,NDC80,CLASP2,STMN1,PRC1,DCTN2,CCNB1,CDC20,AURKA,GPSM2,KIF23,MECP2,RAN,TPX2,SUN2,TUBG2
PNPLA7	0.172638	-0.111298	1.95722e-12	2.70644e-08			GO:BP	positive regulation of cell cycle	GO:0045787	0.00280591	2.55193	392	511	30	17710	NUSAP1,NDC80,LRP6,CDKN1A,TFDP1,SFN,DLGAP5,GADD45A,E2F7,CCNB1,E2F4,AURKA,CCNB2,CKS2,GPSM2,ATM,CCNE2,KIF23,MIF,NSMCE2,MECP2,RAD21,POU4F1,TMOD3,PRKACA,CDK1,USP22,PLAGL1,CCNA2,ANAPC11
NDC80	-0.138565	0.14511	2.15327e-12	2.97733e-08			GO:BP	mitotic G1/S transition checkpoint	GO:0044819	0.00357186	2.44711	63	511	11	17710	CDKN1A,TFDP1,SFN,GADD45A,E2F7,CCNB1,E2F4,AURKA,ATM,CDK1,PLAGL1
PHF2	0.305661	0.0310503	2.52767e-12	3.49476e-08			GO:BP	mitotic G1 DNA damage checkpoint	GO:0031571	0.00357186	2.44711	63	511	11	17710	CDKN1A,TFDP1,SFN,GADD45A,E2F7,CCNB1,E2F4,AURKA,ATM,CDK1,PLAGL1
LRP6	0.352542	0.0839864	2.77548e-12	3.83711e-08			GO:BP	G1 DNA damage checkpoint	GO:0044783	0.00420238	2.3765	64	511	11	17710	CDKN1A,TFDP1,SFN,GADD45A,E2F7,CCNB1,E2F4,AURKA,ATM,CDK1,PLAGL1
RPLP1	-0.0370099	0.241679	3.06965e-12	4.24348e-08			GO:BP	chromosome separation	GO:0051304	0.00440671	2.35589	91	511	13	17710	NDC80,RECQL5,DLGAP5,CCNB1,CDC20,FANCM,ATM,NSMCE2,RAD21,DIS3L2,TOP3A,NEK6,ANAPC11
PNP	-0.264042	0.011977	3.75747e-12	5.19395e-08			GO:BP	microtubule cytoskeleton organization	GO:0000226	0.0044602	2.35065	554	511	37	17710	NUSAP1,NDC80,CLASP2,STMN1,HAUS6,PRC1,TRIM37,GADD45A,HOOK2,AKAP9,DCTN2,CCNB1,CDC20,E2F4,AURKA,ALMS1,GPSM2,SIK3,NIN,KIF23,USP33,MECP2,KIAA0753,TRAF3IP1,RAN,KIF20A,TUBE1,CDK1,TUBA4A,PARD3,TPX2,KAT2A,SUN2,DYNC1LI2,TUBG2,NEK6,CEP135
ZNF740	0.110995	-0.168645	4.2441e-12	5.86619e-08			GO:BP	cellular component organization	GO:0016043	0.00544819	2.26375	6310	511	232	17710	TNC,DNAJA4,MRPS11,SDR16C5,ZMYND8,XRCC6,PER2,PECR,ING5,IGFBPL1,F5,SETD3,NUSAP1,IGFBP5,NUP133,NDC80,PHF2,LRP6,TET2,SGK2,LHX2,NDUFB8,UQCRB,GCH1,MMP1,CLASP2,MICAL2,SYT9,ITGA2B,CDKN1A,PMP22,TFDP1,ARID2,RCCD1,XRCC5,ACAN,NCAPG,IRAK1,BCORL1,TMEM120B,C1QL1,OFD1,STMN1,RECQL5,MRPL13,FRMD5,RAPGEF3,PLIN5,DOK5,FGD2,MEGF10,HIF1A,NDUFB9,SFN,BAZ2B,TDO2,WASF2,TMED3,DLGAP5,BRAF,PFKP,HAUS6,KHDRBS1,RBX1,FAM160A2,ANLN…
UNKL	0.264562	-0.0106422	4.30065e-12	5.94393e-08			GO:BP	regulation of cell cycle G2/M phase transition	GO:1902749	0.00551368	2.25856	172	511	18	17710	HMMR,OFD1,HAUS6,RBX1,AKAP9,DCTN2,CCNB1,AURKA,ALMS1,ATM,MECP2,RAD21,PRKACA,CDK1,SYF2,TUBA4A,TPX2,CEP135
ADPRHL2	-0.181672	0.095443	6.29907e-12	8.70531e-08			GO:BP	regulation of cell cycle arrest	GO:0071156	0.00587896	2.2307	108	511	14	17710	CDKN1A,TFDP1,SFN,GADD45A,E2F7,CCNB1,E2F4,AURKA,ATM,MIF,POU4F1,PRKACA,CDK1,PLAGL1
TET2	0.19465	-0.081104	7.47882e-12	1.0335e-07			GO:BP	membrane disassembly	GO:0030397	0.0076258	2.11771	16	511	6	17710	CCNB1,CCNB2,AKAP8L,CDK1,NEK6,NEK9
SGK2	0.0677463	0.332122	9.01107e-12	1.24515e-07			GO:BP	nuclear envelope disassembly	GO:0051081	0.0076258	2.11771	16	511	6	17710	CCNB1,CCNB2,AKAP8L,CDK1,NEK6,NEK9
LHX2	-0.140865	0.13467	9.10622e-12	1.25821e-07			GO:BP	sister chromatid segregation	GO:0000819	0.0123177	1.90947	182	511	18	17710	NUSAP1,NDC80,NCAPG,RECQL5,DLGAP5,PRC1,CCNB1,CDC20,ATM,KIF23,NSMCE2,RAD21,RAN,AKAP8L,DIS3L2,TUBG2,NEK6,ANAPC11
NDUFB8	0.12478	-0.149701	1.08619e-11	1.50069e-07			GO:BP	nuclear division	GO:0000280	0.0143266	1.84386	425	511	30	17710	NUSAP1,NDC80,CLASP2,NCAPG,RECQL5,DLGAP5,ANLN,PRC1,CCNB1,CDC20,FANCM,AURKA,CCNB2,CKS2,MKI67,ATM,CCNE2,KIF23,NSMCE2,RAD21,RAN,AKAP8L,DIS3L2,CCNA2,TPX2,CCDC36,TUBG2,NEK6,CDK13,ANAPC11
UQCRB	-0.0392298	0.231434	1.35859e-11	1.8769e-07			GO:BP	microtubule-based process	GO:0007017	0.0151067	1.82083	751	511	44	17710	NUSAP1,NDC80,CLASP2,OFD1,STMN1,HIF1A,DLGAP5,HAUS6,PRC1,TRIM37,GADD45A,KIF26B,HOOK2,AKAP9,DCTN2,CCNB1,CDC20,E2F4,AURKA,ALMS1,GPSM2,SIK3,NIN,WDR35,KIF23,KIF12,USP33,MECP2,KIAA0753,TRAF3IP1,RAN,KIF20A,TUBE1,CDK1,TUBA4A,PARD3,TPX2,KAT2A,SUN2,DYNC1LI2,TUBG2,RPGR,NEK6,CEP135
ELAVL3	-0.0672035	0.204167	1.49712e-11	2.06812e-07			GO:BP	signal transduction involved in DNA integrity checkpoint	GO:0072401	0.0182138	1.7396	74	511	11	17710	CDKN1A,TFDP1,SFN,GADD45A,E2F7,CCNB1,E2F4,AURKA,ATM,CDK1,PLAGL1
FIBCD1	-0.167469	0.104927	1.49848e-11	2.06986e-07			GO:BP	signal transduction involved in DNA damage checkpoint	GO:0072422	0.0182138	1.7396	74	511	11	17710	CDKN1A,TFDP1,SFN,GADD45A,E2F7,CCNB1,E2F4,AURKA,ATM,CDK1,PLAGL1
FRMD4A	0.172869	-0.0979679	1.92147e-11	2.65393e-07			GO:BP	cytoskeleton organization	GO:0007010	0.0190129	1.72095	1324	511	66	17710	NUSAP1,NDC80,CLASP2,MICAL2,STMN1,FRMD5,RAPGEF3,FGD2,WASF2,BRAF,HAUS6,ANLN,PRC1,TRIM37,GADD45A,HOOK2,MYADM,AKAP9,DCTN2,CCNB1,CDC20,DIAPH3,E2F4,AURKA,ALMS1,GPSM2,GDPD2,PRKCD,SIK3,NIN,KIF23,BCAR1,SHROOM1,JMY,NF1,DLC1,USP33,RHOBTB3,MECP2,KIAA0753,TRAF3IP1,RAN,VANGL2,TMOD3,KIF20A,TUBE1,CDK1,TNNT1,KRT6A,PACSIN2,TUBA4A,PARD3,VILL,DOCK1,RHOC,TPX2,IKBKB,KAT2A,FARP2,SUN2,DYNC1LI2,TUBG2,NEK6,ACTA1,CEP135,EL…
SLC39A5	-0.217152	0.0512661	2.24657e-11	3.10274e-07			GO:BP	oxidation-reduction process	GO:0055114	0.0190503	1.7201	1009	511	54	17710	SDR16C5,PDIA3,PER2,PECR,SQLE,TECR,CP,PHF2,TET2,NDUFB8,UQCRB,MICAL2,SRD5A3,TPI1,GLRX2,PLIN5,ALKBH8,HIF1A,NDUFB9,TDO2,PFKP,MTHFD2,ACO2,JMJD1C,CCNB1,ENPP1,PRDX4,RRM2,PPARD,BLVRB,SURF1,MECP2,PEX5,PARK7,UGDH,SIRT3,PLOD2,CDK1,DHODH,PHKA2,CRYZL1,SORD,ETFB,UQCRC1,CYC1,ADHFE1,GPD1L,COQ9,UQCR10,FAR2,RDH11,HSD17B10,KDM3B,COX6B1
WWP2	-0.051578	0.216417	2.42624e-11	3.35064e-07			GO:BP	mitotic sister chromatid separation	GO:0051306	0.0191542	1.71774	61	511	10	17710	NDC80,DLGAP5,CCNB1,CDC20,ATM,NSMCE2,RAD21,DIS3L2,NEK6,ANAPC11
GCH1	-0.166003	0.102656	2.84285e-11	3.92569e-07			GO:BP	signal transduction involved in cell cycle checkpoint	GO:0072395	0.020797	1.682	75	511	11	17710	CDKN1A,TFDP1,SFN,GADD45A,E2F7,CCNB1,E2F4,AURKA,ATM,CDK1,PLAGL1
HMMR	-0.172983	0.0943748	3.45885e-11	4.77598e-07			GO:BP	cellular component organization or biogenesis	GO:0071840	0.0218616	1.66032	6486	511	234	17710	TNC,DNAJA4,MRPS11,SDR16C5,ZMYND8,XRCC6,PER2,PECR,ING5,IGFBPL1,F5,SETD3,NUSAP1,IGFBP5,NUP133,NDC80,PHF2,LRP6,TET2,SGK2,LHX2,NDUFB8,UQCRB,GCH1,MMP1,CLASP2,MICAL2,SYT9,ITGA2B,CDKN1A,PMP22,TFDP1,ARID2,RCCD1,XRCC5,ACAN,NCAPG,IRAK1,BCORL1,TMEM120B,C1QL1,OFD1,STMN1,RECQL5,MRPL13,FRMD5,RAPGEF3,PLIN5,DOK5,FGD2,MEGF10,HIF1A,NDUFB9,SFN,BAZ2B,TDO2,WASF2,TMED3,DLGAP5,BRAF,PFKP,HAUS6,KHDRBS1,RBX1,FAM160A2,ANLN…
MMP1	-0.147889	0.11968	3.55197e-11	4.9042e-07			GO:BP	DNA damage response, signal transduction by p53 class mediator	GO:0030330	0.0222254	1.65315	105	511	13	17710	CDKN1A,TFDP1,SFN,GADD45A,E2F7,CCNB1,E2F4,AURKA,ATM,MIF,CDK1,PLAGL1,SIRT1
CLASP2	0.316277	0.0582577	3.58546e-11	4.95008e-07			GO:BP	positive regulation of cell cycle process	GO:0090068	0.0231601	1.63526	287	511	23	17710	NUSAP1,NDC80,CDKN1A,TFDP1,SFN,DLGAP5,GADD45A,E2F7,CCNB1,E2F4,AURKA,GPSM2,ATM,KIF23,NSMCE2,MECP2,RAD21,POU4F1,TMOD3,PRKACA,CDK1,PLAGL1,ANAPC11
CCDC186	0.16879	-0.0984146	3.60075e-11	4.97083e-07			GO:BP	centrosome localization	GO:0051642	0.0242886	1.6146	28	511	7	17710	AKAP9,AURKA,GPSM2,NIN,PARD3,SUN2,DYNC1LI2
DTYMK	-0.173371	0.0930788	4.02208e-11	5.55208e-07			GO:BP	negative regulation of cell cycle process	GO:0010948	0.0281563	1.55042	311	511	24	17710	NDC80,CDKN1A,TFDP1,SFN,RBX1,TRIM37,GADD45A,FBXO7,E2F7,PHC1,CCNB1,CDC20,E2F4,AURKA,GPNMB,ATM,RRM2,MIF,RAD21,CDK1,SYF2,PLAGL1,KAT2A,RBBP8
EXTL1	-0.157921	0.108621	4.14728e-11	5.72449e-07			GO:BP	spindle organization	GO:0007051	0.0283055	1.54813	175	511	17	17710	NDC80,CLASP2,STMN1,HAUS6,PRC1,DCTN2,CCNB1,CDC20,AURKA,GPSM2,KIF23,MECP2,RAN,TPX2,SUN2,TUBG2,NEK6
TNIP1	-0.0137908	0.247731	5.33177e-11	7.35892e-07			GO:BP	mitotic nuclear envelope disassembly	GO:0007077	0.0285474	1.54443	12	511	5	17710	CCNB1,CCNB2,CDK1,NEK6,NEK9
IMPA2	-0.139689	0.125356	5.47274e-11	7.55292e-07			GO:BP	microtubule organizing center localization	GO:0061842	0.0312254	1.50549	29	511	7	17710	AKAP9,AURKA,GPSM2,NIN,PARD3,SUN2,DYNC1LI2
TPD52	-0.0390695	0.2235	5.65724e-11	7.80699e-07			GO:BP	organelle fission	GO:0048285	0.0314588	1.50226	465	511	31	17710	NUSAP1,NDC80,CLASP2,NCAPG,RECQL5,DLGAP5,ANLN,PRC1,CCNB1,CDC20,FANCM,AURKA,CCNB2,CKS2,MKI67,ATM,CCNE2,KIF23,NSMCE2,RAD21,RAN,AKAP8L,DHODH,DIS3L2,CCNA2,TPX2,CCDC36,TUBG2,NEK6,CDK13,ANAPC11
HMCN2	-0.176553	0.08753	5.89447e-11	8.13378e-07			GO:BP	negative regulation of mitotic cell cycle phase transition	GO:1901991	0.0368373	1.43371	197	511	18	17710	NDC80,CDKN1A,TFDP1,SFN,RBX1,GADD45A,FBXO7,E2F7,CCNB1,CDC20,E2F4,AURKA,GPNMB,ATM,RAD21,CDK1,SYF2,PLAGL1
MICAL2	-0.00203858	0.257921	6.15019e-11	8.48603e-07			GO:BP	regulation of mitotic metaphase/anaphase transition	GO:0030071	0.0401921	1.39586	53	511	9	17710	NDC80,DLGAP5,CCNB1,CDC20,ATM,NSMCE2,RAD21,NEK6,ANAPC11
CNNM4	0.085393	-0.177847	6.74138e-11	9.30108e-07			GO:BP	regulation of mitotic nuclear division	GO:0007088	0.044021	1.35634	181	511	17	17710	NUSAP1,NDC80,DLGAP5,ANLN,CCNB1,CDC20,AURKA,CCNB2,MKI67,ATM,CCNE2,NSMCE2,RAD21,CCNA2,NEK6,CDK13,ANAPC11
SYT9	0.0556144	-0.205867	7.73181e-11	1.06668e-06			GO:BP	signal transduction by p53 class mediator	GO:0072331	0.0450105	1.34669	219	511	19	17710	ING5,CDKN1A,TFDP1,ELL3,SFN,GADD45A,E2F7,CCNB1,E2F4,AURKA,ATM,JMY,MIF,POU4F1,CDK1,E2F2,PLAGL1,SIRT1,TPX2
RPL36A	0.103503	-0.159202	7.83401e-11	1.0807e-06			GO:BP	mitochondrial electron transport, ubiquinol to cytochrome c	GO:0006122	0.0452899	1.344	13	511	5	17710	UQCRB,MECP2,UQCRC1,CYC1,UQCR10
ITGA2B	-0.115723	0.146617	8.52634e-11	1.17612e-06			GO:BP	nuclear chromosome segregation	GO:0098813	0.0467781	1.32996	259	511	21	17710	NUSAP1,NDC80,NCAPG,RECQL5,DLGAP5,PRC1,CCNB1,CDC20,FANCM,ATM,CCNE2,KIF23,NSMCE2,RAD21,RAN,AKAP8L,DIS3L2,CCDC36,TUBG2,NEK6,ANAPC11
CDKN1A	-0.123387	0.138922	8.63759e-11	1.19138e-06			GO:CC	intracellular	GO:0005622	7.20139e-14	13.1426	14455	534	484	18709	PER3,TNC,DNAJA4,MRPS11,SLC4A7,CLCN7,SDR16C5,GTPBP3,ZMYND8,ARNTL,CDKN3,XRCC6,PDIA3,PER2,PSMB2,PECR,EIF1AD,SQLE,YARS,ING5,TECR,SERPINB8,NR1D2,CP,URM1,F5,CRY2,DBP,SETD3,NUSAP1,IGFBP5,NUP133,TEF,PNPLA7,NDC80,PHF2,LRP6,RPLP1,PNP,ZNF740,UNKL,ADPRHL2,TET2,SGK2,LHX2,NDUFB8,UQCRB,FRMD4A,WWP2,GCH1,HMMR,CLASP2,DTYMK,EXTL1,TNIP1,IMPA2,TPD52,HMCN2,MICAL2,SYT9,RPL36A,ITGA2B,CDKN1A,MCC,TFDP1,NUP50,ARID2,RASSF10…
MCC	0.272104	0.0159136	9.56542e-11	1.31926e-06			GO:CC	intracellular part	GO:0044424	9.29183e-13	12.0319	14429	534	481	18709	PER3,TNC,DNAJA4,MRPS11,SLC4A7,CLCN7,SDR16C5,GTPBP3,ZMYND8,ARNTL,CDKN3,XRCC6,PDIA3,PER2,PSMB2,PECR,EIF1AD,SQLE,YARS,ING5,TECR,SERPINB8,NR1D2,CP,URM1,F5,CRY2,DBP,SETD3,NUSAP1,IGFBP5,NUP133,TEF,PNPLA7,NDC80,PHF2,LRP6,RPLP1,PNP,ZNF740,UNKL,ADPRHL2,TET2,SGK2,LHX2,NDUFB8,UQCRB,FRMD4A,WWP2,GCH1,HMMR,CLASP2,DTYMK,EXTL1,TNIP1,IMPA2,TPD52,HMCN2,MICAL2,SYT9,RPL36A,ITGA2B,CDKN1A,MCC,TFDP1,NUP50,ARID2,RASSF10…
PMP22	0.161462	0.401865	9.94085e-11	1.37094e-06			GO:CC	organelle lumen	GO:0043233	2.57186e-08	7.58975	5274	534	219	18709	TNC,MRPS11,CLCN7,ARNTL,XRCC6,PDIA3,PER2,PSMB2,YARS,ING5,NR1D2,CP,F5,CRY2,SETD3,NUSAP1,IGFBP5,NDC80,PHF2,PNP,ZNF740,ADPRHL2,SGK2,NDUFB8,GCH1,DTYMK,TNIP1,CDKN1A,MCC,TFDP1,NUP50,ARID2,USP45,ELL3,PSMA4,XRCC5,ACAN,CALCOCO1,BCORL1,FHL2,RECQL5,MRPL13,NHLRC3,GLRX2,RPP40,ALKBH8,HIF1A,CSTF2,NPAT,POLR2F,HAUS6,KHDRBS1,RBX1,MIOS,ANLN,TRIM37,GADD45A,DLX5,S100A16,MTHFD2,SPATA24,ACO2,UBR4,LMCD1,VWA1,SNAPC5,MMP9,…
TFDP1	0.00221868	0.258786	1.06005e-10	1.46181e-06			GO:CC	membrane-enclosed lumen	GO:0031974	2.57186e-08	7.58975	5274	534	219	18709	TNC,MRPS11,CLCN7,ARNTL,XRCC6,PDIA3,PER2,PSMB2,YARS,ING5,NR1D2,CP,F5,CRY2,SETD3,NUSAP1,IGFBP5,NDC80,PHF2,PNP,ZNF740,ADPRHL2,SGK2,NDUFB8,GCH1,DTYMK,TNIP1,CDKN1A,MCC,TFDP1,NUP50,ARID2,USP45,ELL3,PSMA4,XRCC5,ACAN,CALCOCO1,BCORL1,FHL2,RECQL5,MRPL13,NHLRC3,GLRX2,RPP40,ALKBH8,HIF1A,CSTF2,NPAT,POLR2F,HAUS6,KHDRBS1,RBX1,MIOS,ANLN,TRIM37,GADD45A,DLX5,S100A16,MTHFD2,SPATA24,ACO2,UBR4,LMCD1,VWA1,SNAPC5,MMP9,…
NUP50	-0.120385	0.140581	1.07703e-10	1.48511e-06			GO:CC	intracellular organelle lumen	GO:0070013	2.57186e-08	7.58975	5274	534	219	18709	TNC,MRPS11,CLCN7,ARNTL,XRCC6,PDIA3,PER2,PSMB2,YARS,ING5,NR1D2,CP,F5,CRY2,SETD3,NUSAP1,IGFBP5,NDC80,PHF2,PNP,ZNF740,ADPRHL2,SGK2,NDUFB8,GCH1,DTYMK,TNIP1,CDKN1A,MCC,TFDP1,NUP50,ARID2,USP45,ELL3,PSMA4,XRCC5,ACAN,CALCOCO1,BCORL1,FHL2,RECQL5,MRPL13,NHLRC3,GLRX2,RPP40,ALKBH8,HIF1A,CSTF2,NPAT,POLR2F,HAUS6,KHDRBS1,RBX1,MIOS,ANLN,TRIM37,GADD45A,DLX5,S100A16,MTHFD2,SPATA24,ACO2,UBR4,LMCD1,VWA1,SNAPC5,MMP9,…
CCDC142	0.0399529	-0.218398	1.17614e-10	1.62167e-06			GO:CC	cytosol	GO:0005829	3.71997e-08	7.42946	5073	534	212	18709	DNAJA4,CDKN3,XRCC6,PSMB2,PECR,YARS,SERPINB8,URM1,CRY2,NUP133,NDC80,RPLP1,PNP,UNKL,SGK2,WWP2,GCH1,HMMR,CLASP2,DTYMK,TNIP1,IMPA2,RPL36A,CDKN1A,MCC,TFDP1,RASSF10,GSDMC,C2CD2,RCCD1,PSMA4,XRCC5,CALCOCO1,NCAPG,IRAK1,HRH1,OFD1,STMN1,RECQL5,TPI1,PLIN5,DOK5,ALKBH8,FGD2,ASB10,HIF1A,SFN,TDO2,ABCA12,WASF2,DLGAP5,BRAF,PFKP,POLR2F,RLBP1,HAUS6,KHDRBS1,RBX1,GMPS,MIOS,FAM160A2,PRC1,TRIM37,S100A16,CHKA,AFMID,SPATA…
ARID2	0.237538	-0.01782	1.61481e-10	2.22634e-06			GO:CC	intracellular organelle part	GO:0044446	4.32232e-08	7.36428	9242	534	336	18709	TNC,MRPS11,CLCN7,SDR16C5,ARNTL,XRCC6,PDIA3,PER2,PSMB2,PECR,SQLE,YARS,ING5,TECR,NR1D2,CP,F5,CRY2,SETD3,NUSAP1,IGFBP5,NUP133,PNPLA7,NDC80,PHF2,LRP6,RPLP1,PNP,ZNF740,ADPRHL2,SGK2,NDUFB8,UQCRB,GCH1,HMMR,CLASP2,DTYMK,EXTL1,TNIP1,SYT9,RPL36A,ITGA2B,CDKN1A,MCC,TFDP1,NUP50,ARID2,RASSF10,GSDMC,USP45,ELL3,PSMA4,XRCC5,ACAN,CALCOCO1,NCAPG,IRAK1,MGAM,BCORL1,FHL2,SRD5A3,TMEM120B,OFD1,STMN1,RECQL5,MRPL13,NHLRC3…
RASSF10	0.213054	-0.0422585	2.00026e-10	2.75756e-06			GO:CC	intracellular organelle	GO:0043229	4.70822e-08	7.32714	12680	534	427	18709	PER3,TNC,MRPS11,SLC4A7,CLCN7,SDR16C5,GTPBP3,ZMYND8,ARNTL,XRCC6,PDIA3,PER2,PSMB2,PECR,EIF1AD,SQLE,YARS,ING5,TECR,NR1D2,CP,F5,CRY2,DBP,SETD3,NUSAP1,IGFBP5,NUP133,TEF,PNPLA7,NDC80,PHF2,LRP6,RPLP1,PNP,ZNF740,UNKL,ADPRHL2,TET2,SGK2,LHX2,NDUFB8,UQCRB,FRMD4A,WWP2,GCH1,HMMR,CLASP2,DTYMK,EXTL1,TNIP1,TPD52,MICAL2,SYT9,RPL36A,ITGA2B,CDKN1A,MCC,TFDP1,NUP50,ARID2,RASSF10,GSDMC,C2CD2,RCCD1,USP45,ELL3,PSMA4,XRC…
GSDMC	-0.229616	0.0248535	2.00319e-10	2.7614e-06			GO:CC	cytoplasmic part	GO:0044444	6.00201e-08	7.2217	9658	534	347	18709	TNC,DNAJA4,MRPS11,SLC4A7,CLCN7,SDR16C5,GTPBP3,ARNTL,CDKN3,XRCC6,PDIA3,PER2,PSMB2,PECR,SQLE,YARS,TECR,SERPINB8,CP,URM1,F5,CRY2,IGFBP5,NUP133,PNPLA7,NDC80,LRP6,RPLP1,PNP,UNKL,ADPRHL2,SGK2,NDUFB8,UQCRB,WWP2,GCH1,HMMR,CLASP2,DTYMK,EXTL1,TNIP1,IMPA2,TPD52,HMCN2,SYT9,RPL36A,ITGA2B,CDKN1A,MCC,TFDP1,RASSF10,GSDMC,C2CD2,RCCD1,PSMA4,XRCC5,ACAN,CALCOCO1,NCAPG,IRAK1,MGAM,HRH1,MANF,FHL2,SRD5A3,OFD1,STMN1,RECQ…
C2CD2	0.155739	-0.0995949	2.62747e-10	3.6217e-06			GO:CC	cytoplasm	GO:0005737	1.32018e-07	6.87937	11492	534	395	18709	PER3,TNC,DNAJA4,MRPS11,SLC4A7,CLCN7,SDR16C5,GTPBP3,ZMYND8,ARNTL,CDKN3,XRCC6,PDIA3,PER2,PSMB2,PECR,SQLE,YARS,TECR,SERPINB8,CP,URM1,F5,CRY2,NUSAP1,IGFBP5,NUP133,PNPLA7,NDC80,LRP6,RPLP1,PNP,UNKL,ADPRHL2,SGK2,NDUFB8,UQCRB,FRMD4A,WWP2,GCH1,HMMR,CLASP2,DTYMK,EXTL1,TNIP1,IMPA2,TPD52,HMCN2,MICAL2,SYT9,RPL36A,ITGA2B,CDKN1A,MCC,TFDP1,NUP50,RASSF10,GSDMC,C2CD2,RCCD1,USP45,PSMA4,XRCC5,ACAN,CALCOCO1,NCAPG,IRA…
RCCD1	-0.182097	0.0726195	2.64637e-10	3.6475e-06			GO:CC	organelle part	GO:0044422	2.00098e-07	6.69876	9482	534	340	18709	TNC,MRPS11,SLC4A7,CLCN7,SDR16C5,ARNTL,XRCC6,PDIA3,PER2,PSMB2,PECR,SQLE,YARS,ING5,TECR,NR1D2,CP,F5,CRY2,SETD3,NUSAP1,IGFBP5,NUP133,PNPLA7,NDC80,PHF2,LRP6,RPLP1,PNP,ZNF740,ADPRHL2,SGK2,NDUFB8,UQCRB,GCH1,HMMR,CLASP2,DTYMK,EXTL1,TNIP1,SYT9,RPL36A,ITGA2B,CDKN1A,MCC,TFDP1,NUP50,ARID2,RASSF10,GSDMC,USP45,ELL3,PSMA4,XRCC5,ACAN,CALCOCO1,NCAPG,IRAK1,MGAM,BCORL1,FHL2,SRD5A3,TMEM120B,OFD1,STMN1,RECQL5,MRPL13…
USP45	0.101533	-0.15377	2.65255e-10	3.65575e-06			GO:CC	nuclear lumen	GO:0031981	5.8067e-07	6.23607	4134	534	177	18709	CLCN7,ARNTL,XRCC6,PER2,PSMB2,YARS,ING5,NR1D2,CRY2,SETD3,NUSAP1,NDC80,PHF2,ZNF740,ADPRHL2,SGK2,GCH1,TNIP1,CDKN1A,MCC,TFDP1,NUP50,ARID2,USP45,ELL3,PSMA4,XRCC5,CALCOCO1,BCORL1,FHL2,RECQL5,GLRX2,RPP40,ALKBH8,HIF1A,CSTF2,NPAT,POLR2F,HAUS6,KHDRBS1,RBX1,MIOS,ANLN,TRIM37,GADD45A,DLX5,S100A16,SPATA24,UBR4,LMCD1,SNAPC5,E2F7,ACOT7,JMJD1C,PHC1,UTP23,OSBP,CCNB1,CDC20,RPS21,LETMD1,FANCM,E2F4,AURKA,LMO7,UPP1,EI…
ELL3	-0.206274	0.0474943	2.68511e-10	3.70036e-06			GO:CC	nucleoplasm	GO:0005654	7.75023e-07	6.11069	3517	534	156	18709	CLCN7,ARNTL,XRCC6,PSMB2,YARS,ING5,NR1D2,CRY2,SETD3,NDC80,PHF2,ZNF740,ADPRHL2,SGK2,GCH1,TNIP1,CDKN1A,MCC,TFDP1,NUP50,ARID2,USP45,ELL3,PSMA4,XRCC5,BCORL1,FHL2,RECQL5,GLRX2,RPP40,ALKBH8,HIF1A,CSTF2,NPAT,POLR2F,HAUS6,KHDRBS1,RBX1,MIOS,ANLN,TRIM37,GADD45A,SPATA24,UBR4,LMCD1,SNAPC5,E2F7,ACOT7,JMJD1C,PHC1,OSBP,CCNB1,CDC20,RPS21,LETMD1,FANCM,E2F4,AURKA,LMO7,UPP1,SCAI,ITFG2,MKI67,CENPM,PRKCD,HSF2,SIK3,SNR…
PSMA4	-0.0518771	0.202058	2.6875e-10	3.70337e-06			GO:CC	organelle	GO:0043226	2.0216e-06	5.69431	13479	534	441	18709	PER3,TNC,MRPS11,SLC4A7,CLCN7,SDR16C5,GTPBP3,ZMYND8,ARNTL,XRCC6,PDIA3,PER2,PSMB2,PECR,EIF1AD,SQLE,YARS,ING5,TECR,SERPINB8,NR1D2,CP,F5,CRY2,DBP,SETD3,NUSAP1,IGFBP5,NUP133,TEF,PNPLA7,NDC80,PHF2,LRP6,RPLP1,PNP,ZNF740,UNKL,ADPRHL2,TET2,SGK2,LHX2,NDUFB8,UQCRB,FRMD4A,SLC39A5,WWP2,GCH1,HMMR,CLASP2,DTYMK,EXTL1,TNIP1,TPD52,MICAL2,SYT9,RPL36A,ITGA2B,CDKN1A,MCC,TFDP1,NUP50,ARID2,RASSF10,GSDMC,C2CD2,RCCD1,USP…
XRCC5	0.129092	0.368374	2.72088e-10	3.7491e-06			GO:CC	nuclear part	GO:0044428	2.16024e-06	5.6655	4512	534	187	18709	CLCN7,ARNTL,XRCC6,PER2,PSMB2,YARS,ING5,NR1D2,CRY2,SETD3,NUSAP1,NUP133,PNPLA7,NDC80,PHF2,ZNF740,ADPRHL2,SGK2,GCH1,TNIP1,CDKN1A,MCC,TFDP1,NUP50,ARID2,USP45,ELL3,PSMA4,XRCC5,CALCOCO1,BCORL1,FHL2,TMEM120B,RECQL5,GLRX2,RPP40,ALKBH8,HIF1A,CSTF2,NPAT,POLR2F,HAUS6,KHDRBS1,RBX1,MIOS,ANLN,TRIM37,GADD45A,DLX5,S100A16,SPATA24,UBR4,LMCD1,SNAPC5,NPC1,E2F7,ACOT7,JMJD1C,PHC1,UTP23,OSBP,CCNB1,CDC20,RPS21,LETMD1,F…
ACAN	-0.128337	0.126782	2.81207e-10	3.87447e-06			GO:CC	intracellular membrane-bounded organelle	GO:0043231	6.56916e-06	5.18249	10924	534	373	18709	PER3,TNC,MRPS11,CLCN7,SDR16C5,GTPBP3,ZMYND8,ARNTL,XRCC6,PDIA3,PER2,PSMB2,PECR,EIF1AD,SQLE,YARS,ING5,TECR,NR1D2,CP,F5,CRY2,DBP,SETD3,NUSAP1,IGFBP5,NUP133,TEF,PNPLA7,NDC80,PHF2,LRP6,PNP,ZNF740,UNKL,ADPRHL2,TET2,SGK2,LHX2,NDUFB8,UQCRB,WWP2,GCH1,CLASP2,DTYMK,EXTL1,TNIP1,TPD52,MICAL2,RPL36A,CDKN1A,MCC,TFDP1,NUP50,ARID2,GSDMC,C2CD2,USP45,ELL3,PSMA4,XRCC5,ACAN,CALCOCO1,NCAPG,IRAK1,BCORL1,MANF,FHL2,SRD5A…
CALCOCO1	0.118693	-0.135933	3.03565e-10	4.18221e-06			GO:CC	cell part	GO:0044464	1.86666e-05	4.72893	16810	534	513	18709	PER3,TNC,DNAJA4,MRPS11,SLC4A7,CLCN7,SDR16C5,GTPBP3,ZMYND8,ARNTL,CDKN3,XRCC6,PDIA3,PER2,PSMB2,PECR,EIF1AD,SQLE,YARS,ING5,TECR,SERPINB8,NR1D2,CP,URM1,F5,CRY2,DBP,SETD3,NUSAP1,IGFBP5,NUP133,TEF,PNPLA7,NDC80,PHF2,LRP6,RPLP1,PNP,ZNF740,UNKL,ADPRHL2,TET2,SGK2,LHX2,NDUFB8,UQCRB,FRMD4A,SLC39A5,WWP2,GCH1,HMMR,CLASP2,DTYMK,EXTL1,TNIP1,IMPA2,TPD52,HMCN2,MICAL2,CNNM4,SYT9,RPL36A,ITGA2B,CDKN1A,MCC,PMP22,TFDP1…
NCAPG	-0.13283	0.121767	3.0553e-10	4.20898e-06			GO:CC	membrane-bounded organelle	GO:0043227	2.55314e-05	4.59293	12423	534	410	18709	PER3,TNC,MRPS11,SLC4A7,CLCN7,SDR16C5,GTPBP3,ZMYND8,ARNTL,XRCC6,PDIA3,PER2,PSMB2,PECR,EIF1AD,SQLE,YARS,ING5,TECR,SERPINB8,NR1D2,CP,F5,CRY2,DBP,SETD3,NUSAP1,IGFBP5,NUP133,TEF,PNPLA7,NDC80,PHF2,LRP6,PNP,ZNF740,UNKL,ADPRHL2,TET2,SGK2,LHX2,NDUFB8,UQCRB,SLC39A5,WWP2,GCH1,CLASP2,DTYMK,EXTL1,TNIP1,TPD52,MICAL2,SYT9,RPL36A,ITGA2B,CDKN1A,MCC,TFDP1,NUP50,ARID2,GSDMC,C2CD2,USP45,ELL3,PSMA4,XRCC5,ACAN,CALCOCO…
IRAK1	-0.197258	0.0557779	3.19388e-10	4.39957e-06			GO:CC	nucleus	GO:0005634	3.20475e-05	4.49421	7352	534	269	18709	PER3,CLCN7,SDR16C5,ZMYND8,ARNTL,XRCC6,PDIA3,PER2,PSMB2,EIF1AD,YARS,ING5,TECR,NR1D2,CRY2,DBP,SETD3,NUSAP1,NUP133,TEF,PNPLA7,NDC80,PHF2,PNP,ZNF740,UNKL,ADPRHL2,TET2,SGK2,LHX2,WWP2,GCH1,DTYMK,TNIP1,MICAL2,CDKN1A,MCC,TFDP1,NUP50,ARID2,C2CD2,USP45,ELL3,PSMA4,XRCC5,CALCOCO1,NCAPG,IRAK1,BCORL1,FHL2,TMEM120B,OFD1,RECQL5,TPI1,GLRX2,RPP40,ALKBH8,FGD2,ASB10,HIF1A,ZNF426,CSTF2,SFN,BAZ2B,DLGAP5,BRAF,PFKP,NPAT…
MGAM	0.131174	-0.122788	3.38585e-10	4.66367e-06			GO:CC	microtubule organizing center	GO:0005815	6.51854e-05	4.18585	731	534	47	18709	NDC80,HMMR,CLASP2,RASSF10,GSDMC,OFD1,DLGAP5,HAUS6,UBR4,HOOK2,AKAP9,DCTN2,CCNB1,CDC20,TTC23L,AURKA,CCNB2,ALMS1,GPSM2,TAP1,TBC1D7,NIN,WDR35,CCNE2,KIF23,PHF1,KIF12,USP33,MECP2,KIAA0753,TRAF3IP1,RAN,PRKACA,RPP25,TUBE1,CDK1,CKAP2L,YTHDF2,TPX2,KAT2A,DYNC1LI2,TUBG2,TMEM63A,RPGR,NEK6,NEK9,CEP135
NDUFA6	-0.0552949	0.197065	3.55978e-10	4.90289e-06			GO:CC	cell	GO:0005623	7.67372e-05	4.11499	16881	534	513	18709	PER3,TNC,DNAJA4,MRPS11,SLC4A7,CLCN7,SDR16C5,GTPBP3,ZMYND8,ARNTL,CDKN3,XRCC6,PDIA3,PER2,PSMB2,PECR,EIF1AD,SQLE,YARS,ING5,TECR,SERPINB8,NR1D2,CP,URM1,F5,CRY2,DBP,SETD3,NUSAP1,IGFBP5,NUP133,TEF,PNPLA7,NDC80,PHF2,LRP6,RPLP1,PNP,ZNF740,UNKL,ADPRHL2,TET2,SGK2,LHX2,NDUFB8,UQCRB,FRMD4A,SLC39A5,WWP2,GCH1,HMMR,CLASP2,DTYMK,EXTL1,TNIP1,IMPA2,TPD52,HMCN2,MICAL2,CNNM4,SYT9,RPL36A,ITGA2B,CDKN1A,MCC,PMP22,TFDP1…
HRH1	-0.0253464	0.225679	3.58478e-10	4.93696e-06			GO:CC	non-membrane-bounded organelle	GO:0043228	0.000261839	3.58197	4237	534	169	18709	MRPS11,SDR16C5,ARNTL,XRCC6,PER2,SETD3,NUSAP1,NUP133,NDC80,PHF2,RPLP1,PNP,FRMD4A,HMMR,CLASP2,RPL36A,CDKN1A,RASSF10,GSDMC,RCCD1,ELL3,PSMA4,XRCC5,CALCOCO1,NCAPG,IRAK1,FHL2,OFD1,STMN1,RECQL5,MRPL13,FRMD5,RPP40,RAPGEF3,PLIN5,FGD2,WASF2,DLGAP5,POLR2F,HAUS6,ANLN,PRC1,DLX5,S100A16,SPATA24,KIF26B,UBR4,PLEKHH3,SNAPC5,JMJD1C,HOOK2,MYADM,UTP23,AKAP9,OSBP,DCTN2,CCNB1,CDC20,RPS21,TTC23L,CMYA5,E2F4,AURKA,CCNB2,…
BCORL1	0.0149754	-0.234361	4.33673e-10	5.97211e-06			GO:CC	intracellular non-membrane-bounded organelle	GO:0043232	0.000261839	3.58197	4237	534	169	18709	MRPS11,SDR16C5,ARNTL,XRCC6,PER2,SETD3,NUSAP1,NUP133,NDC80,PHF2,RPLP1,PNP,FRMD4A,HMMR,CLASP2,RPL36A,CDKN1A,RASSF10,GSDMC,RCCD1,ELL3,PSMA4,XRCC5,CALCOCO1,NCAPG,IRAK1,FHL2,OFD1,STMN1,RECQL5,MRPL13,FRMD5,RPP40,RAPGEF3,PLIN5,FGD2,WASF2,DLGAP5,POLR2F,HAUS6,ANLN,PRC1,DLX5,S100A16,SPATA24,KIF26B,UBR4,PLEKHH3,SNAPC5,JMJD1C,HOOK2,MYADM,UTP23,AKAP9,OSBP,DCTN2,CCNB1,CDC20,RPS21,TTC23L,CMYA5,E2F4,AURKA,CCNB2,…
MANF	-0.279051	-0.0328946	4.357e-10	5.99959e-06			GO:CC	centrosome	GO:0005813	0.000564861	3.24806	509	534	35	18709	NDC80,HMMR,OFD1,DLGAP5,HAUS6,UBR4,HOOK2,AKAP9,DCTN2,CCNB1,CDC20,AURKA,CCNB2,ALMS1,GPSM2,NIN,WDR35,CCNE2,KIF23,PHF1,USP33,MECP2,KIAA0753,TRAF3IP1,PRKACA,TUBE1,CDK1,CKAP2L,KAT2A,DYNC1LI2,TUBG2,RPGR,NEK6,NEK9,CEP135
FHL2	-0.0724945	0.179144	4.37498e-10	6.02391e-06			GO:CC	cyclin-dependent protein kinase holoenzyme complex	GO:0000307	0.00604428	2.21866	41	534	8	18709	CDKN1A,CCNB1,CCNB2,CKS2,CCNE2,CDK1,CCNA2,CDK13
SRD5A3	-0.207934	0.0416712	5.12964e-10	7.06249e-06			GO:CC	microtubule cytoskeleton	GO:0015630	0.0080314	2.09521	1188	534	59	18709	NUSAP1,NDC80,HMMR,CLASP2,RASSF10,GSDMC,OFD1,STMN1,DLGAP5,HAUS6,PRC1,KIF26B,UBR4,HOOK2,AKAP9,DCTN2,CCNB1,CDC20,TTC23L,AURKA,CCNB2,EIF3A,ALMS1,GPSM2,TAP1,TBC1D7,NIN,WDR35,CCNE2,KIF23,SHROOM1,PHF1,KIF12,USP33,MEFV,MECP2,KIAA0753,TRAF3IP1,RAN,PRKACA,KIF20A,RPP25,TUBE1,CDK1,SRPRB,CKAP2L,TUBA4A,YTHDF2,TPX2,TTLL9,KAT2A,DYNC1LI2,KBTBD8,TUBG2,TMEM63A,RPGR,NEK6,NEK9,CEP135
TMEM120B	0.103406	-0.147122	5.75152e-10	7.91812e-06			GO:CC	catalytic complex	GO:1902494	0.0144173	1.84112	1377	534	65	18709	PSMB2,ING5,NDUFB8,UQCRB,WWP2,CDKN1A,PSMA4,RECQL5,RPP40,NDUFB9,PFKP,POLR2F,RBX1,TRIM37,FBXO7,EEA1,PHC1,DCTN2,CCNB1,CDC20,FBXW8,LMO7,CCNB2,SPSB3,CKS2,SNRNP200,CCNE2,RRM2,PHF1,PHF10,RBM8A,NSMCE2,USP33,FBXL12,PARK7,PSMD14,RPP25,MED12,CDK1,PHKA2,USP22,SYF2,UQCRC1,DIS3L2,CYC1,GPD1L,SPCS3,SIRT1,CCNA2,HDAC4,IKBKB,KAT2A,UQCR10,ASB1,FBXL14,DYNC1LI2,KBTBD8,AEBP2,EZH1,ZNF507,PNN,CDK13,TRMT61A,HSD17B10,ANAPC11
HCN2	-0.119706	0.130693	5.97715e-10	8.22814e-06			GO:CC	ESC/E(Z) complex	GO:0035098	0.0217197	1.66315	16	534	5	18709	TRIM37,PHF1,SIRT1,AEBP2,EZH1
C1QL1	-0.180025	0.0695039	6.07387e-10	8.36068e-06			KEGG	Cell cycle	KEGG:04110	2.66862e-05	4.57371	124	243	17	7745	CDKN1A,TFDP1,SFN,RBX1,GADD45A,CCNB1,CDC20,E2F4,CCNB2,ATM,CCNE2,MCM4,RAD21,CDK1,E2F2,CCNA2,ANAPC11
OFD1	0.183133	-0.0656231	6.75831e-10	9.30214e-06			KEGG	p53 signaling pathway	KEGG:04115	0.0072834	2.13767	72	243	10	7745	CDKN1A,SFN,GADD45A,CCNB1,CCNB2,ATM,CCNE2,RRM2,RPRM,CDK1
STMN1	-0.0529047	0.195319	6.88981e-10	9.48245e-06			KEGG	Circadian rhythm	KEGG:04710	0.0334032	1.47621	31	243	6	7745	PER3,ARNTL,PER2,CRY2,RBX1,BHLHE41
RECQL5	-0.0845479	0.163761	7.821e-10	1.07633e-05			KEGG	Pyrimidine metabolism	KEGG:00240	0.0357757	1.44641	57	243	8	7745	PNP,DTYMK,ENPP1,UPP1,CTPS1,TYMS,RRM2,DHODH
MRPL13	-0.0945753	0.153685	8.10203e-10	1.11492e-05			REAC	Cell Cycle, Mitotic	REAC:R-HSA-69278	2.02596e-05	4.69337	538	362	44	10658	PSMB2,NUP133,NDC80,HMMR,CLASP2,CDKN1A,TFDP1,NUP50,PSMA4,NCAPG,OFD1,HAUS6,RBX1,AKAP9,DCTN2,CCNB1,CDC20,E2F4,AURKA,CCNB2,ALMS1,CENPM,TYMS,CCNE2,KIF23,RRM2,MCM4,RAD21,PSMD14,PRKACA,KIF20A,CDK1,E2F2,TUBA4A,RPS27,CCNA2,TPX2,HIST1H2AE,DYNC1LI2,TUBG2,NEK6,NEK9,CEP135,ANAPC11
TPI1	-0.203616	0.042924	8.51213e-10	1.17127e-05			REAC	TP53 Regulates Transcription of Cell Cycle Genes	REAC:R-HSA-6791312	2.53595e-05	4.59586	49	362	12	10658	CDKN1A,TFDP1,SFN,GADD45A,E2F7,CCNB1,E2F4,AURKA,CCNE2,CDK1,PLAGL1,CCNA2
NHLRC3	0.30448	0.0652847	9.02705e-10	1.24203e-05			REAC	Cell Cycle	REAC:R-HSA-1640170	3.2013e-05	4.49467	644	362	49	10658	PSMB2,NUP133,NDC80,HMMR,CLASP2,CDKN1A,TFDP1,NUP50,PSMA4,NCAPG,OFD1,SFN,HAUS6,RBX1,AKAP9,DCTN2,CCNB1,CDC20,E2F4,AURKA,CCNB2,ALMS1,CENPM,TYMS,ATM,CCNE2,KIF23,RRM2,MCM4,RAD21,PSMD14,PRKACA,KIF20A,CDK1,E2F2,TUBA4A,RPS27,CCNA2,TPX2,HIST1H2AE,RBBP8,TOP3A,SUN2,DYNC1LI2,TUBG2,NEK6,NEK9,CEP135,ANAPC11
FRMD5	-0.0386479	0.207052	9.47913e-10	1.30414e-05			REAC	Activation of NIMA Kinases NEK9, NEK6, NEK7	REAC:R-HSA-2980767	0.000379685	3.42058	7	362	5	10658	CCNB1,CCNB2,CDK1,NEK6,NEK9
GLRX2	-0.1913	0.053408	1.21447e-09	1.67075e-05			REAC	TP53 Regulates Transcription of Genes Involved in G2 Cell Cycle Arrest	REAC:R-HSA-6804114	0.000492788	3.30734	18	362	7	10658	TFDP1,SFN,GADD45A,CCNB1,E2F4,AURKA,CDK1
RPP40	-0.228427	0.0139044	1.35409e-09	1.86268e-05			REAC	G2/M Transition	REAC:R-HSA-69275	0.00144289	2.84077	197	362	21	10658	PSMB2,HMMR,CDKN1A,PSMA4,OFD1,HAUS6,RBX1,AKAP9,DCTN2,CCNB1,AURKA,CCNB2,ALMS1,PSMD14,PRKACA,CDK1,TUBA4A,CCNA2,TPX2,TUBG2,CEP135
RAPGEF3	0.154053	-0.0908616	1.36081e-09	1.87179e-05			REAC	Mitotic Prometaphase	REAC:R-HSA-68877	0.00156465	2.80558	198	362	21	10658	NUP133,NDC80,CLASP2,NCAPG,OFD1,HAUS6,AKAP9,DCTN2,CCNB1,CDC20,CCNB2,ALMS1,CENPM,RAD21,PRKACA,CDK1,TUBA4A,RPS27,DYNC1LI2,TUBG2,CEP135
PLIN5	0.0630587	-0.181068	1.39722e-09	1.92173e-05			REAC	Mitotic G2-G2/M phases	REAC:R-HSA-453274	0.00169568	2.77066	199	362	21	10658	PSMB2,HMMR,CDKN1A,PSMA4,OFD1,HAUS6,RBX1,AKAP9,DCTN2,CCNB1,AURKA,CCNB2,ALMS1,PSMD14,PRKACA,CDK1,TUBA4A,CCNA2,TPX2,TUBG2,CEP135
DOK5	0.0180663	0.258155	1.43323e-09	1.97112e-05			REAC	AURKA Activation by TPX2	REAC:R-HSA-8854518	0.00208721	2.68043	72	362	12	10658	HMMR,OFD1,HAUS6,AKAP9,DCTN2,AURKA,ALMS1,PRKACA,CDK1,TUBA4A,TPX2,CEP135
ALKBH8	0.152973	-0.0909577	1.58741e-09	2.18301e-05			REAC	M Phase	REAC:R-HSA-68886	0.00487825	2.31174	394	362	31	10658	PSMB2,NUP133,NDC80,CLASP2,NUP50,PSMA4,NCAPG,OFD1,HAUS6,AKAP9,DCTN2,CCNB1,CDC20,CCNB2,ALMS1,CENPM,KIF23,RAD21,PSMD14,PRKACA,KIF20A,CDK1,TUBA4A,RPS27,HIST1H2AE,DYNC1LI2,TUBG2,NEK6,NEK9,CEP135,ANAPC11
FGD2	-0.0316141	0.210411	1.62811e-09	2.23881e-05			REAC	Regulation of PLK1 Activity at G2/M Transition	REAC:R-HSA-2565942	0.0152389	1.81705	87	362	12	10658	OFD1,HAUS6,AKAP9,DCTN2,CCNB1,AURKA,CCNB2,ALMS1,PRKACA,CDK1,TUBA4A,CEP135
MEGF10	-0.025646	0.215733	1.72968e-09	2.37831e-05			WP	Cell Cycle	WP:WP179	9.95265e-05	4.00206	122	226	17	6564	CDKN1A,TFDP1,SFN,RBX1,GADD45A,CCNB1,CDC20,E2F4,CCNB2,ATM,CCNE2,MCM4,RAD21,CDK1,E2F2,CCNA2,ANAPC11
ASB10	-0.181844	0.0608367	1.73702e-09	2.38823e-05			WP	Retinoblastoma Gene in Cancer	WP:WP2446	0.000193062	3.7143	88	226	14	6564	CDKN1A,TFDP1,STMN1,NPAT,ANLN,CCNB1,CCNB2,TYMS,CCNE2,RRM2,MCM4,CDK1,E2F2,CCNA2
HIF1A	-0.0764969	0.166531	1.7524e-09	2.4092e-05			WP	G1 to S cell cycle control	WP:WP45	0.0402093	1.39567	64	226	9	6564	CDKN1A,TFDP1,GADD45A,CCNB1,ATM,CCNE2,MCM4,CDK1,E2F2
GPR19	-0.180103	0.0625635	1.75453e-09	2.41195e-05			TF	Factor: ZF5; motif: GSGCGCGR; match class: 1	TF:M00716_1	2.33959e-12	11.6309	14186	555	474	19922	PER3,TNC,KIAA1671,DNAJA4,MRPS11,SLC4A7,CLCN7,SDR16C5,GTPBP3,ARNTL,CDKN3,XRCC6,LRRC28,PDIA3,PER2,PSMB2,PECR,EIF1AD,SQLE,YARS,ING5,TECR,KIAA0825,IGFBPL1,SERPINB8,NR1D2,URM1,CRY2,DBP,ENTHD1,SETD3,NUSAP1,IGFBP5,NUP133,TEF,PNPLA7,NDC80,PHF2,LRP6,RPLP1,PNP,ZNF740,UNKL,ADPRHL2,TET2,LHX2,NDUFB8,ELAVL3,FIBCD1,WWP2,GCH1,CLASP2,CCDC186,DTYMK,TNIP1,IMPA2,HMCN2,CNNM4,SYT9,RPL36A,CDKN1A,MCC,TFDP1,NUP50,CCDC142…
NDUFB9	-0.119396	0.123897	1.81655e-09	2.49702e-05			TF	Factor: E2F-1:Elk-1; motif: SGCGCSNNAMCGGAAGT; match class: 1	TF:M08205_1	6.42477e-11	10.1921	10467	555	378	19922	PER3,TNC,KIAA1671,DNAJA4,MRPS11,SLC4A7,CLCN7,SDR16C5,GTPBP3,ARNTL,CDKN3,XRCC6,LRRC28,PDIA3,PER2,PECR,EIF1AD,SQLE,ING5,KIAA0825,IGFBPL1,SERPINB8,NR1D2,URM1,DBP,SETD3,NUSAP1,TEF,NDC80,PHF2,LRP6,UNKL,ADPRHL2,TET2,LHX2,ELAVL3,FIBCD1,WWP2,GCH1,HMMR,CLASP2,CCDC186,DTYMK,TNIP1,IMPA2,HMCN2,CNNM4,CDKN1A,TFDP1,NUP50,CCDC142,ARID2,RASSF10,C2CD2,RCCD1,USP45,ACAN,NCAPG,IRAK1,NDUFA6,HRH1,MANF,SRD5A3,HCN2,C1QL1…
ZNF426	0.167071	-0.0755473	1.862e-09	2.55932e-05			TF	Factor: ZF5; motif: NRNGNGCGCGCWN; match class: 1	TF:M00333_1	3.95146e-09	8.40324	12490	555	424	19922	PER3,TNC,DNAJA4,SLC4A7,CLCN7,SDR16C5,GTPBP3,ARNTL,CDKN3,XRCC6,PDIA3,PER2,PECR,SQLE,YARS,ING5,TECR,IGFBPL1,SERPINB8,NR1D2,URM1,CRY2,DBP,SETD3,NUSAP1,TEF,PNPLA7,NDC80,PHF2,LRP6,RPLP1,PNP,ZNF740,UNKL,ADPRHL2,TET2,LHX2,NDUFB8,UQCRB,ELAVL3,FIBCD1,WWP2,GCH1,HMMR,CLASP2,CCDC186,DTYMK,TNIP1,IMPA2,HMCN2,CNNM4,SYT9,RPL36A,CDKN1A,MCC,TFDP1,NUP50,ARID2,RASSF10,C2CD2,RCCD1,USP45,ELL3,PSMA4,XRCC5,ACAN,CALCOCO1…
CSTF2	-0.0436142	0.197705	1.96602e-09	2.7021e-05			TF	Factor: E2F-1; motif: NGGGCGGGARV; match class: 1	TF:M07206_1	1.52287e-08	7.81734	10898	555	381	19922	PER3,TNC,DNAJA4,SLC4A7,CLCN7,GTPBP3,ARNTL,CDKN3,XRCC6,LRRC28,PDIA3,EIF1AD,SQLE,YARS,ING5,KIAA0825,IGFBPL1,SERPINB8,NR1D2,F5,CRY2,DBP,SETD3,NUSAP1,NUP133,TEF,PHF2,LRP6,RPLP1,PNP,ZNF740,UNKL,ADPRHL2,TET2,LHX2,ELAVL3,FIBCD1,WWP2,GCH1,CLASP2,DTYMK,IMPA2,HMCN2,CNNM4,SYT9,RPL36A,TFDP1,NUP50,CCDC142,ARID2,RASSF10,C2CD2,RCCD1,USP45,ELL3,XRCC5,ACAN,NCAPG,IRAK1,NDUFA6,HRH1,SRD5A3,HCN2,C1QL1,STMN1,RECQL5,MR…
SFN	-0.0909339	0.151359	2.04743e-09	2.81379e-05			TF	Factor: ETF; motif: GVGGMGG; match class: 1	TF:M00695_1	5.93164e-07	6.22683	7013	555	266	19922	KIAA1671,DNAJA4,SLC4A7,CLCN7,ARNTL,PDIA3,PER2,SQLE,ING5,KIAA0825,IGFBPL1,SERPINB8,NR1D2,SETD3,TEF,PNPLA7,PHF2,LRP6,ZNF740,UNKL,TET2,LHX2,NDUFB8,ELAVL3,WWP2,GCH1,DTYMK,IMPA2,HMCN2,CNNM4,SYT9,MCC,TFDP1,NUP50,CCDC142,ARID2,RASSF10,C2CD2,RCCD1,USP45,ACAN,IRAK1,NDUFA6,HRH1,MANF,SRD5A3,TMEM120B,HCN2,C1QL1,OFD1,STMN1,TPI1,NHLRC3,FRMD5,GLRX2,DOK5,HIF1A,BAZ2B,BRAF,PFKP,KHDRBS1,RBX1,GMPS,MIOS,MFAP3L,RNF24,…
BAZ2B	0.303237	0.0694456	2.10811e-09	2.89696e-05			TF	Factor: BEN; motif: CAGCGRNV; match class: 1	TF:M01240_1	6.14592e-07	6.21141	13284	555	436	19922	PER3,TNC,KIAA1671,MRPS11,SLC4A7,CLCN7,SDR16C5,GTPBP3,ARNTL,CDKN3,XRCC6,LRRC28,PDIA3,PER2,PECR,EIF1AD,SQLE,YARS,ING5,TECR,KIAA0825,IGFBPL1,SERPINB8,NR1D2,URM1,F5,CRY2,DBP,ENTHD1,SETD3,NUSAP1,IGFBP5,NUP133,TEF,PNPLA7,NDC80,PHF2,LRP6,RPLP1,ZNF740,UNKL,ADPRHL2,TET2,LHX2,ELAVL3,FIBCD1,FRMD4A,GCH1,MMP1,CLASP2,CCDC186,DTYMK,EXTL1,TNIP1,IMPA2,HMCN2,CNNM4,SYT9,CDKN1A,MCC,TFDP1,NUP50,CCDC142,ARID2,RASSF10,…
TDO2	-0.183028	0.0582039	2.15322e-09	2.95875e-05			TF	Factor: E2F-3; motif: GGCGGGN; match class: 1	TF:M02089_1	2.8364e-06	5.54723	9353	555	330	19922	PER3,DNAJA4,SLC4A7,CLCN7,GTPBP3,ARNTL,XRCC6,LRRC28,PDIA3,PER2,PECR,EIF1AD,SQLE,YARS,ING5,TECR,SERPINB8,NR1D2,CRY2,DBP,SETD3,NUSAP1,TEF,PNPLA7,PHF2,UNKL,TET2,LHX2,UQCRB,ELAVL3,FIBCD1,GCH1,HMMR,CCDC186,IMPA2,HMCN2,CNNM4,SYT9,CDKN1A,TFDP1,NUP50,CCDC142,ARID2,C2CD2,USP45,PSMA4,ACAN,NCAPG,IRAK1,NDUFA6,HRH1,MANF,SRD5A3,TMEM120B,HCN2,C1QL1,OFD1,STMN1,NHLRC3,FRMD5,GLRX2,RPP40,DOK5,MEGF10,HIF1A,WASF2,BRAF…
ABCA12	-0.185612	0.0555228	2.15797e-09	2.96505e-05			TF	Factor: E2F-3:HES-7; motif: NNNSGCGCSNNNNNCRCGYGNN; match class: 1	TF:M08526_1	4.95903e-06	5.3046	15129	555	477	19922	PER3,TNC,KIAA1671,DNAJA4,MRPS11,SLC4A7,CLCN7,SDR16C5,GTPBP3,ZMYND8,ARNTL,CDKN3,XRCC6,LRRC28,PDIA3,PER2,PSMB2,PECR,EIF1AD,SQLE,YARS,ING5,TECR,IGFBPL1,SERPINB8,NR1D2,F5,CRY2,DBP,SETD3,NUSAP1,IGFBP5,NUP133,TEF,PNPLA7,NDC80,PHF2,LRP6,RPLP1,PNP,ZNF740,UNKL,ADPRHL2,TET2,LHX2,NDUFB8,ELAVL3,FIBCD1,WWP2,GCH1,HMMR,CLASP2,CCDC186,DTYMK,TNIP1,IMPA2,HMCN2,CNNM4,SYT9,RPL36A,CDKN1A,MCC,TFDP1,NUP50,CCDC142,ARID2…
WASF2	0.0335292	0.269866	2.22136e-09	3.05193e-05			TF	Factor: MAZ; motif: GGGMGGGGSSGGGGGGGGGGGG; match class: 1	TF:M09636_1	8.65227e-06	5.06287	14194	555	454	19922	PER3,KIAA1671,DNAJA4,MRPS11,SLC4A7,CLCN7,SDR16C5,GTPBP3,ZMYND8,ARNTL,CDKN3,XRCC6,LRRC28,PDIA3,PER2,PECR,EIF1AD,SQLE,YARS,ING5,TECR,SERPINB8,NR1D2,URM1,CRY2,DBP,ENTHD1,SETD3,IGFBP5,NUP133,TEF,PNPLA7,PHF2,LRP6,PNP,ZNF740,UNKL,ADPRHL2,TET2,LHX2,NDUFB8,ELAVL3,FIBCD1,FRMD4A,SLC39A5,WWP2,GCH1,CCDC186,DTYMK,EXTL1,TNIP1,IMPA2,HMCN2,CNNM4,SYT9,CDKN1A,MCC,PMP22,TFDP1,NUP50,CCDC142,ARID2,RASSF10,C2CD2,RCCD1…
TMED3	-0.0932647	0.148494	2.23503e-09	3.07048e-05			TF	Factor: E2F-1:HES-7; motif: GGCRCGTGSYNNWNGGCGCSM; match class: 1	TF:M08525_1	1.82224e-05	4.73939	15428	555	482	19922	PER3,TNC,KIAA1671,DNAJA4,MRPS11,SLC4A7,CLCN7,SDR16C5,GTPBP3,ZMYND8,ARNTL,CDKN3,XRCC6,LRRC28,PDIA3,PER2,PSMB2,PECR,EIF1AD,SQLE,YARS,ING5,TECR,KIAA0825,IGFBPL1,SERPINB8,NR1D2,F5,CRY2,DBP,SETD3,NUSAP1,IGFBP5,NUP133,TEF,PNPLA7,NDC80,PHF2,LRP6,RPLP1,PNP,ZNF740,UNKL,ADPRHL2,TET2,LHX2,UQCRB,ELAVL3,FIBCD1,SLC39A5,WWP2,GCH1,HMMR,CLASP2,CCDC186,DTYMK,TNIP1,IMPA2,HMCN2,CNNM4,SYT9,CDKN1A,MCC,TFDP1,NUP50,CCDC…
DLGAP5	-0.146453	0.0950954	2.31707e-09	3.18297e-05			TF	Factor: Egr-1; motif: GCGCATGCG; match class: 1	TF:M04869_1	3.77874e-05	4.42265	10265	555	350	19922	PER3,DNAJA4,MRPS11,SLC4A7,CLCN7,SDR16C5,GTPBP3,ARNTL,CDKN3,XRCC6,LRRC28,PDIA3,PER2,PECR,EIF1AD,SQLE,ING5,TECR,IGFBPL1,NR1D2,CRY2,SETD3,NUSAP1,NUP133,TEF,PNPLA7,NDC80,PHF2,LRP6,RPLP1,PNP,ZNF740,UNKL,ADPRHL2,TET2,LHX2,UQCRB,ELAVL3,FIBCD1,WWP2,GCH1,HMMR,CLASP2,CCDC186,DTYMK,TNIP1,IMPA2,CNNM4,RPL36A,CDKN1A,TFDP1,NUP50,CCDC142,ARID2,RASSF10,C2CD2,USP45,ELL3,PSMA4,XRCC5,ACAN,NCAPG,IRAK1,NDUFA6,SRD5A3,T…
BRAF	0.193968	-0.0462283	2.3804e-09	3.26971e-05			TF	Factor: E2F-4; motif: NNTTCCCGCCNN; match class: 1	TF:M04823_1	4.85959e-05	4.3134	7888	555	283	19922	PER3,TNC,DNAJA4,SLC4A7,CLCN7,GTPBP3,ARNTL,CDKN3,XRCC6,LRRC28,PDIA3,EIF1AD,YARS,ING5,KIAA0825,SERPINB8,NR1D2,DBP,SETD3,NUSAP1,NUP133,TEF,PHF2,LRP6,ZNF740,UNKL,TET2,LHX2,ELAVL3,FIBCD1,GCH1,CLASP2,IMPA2,HMCN2,SYT9,RPL36A,TFDP1,NUP50,CCDC142,ARID2,RASSF10,RCCD1,ELL3,XRCC5,ACAN,NCAPG,IRAK1,NDUFA6,C1QL1,STMN1,MRPL13,TPI1,FRMD5,GLRX2,RPP40,RAPGEF3,PLIN5,ALKBH8,MEGF10,ASB10,HIF1A,DLGAP5,CKLF,PFKP,NPAT,HA…
CKLF	-0.070813	0.170075	2.39592e-09	3.29079e-05			TF	Factor: p300; motif: ACNTCCG; match class: 1	TF:M04826_1	0.000349924	3.45603	15368	555	476	19922	PER3,TNC,KIAA1671,DNAJA4,MRPS11,SLC4A7,CLCN7,SDR16C5,GTPBP3,ZMYND8,ARNTL,CDKN3,XRCC6,LRRC28,PDIA3,PER2,PSMB2,PECR,EIF1AD,YARS,ING5,TECR,KIAA0825,SERPINB8,NR1D2,URM1,CRY2,DBP,ENTHD1,SETD3,NUSAP1,IGFBP5,TEF,PNPLA7,PHF2,RPLP1,ZNF740,UNKL,ADPRHL2,TET2,SGK2,LHX2,NDUFB8,UQCRB,ELAVL3,FIBCD1,FRMD4A,WWP2,GCH1,CLASP2,CCDC186,DTYMK,EXTL1,IMPA2,HMCN2,CNNM4,SYT9,RPL36A,ITGA2B,CDKN1A,MCC,TFDP1,NUP50,CCDC142,AR…
PFKP	-0.184	0.0564555	2.41058e-09	3.31069e-05			TF	Factor: E2F-3:TBR2; motif: ANGTGYKANGGCGCSTTNNCRNNT; match class: 1	TF:M08207_1	0.000449594	3.34718	15641	555	482	19922	PER3,DNAJA4,MRPS11,SLC4A7,CLCN7,GTPBP3,ZMYND8,ARNTL,CDKN3,XRCC6,LRRC28,PDIA3,PER2,PSMB2,EIF1AD,SQLE,YARS,ING5,TECR,KIAA0825,IGFBPL1,SERPINB8,NR1D2,URM1,F5,CRY2,DBP,ENTHD1,SETD3,NUSAP1,IGFBP5,TEF,PHF2,LRP6,RPLP1,PNP,ZNF740,UNKL,ADPRHL2,TET2,SGK2,LHX2,NDUFB8,UQCRB,ELAVL3,FIBCD1,SLC39A5,WWP2,GCH1,HMMR,MMP1,CLASP2,DTYMK,TNIP1,IMPA2,HMCN2,CNNM4,SYT9,RPL36A,ITGA2B,CDKN1A,MCC,TFDP1,NUP50,CCDC142,ARID2,R…
NPAT	0.181502	-0.0580583	2.79171e-09	3.83386e-05			TF	Factor: Kaiso; motif: GNTCTCGCGAGRNNNNGGN; match class: 0	TF:M09632_0	0.000920132	3.03615	2369	555	106	19922	DNAJA4,ARNTL,XRCC6,LRRC28,PSMB2,YARS,TECR,KIAA0825,SETD3,LRP6,ZNF740,ADPRHL2,TET2,ELAVL3,GCH1,DTYMK,CNNM4,SYT9,CDKN1A,MCC,NUP50,ELL3,PSMA4,HCN2,ZNF426,HAUS6,RBX1,LRRN4,KIAA2026,DLX5,S100A16,KIF26B,VWA1,EEA1,NETO2,HOOK2,MMP11,TMEM8B,SNX29,GALNT13,DCTN2,MELK,GUK1,SPG21,CLIC1,EIF3A,ALMS1,DDX50,PRDM11,SETX,ZNF219,CCNE2,SLC36A4,BCAR1,ZDHHC1,JMY,PHF10,TCF7L1,MIF,CTCFL,AGFG2,MMP13,MECP2,RAN,AKAP8L,PRKAC…
POLR2F	-0.100295	0.140095	2.79304e-09	3.8354e-05			TF	Factor: E2F; motif: NNTTTCGCGCN; match class: 1	TF:M08875_1	0.00124668	2.90425	1726	555	83	19922	XRCC6,LRRC28,EIF1AD,KIAA0825,LRP6,RPLP1,TET2,LHX2,FIBCD1,DTYMK,CNNM4,MCC,NUP50,ELL3,TMEM120B,STMN1,GLRX2,HIF1A,CKLF,MFAP3L,TRIM37,DLX5,MTHFD2,ACO2,TTC7A,IL1RAP,NETO2,PHC1,MMP11,SFXN5,RPS21,TTC23L,WNK2,GUK1,AURKA,EIF3A,CENPM,TYMS,HRASLS,DDX50,PXMP2,SLC36A4,NMU,JMY,HPCAL4,APRT,TCF7L1,LUC7L2,MCM4,HAPLN1,POU4F1,EEF1D,TMOD3,KIF20A,FIP1L1,RIMS2,KPNA2,PHKA2,ATL3,EIF2AK1,E2F2,ZBTB8OS,PACSIN2,SYF2,RASGRF1…
RLBP1	-0.183117	0.0561578	2.89227e-09	3.97138e-05			TF	Factor: E2F-1; motif: NNNSSCGCSAANN; match class: 1	TF:M07250_1	0.00128762	2.89021	5550	555	207	19922	PER3,DNAJA4,SLC4A7,CLCN7,ARNTL,CDKN3,XRCC6,LRRC28,PDIA3,EIF1AD,SQLE,YARS,ING5,KIAA0825,IGFBPL1,NR1D2,SETD3,TEF,NDC80,PHF2,LRP6,RPLP1,ZNF740,UNKL,TET2,ELAVL3,FIBCD1,WWP2,DTYMK,TNIP1,IMPA2,SYT9,CDKN1A,NUP50,CCDC142,ARID2,C2CD2,PSMA4,ACAN,NCAPG,NDUFA6,HRH1,MANF,HCN2,C1QL1,OFD1,NHLRC3,RPP40,DOK5,MEGF10,HIF1A,NDUFB9,CSTF2,PFKP,POLR2F,RBX1,GMPS,PRSS33,MFAP3L,PRC1,TRIM37,KIAA2026,CHKA,AFMID,ACO2,KIF26B,…
HAUS6	0.176492	-0.0622316	3.23689e-09	4.44425e-05			TF	Factor: E2F; motif: GGCGSG; match class: 1	TF:M00803_1	0.00168563	2.77324	10270	555	342	19922	PER3,DNAJA4,SLC4A7,CLCN7,ARNTL,CDKN3,XRCC6,LRRC28,PDIA3,PER2,PSMB2,EIF1AD,SQLE,ING5,IGFBPL1,NR1D2,URM1,CRY2,DBP,SETD3,NUSAP1,TEF,PNPLA7,PHF2,LRP6,RPLP1,ZNF740,UNKL,ADPRHL2,TET2,LHX2,ELAVL3,FIBCD1,WWP2,GCH1,DTYMK,TNIP1,IMPA2,HMCN2,CNNM4,SYT9,CDKN1A,MCC,TFDP1,NUP50,CCDC142,ARID2,RASSF10,C2CD2,RCCD1,USP45,ELL3,ACAN,IRAK1,NDUFA6,HRH1,MANF,SRD5A3,HCN2,C1QL1,STMN1,TPI1,NHLRC3,GLRX2,RPP40,PLIN5,DOK5,HIF…
KHDRBS1	-0.0319969	0.204906	3.656e-09	5.01932e-05			TF	Factor: SP1; motif: GGGGYGGGGNS; match class: 0	TF:M01303_0	0.00179309	2.7464	4371	555	170	19922	DNAJA4,ZMYND8,ARNTL,XRCC6,PDIA3,PER2,PECR,EIF1AD,SQLE,TECR,DBP,ENTHD1,NUSAP1,IGFBP5,NUP133,LRP6,TET2,UQCRB,ELAVL3,SLC39A5,MMP1,TNIP1,SYT9,CDKN1A,NUP50,USP45,PSMA4,ACAN,CALCOCO1,IRAK1,SRD5A3,STMN1,MRPL13,DOK5,WASF2,PFKP,MIOS,MFAP3L,FAM160A2,ANLN,FXYD3,RNF24,TRIM37,TMEM39A,KIAA2026,DLX5,ACO2,KIF26B,ZNF250,PLEKHH3,VWA1,TTC7A,IL1RAP,MMP9,SMOC1,SNX29,GALNT13,OSBP,CCNB1,CDC20,MELK,CMYA5,SPG21,FUBP3,PRD…
RBX1	-0.0074279	0.227964	3.87272e-09	5.31647e-05			TF	Factor: ETF; motif: CCCCGCCCCYN; match class: 1	TF:M07039_1	0.00210505	2.67674	13706	555	432	19922	PER3,TNC,KIAA1671,DNAJA4,MRPS11,SLC4A7,SDR16C5,GTPBP3,ZMYND8,ARNTL,CDKN3,XRCC6,LRRC28,PDIA3,PER2,EIF1AD,SQLE,YARS,ING5,TECR,NR1D2,URM1,CRY2,DBP,ENTHD1,SETD3,NUSAP1,IGFBP5,NUP133,TEF,PNPLA7,NDC80,PHF2,LRP6,RPLP1,PNP,ZNF740,UNKL,ADPRHL2,TET2,SGK2,LHX2,NDUFB8,UQCRB,ELAVL3,FIBCD1,SLC39A5,WWP2,GCH1,HMMR,CCDC186,EXTL1,TNIP1,IMPA2,HMCN2,CNNM4,SYT9,RPL36A,ITGA2B,CDKN1A,PMP22,TFDP1,NUP50,CCDC142,ARID2,RAS…
GMPS	-0.133648	0.103338	4.7033e-09	6.45622e-05			TF	Factor: Sp1; motif: NGGGGCGGGGN; match class: 1	TF:M07395_1	0.00245998	2.60907	6332	555	229	19922	PER3,DNAJA4,ARNTL,XRCC6,LRRC28,PDIA3,PER2,PECR,EIF1AD,SQLE,YARS,ING5,TECR,NR1D2,CRY2,DBP,SETD3,TEF,UNKL,LHX2,CCDC186,IMPA2,HMCN2,CNNM4,SYT9,CDKN1A,TFDP1,NUP50,C2CD2,USP45,PSMA4,ACAN,IRAK1,MANF,TMEM120B,HCN2,C1QL1,STMN1,NHLRC3,FRMD5,GLRX2,RPP40,MEGF10,SFN,CKLF,PFKP,NPAT,KHDRBS1,RBX1,GMPS,MIOS,MFAP3L,FAM160A2,RNF24,TRIM37,GADD45A,TMEM39A,KIAA2026,CHKA,SPATA24,ACO2,KIF26B,ZNF250,PLEKHH3,VWA1,TTC7A,K…
PRSS33	-0.187291	0.0485925	4.70384e-09	6.45649e-05			TF	Factor: ER81; motif: RCCGGAARYN; match class: 1	TF:M02065_1	0.0034074	2.46758	6764	555	241	19922	KIAA1671,DNAJA4,SLC4A7,SDR16C5,GTPBP3,CDKN3,PER2,EIF1AD,SQLE,YARS,KIAA0825,SERPINB8,URM1,CRY2,DBP,SETD3,TEF,PNPLA7,RPLP1,PNP,ZNF740,UNKL,ADPRHL2,FIBCD1,WWP2,GCH1,HMMR,CCDC186,DTYMK,TNIP1,IMPA2,HMCN2,RPL36A,CDKN1A,TFDP1,NUP50,CCDC142,C2CD2,PSMA4,XRCC5,IRAK1,FHL2,TMEM120B,C1QL1,OFD1,RECQL5,MRPL13,TPI1,NHLRC3,PLIN5,ASB10,NDUFB9,CSTF2,TMED3,DLGAP5,CKLF,PFKP,NPAT,POLR2F,HAUS6,KHDRBS1,GMPS,MIOS,MFAP3L,…
MIOS	0.171501	-0.0644708	4.98024e-09	6.83537e-05			TF	Factor: E2F-3:FOXI1; motif: NGACACCGCGCCCAC; match class: 1	TF:M08208_1	0.00372682	2.42866	7216	555	254	19922	PER3,SLC4A7,CLCN7,SDR16C5,ARNTL,CDKN3,XRCC6,PDIA3,PER2,PSMB2,EIF1AD,ING5,TECR,IGFBPL1,NR1D2,DBP,SETD3,NUSAP1,TEF,PHF2,PNP,UNKL,ADPRHL2,LHX2,NDUFB8,ELAVL3,FIBCD1,WWP2,CLASP2,CCDC186,DTYMK,TNIP1,IMPA2,CDKN1A,TFDP1,NUP50,CCDC142,ARID2,RASSF10,C2CD2,RCCD1,USP45,ELL3,NDUFA6,HRH1,BCORL1,SRD5A3,TMEM120B,HCN2,C1QL1,RPP40,RAPGEF3,CSTF2,WASF2,BRAF,POLR2F,HAUS6,KHDRBS1,RBX1,MIOS,FAM160A2,RNF24,PRC1,TRIM37,G…
LRRN4	-0.135743	0.100344	5.36543e-09	7.36352e-05			TF	Factor: Churchill; motif: CGGGNN; match class: 1	TF:M00986_1	0.0043455	2.36196	10351	555	342	19922	PER3,TNC,KIAA1671,DNAJA4,SLC4A7,CLCN7,SDR16C5,GTPBP3,ZMYND8,ARNTL,XRCC6,LRRC28,PDIA3,PER2,PSMB2,SQLE,YARS,ING5,TECR,KIAA0825,IGFBPL1,NR1D2,DBP,SETD3,IGFBP5,TEF,PNPLA7,PHF2,LRP6,RPLP1,PNP,ZNF740,UNKL,ADPRHL2,TET2,LHX2,ELAVL3,FIBCD1,WWP2,GCH1,CLASP2,CCDC186,EXTL1,TNIP1,HMCN2,CNNM4,SYT9,RPL36A,MCC,TFDP1,NUP50,CCDC142,ARID2,RASSF10,C2CD2,RCCD1,ELL3,PSMA4,ACAN,NCAPG,IRAK1,HRH1,MANF,TMEM120B,HCN2,C1QL1…
MFAP3L	-0.0415468	0.193119	5.4636e-09	7.4977e-05			TF	Factor: Sp1; motif: NGGGGGCGGGGYN; match class: 1	TF:M00196_1	0.00571176	2.24323	5894	555	214	19922	PER3,SLC4A7,GTPBP3,ARNTL,XRCC6,LRRC28,PDIA3,PER2,PECR,EIF1AD,SQLE,YARS,ING5,TECR,NR1D2,CRY2,DBP,SETD3,TEF,UNKL,LHX2,CCDC186,IMPA2,HMCN2,CNNM4,SYT9,CDKN1A,TFDP1,NUP50,C2CD2,USP45,IRAK1,MANF,TMEM120B,HCN2,C1QL1,STMN1,NHLRC3,FRMD5,GLRX2,RPP40,MEGF10,HIF1A,SFN,PFKP,NPAT,KHDRBS1,RBX1,MIOS,MFAP3L,FAM160A2,ANLN,RNF24,PRC1,TRIM37,GADD45A,TMEM39A,KIAA2026,CHKA,SPATA24,ACO2,KIF26B,ZNF250,PLEKHH3,TTC7A,SH3G…
FAM160A2	0.129026	-0.106981	5.46687e-09	7.50164e-05			TF	Factor: Sp1; motif: GGGGCGGGGC; match class: 0	TF:M07063_0	0.00645069	2.19039	4202	555	162	19922	DNAJA4,SLC4A7,ARNTL,PDIA3,PER2,PECR,EIF1AD,YARS,DBP,NUSAP1,TET2,LHX2,NDUFB8,UQCRB,ELAVL3,SLC39A5,HMMR,EXTL1,HMCN2,SYT9,CDKN1A,TFDP1,NUP50,PSMA4,XRCC5,IRAK1,SRD5A3,STMN1,MRPL13,GLRX2,RAPGEF3,MEGF10,NPAT,KHDRBS1,RBX1,GMPS,PRSS33,MIOS,MFAP3L,ANLN,RNF24,PRC1,TMEM39A,DLX5,ACO2,VWA1,TTC7A,IL1RAP,KIAA1147,SMOC1,ACOT7,MMP11,GALNT13,OSBP,CCNB1,MELK,WNK2,GUK1,BCL2L10,SPG21,FUBP3,SPSB3,PRDX4,SCAI,ITFG2,CENP…
ANLN	-0.147553	0.0878931	5.78434e-09	7.93669e-05			TF	Factor: E2F-4; motif: NGGCGGGAARN; match class: 1	TF:M07084_1	0.00725912	2.13912	5447	555	200	19922	PER3,TNC,DNAJA4,SLC4A7,CLCN7,ARNTL,CDKN3,XRCC6,EIF1AD,YARS,KIAA0825,SERPINB8,NR1D2,SETD3,NUSAP1,TEF,LRP6,LHX2,FIBCD1,GCH1,CLASP2,IMPA2,HMCN2,SYT9,RPL36A,TFDP1,NUP50,CCDC142,ARID2,RASSF10,ELL3,XRCC5,ACAN,NCAPG,IRAK1,NDUFA6,C1QL1,STMN1,MRPL13,TPI1,FRMD5,GLRX2,RPP40,RAPGEF3,MEGF10,HIF1A,DLGAP5,CKLF,PFKP,HAUS6,KHDRBS1,GMPS,FXYD3,GADD45A,KIAA2026,AFMID,MTHFD2,ZNF250,FBXO7,GTPBP8,KIAA1147,SH3GL2,EEA1,E…
FXYD3	-0.105789	0.129751	5.85755e-09	8.03656e-05			TF	Factor: Sp1; motif: NNGGGGCGGGGNN; match class: 1	TF:M00932_1	0.00770143	2.11343	6018	555	217	19922	PER3,GTPBP3,ARNTL,XRCC6,LRRC28,PDIA3,PER2,PECR,EIF1AD,SQLE,YARS,ING5,TECR,NR1D2,CRY2,DBP,SETD3,TEF,PHF2,UNKL,LHX2,ELAVL3,CCDC186,IMPA2,HMCN2,CNNM4,SYT9,CDKN1A,TFDP1,NUP50,C2CD2,PSMA4,NCAPG,IRAK1,MANF,TMEM120B,HCN2,C1QL1,STMN1,NHLRC3,FRMD5,RPP40,MEGF10,SFN,PFKP,NPAT,RBX1,MIOS,MFAP3L,FAM160A2,ANLN,RNF24,PRC1,TRIM37,GADD45A,KIAA2026,CHKA,SPATA24,ACO2,KIF26B,ZNF250,PLEKHH3,VWA1,TTC7A,KIAA1147,SH3GL2,…
DEPDC1	-0.128802	0.106694	5.9002e-09	8.09448e-05			TF	Factor: meis1:Elf-1; motif: NTGCCGGAAGTN; match class: 1	TF:M08377_1	0.00997018	2.0013	5043	555	187	19922	KIAA1671,DNAJA4,MRPS11,GTPBP3,CDKN3,PER2,EIF1AD,SQLE,YARS,SERPINB8,NR1D2,URM1,CRY2,DBP,SETD3,NDC80,RPLP1,UNKL,ADPRHL2,SGK2,UQCRB,FIBCD1,WWP2,CCDC186,TNIP1,IMPA2,RPL36A,CDKN1A,MCC,TFDP1,NUP50,C2CD2,ELL3,IRAK1,FHL2,TMEM120B,C1QL1,OFD1,RECQL5,NHLRC3,DOK5,NDUFB9,CSTF2,BAZ2B,TMED3,CKLF,PFKP,NPAT,POLR2F,HAUS6,GMPS,MIOS,MFAP3L,FAM160A2,GADD45A,TMEM39A,DLX5,ACO2,UBR4,PLEKHH3,GTPBP8,SNAPC5,EEA1,NETO2,ACOT…
RNF24	-0.12192	0.113554	5.9427e-09	8.15219e-05			TF	Factor: E2F-1; motif: WWTGGCGCCAAA; match class: 1	TF:M04515_1	0.0129586	1.88744	12236	555	390	19922	PER3,DNAJA4,MRPS11,SLC4A7,CLCN7,SDR16C5,GTPBP3,ARNTL,CDKN3,PDIA3,PER2,PSMB2,PECR,EIF1AD,SQLE,YARS,ING5,TECR,KIAA0825,IGFBPL1,SERPINB8,NR1D2,URM1,CRY2,DBP,SETD3,NUSAP1,IGFBP5,NUP133,TEF,PNPLA7,NDC80,PHF2,LRP6,RPLP1,PNP,ZNF740,UNKL,ADPRHL2,SGK2,LHX2,ELAVL3,FIBCD1,WWP2,GCH1,HMMR,CLASP2,DTYMK,TNIP1,IMPA2,HMCN2,CNNM4,MCC,TFDP1,NUP50,CCDC142,ARID2,RASSF10,C2CD2,RCCD1,USP45,ELL3,ACAN,CALCOCO1,IRAK1,MGAM…
PRC1	-0.121736	0.113448	6.20539e-09	8.51193e-05			TF	Factor: CPBP; motif: SNCCCNN; match class: 1	TF:M01822_1	0.0227991	1.64208	18839	555	545	19922	PER3,TNC,KIAA1671,DNAJA4,MRPS11,SLC4A7,CLCN7,SDR16C5,GTPBP3,ZMYND8,ARNTL,CDKN3,XRCC6,LRRC28,PDIA3,PER2,PSMB2,PECR,EIF1AD,SQLE,YARS,ING5,TECR,KIAA0825,IGFBPL1,SERPINB8,NR1D2,URM1,F5,CRY2,DBP,ENTHD1,SETD3,NUSAP1,IGFBP5,NUP133,TEF,PNPLA7,NDC80,PHF2,LRP6,RPLP1,PNP,ZNF740,UNKL,ADPRHL2,TET2,SGK2,LHX2,NDUFB8,UQCRB,ELAVL3,FIBCD1,FRMD4A,SLC39A5,WWP2,GCH1,HMMR,CLASP2,CCDC186,DTYMK,EXTL1,TNIP1,IMPA2,TPD52,H…
KIAA1109	0.290703	0.0630517	6.28133e-09	8.61548e-05			TF	Factor: Sp1; motif: GGGGCGGGGC; match class: 1	TF:M00931_1	0.0240677	1.61857	5876	555	210	19922	PER3,GTPBP3,ARNTL,XRCC6,LRRC28,PDIA3,PER2,PECR,EIF1AD,SQLE,YARS,ING5,TECR,NR1D2,CRY2,DBP,SETD3,TEF,PHF2,UNKL,LHX2,CCDC186,IMPA2,HMCN2,CNNM4,SYT9,CDKN1A,TFDP1,NUP50,C2CD2,PSMA4,IRAK1,MANF,TMEM120B,HCN2,C1QL1,STMN1,NHLRC3,FRMD5,RPP40,MEGF10,PFKP,NPAT,RBX1,MIOS,MFAP3L,FAM160A2,ANLN,PRC1,TRIM37,GADD45A,KIAA2026,CHKA,SPATA24,ACO2,KIF26B,ZNF250,PLEKHH3,VWA1,TTC7A,KIAA1147,SH3GL2,EEA1,NETO2,NPC1,CDAN1,H…
TRIM37	-0.00756343	0.224535	6.47583e-09	8.8816e-05			TF	Factor: BTEB1; motif: GGGGGCGGGGCNGSGGGNGS; match class: 1	TF:M09723_1	0.0294121	1.53147	5960	555	212	19922	PER3,DNAJA4,SLC4A7,SDR16C5,GTPBP3,ARNTL,XRCC6,LRRC28,PECR,EIF1AD,SQLE,YARS,ING5,TECR,NR1D2,URM1,DBP,SETD3,TEF,UNKL,LHX2,ELAVL3,WWP2,CCDC186,IMPA2,HMCN2,CNNM4,ARID2,C2CD2,ACAN,MANF,TMEM120B,HCN2,C1QL1,STMN1,FRMD5,RPP40,RAPGEF3,BRAF,PFKP,RBX1,GMPS,MIOS,RNF24,PRC1,TRIM37,GADD45A,KIAA2026,CHKA,AFMID,ACO2,KIF26B,ZNF250,PLEKHH3,LMCD1,VWA1,TTC7A,KIAA1147,SH3GL2,EEA1,NETO2,NPC1,CDAN1,E2F7,ACOT7,HOOK2,MYA…
GADD45A	-0.0889205	0.145268	7.00058e-09	9.6006e-05			TF	Factor: TF3C-beta; motif: CCNGGAGGGCTTCCTGGAGGAG; match class: 1	TF:M04863_1	0.0327574	1.48469	8557	555	287	19922	KIAA1671,DNAJA4,CLCN7,GTPBP3,ZMYND8,ARNTL,PER2,PSMB2,EIF1AD,SQLE,YARS,ING5,TECR,SERPINB8,NR1D2,DBP,SETD3,PHF2,RPLP1,ZNF740,UNKL,ADPRHL2,TET2,LHX2,ELAVL3,FIBCD1,SLC39A5,WWP2,GCH1,HMMR,CCDC186,EXTL1,IMPA2,CNNM4,SYT9,CDKN1A,TFDP1,NUP50,CCDC142,ARID2,RASSF10,C2CD2,RCCD1,ELL3,PSMA4,CALCOCO1,IRAK1,HRH1,MANF,SRD5A3,TMEM120B,HCN2,TPI1,FRMD5,GLRX2,RPP40,RAPGEF3,DOK5,MEGF10,ASB10,HIF1A,NDUFB9,SFN,TMED3,BRA…
TMEM39A	0.080248	0.305582	7.22435e-09	9.90676e-05			TF	Factor: CHD2; motif: TCTCGCGAG; match class: 1	TF:M04710_1	0.0331695	1.47926	11571	555	370	19922	PER3,DNAJA4,SLC4A7,CLCN7,SDR16C5,GTPBP3,ARNTL,CDKN3,XRCC6,LRRC28,PDIA3,PSMB2,EIF1AD,SQLE,YARS,ING5,TECR,KIAA0825,IGFBPL1,SERPINB8,NR1D2,F5,ENTHD1,NUSAP1,NUP133,TEF,NDC80,PHF2,LRP6,ZNF740,TET2,SGK2,LHX2,NDUFB8,UQCRB,ELAVL3,FIBCD1,WWP2,HMMR,MMP1,CCDC186,DTYMK,HMCN2,CNNM4,ITGA2B,CDKN1A,MCC,TFDP1,NUP50,CCDC142,ARID2,RASSF10,C2CD2,RCCD1,USP45,ELL3,PSMA4,ACAN,NCAPG,IRAK1,NDUFA6,HRH1,BCORL1,MANF,SRD5A3,…
KIAA2026	0.248324	0.0184686	7.31883e-09	0.000100356			TF	Factor: E2F-4; motif: GCGGGAAANA; match class: 1	TF:M02090_1	0.0352808	1.45246	6381	555	224	19922	PER3,TNC,DNAJA4,SLC4A7,ARNTL,LRRC28,PDIA3,EIF1AD,YARS,TECR,KIAA0825,SERPINB8,NR1D2,DBP,SETD3,NUP133,PHF2,LRP6,ZNF740,ADPRHL2,TET2,FIBCD1,FRMD4A,HMMR,CLASP2,EXTL1,IMPA2,HMCN2,TFDP1,CCDC142,ARID2,RASSF10,C2CD2,ELL3,XRCC5,ACAN,NCAPG,IRAK1,MANF,C1QL1,RECQL5,TPI1,FRMD5,GLRX2,RPP40,RAPGEF3,ALKBH8,MEGF10,HIF1A,DLGAP5,BRAF,CKLF,PFKP,NPAT,KHDRBS1,RBX1,GMPS,MIOS,PRC1,TRIM37,KIAA2026,AFMID,MTHFD2,SPATA24,KI…
DLX5	-0.0878827	0.145788	7.54805e-09	0.000103491			TF	Factor: Sp2; motif: WGGGCGG; match class: 1	TF:M05332_1	0.0422548	1.37412	3287	555	129	19922	PER3,CLCN7,SDR16C5,ARNTL,XRCC6,PER2,ING5,NR1D2,CRY2,TEF,PHF2,LRP6,ADPRHL2,ELAVL3,GCH1,SYT9,CDKN1A,NUP50,CCDC142,ACAN,IRAK1,HRH1,MANF,TMEM120B,HCN2,OFD1,STMN1,TPI1,NHLRC3,FRMD5,PLIN5,HIF1A,BAZ2B,CKLF,PFKP,NPAT,HAUS6,KHDRBS1,GMPS,MFAP3L,FAM160A2,RNF24,KIAA1109,CHKA,KIF26B,FBXO7,MYADM,TMEM8B,CDC20,WNK2,GUK1,CLIC1,ENPP1,CTPS1,DDX50,LMBR1L,ESYT3,TAP1,PXMP2,NUMB,ATM,EEPD1,DIP2A,MRPL39,SLC35F3,PHF1,RPRM…
S100A16	-0.244413	-0.0150459	8.15412e-09	0.000111793			TF	Factor: Sp6; motif: WGGGCGG; match class: 1	TF:M05361_1	0.0422548	1.37412	3287	555	129	19922	PER3,CLCN7,SDR16C5,ARNTL,XRCC6,PER2,ING5,NR1D2,CRY2,TEF,PHF2,LRP6,ADPRHL2,ELAVL3,GCH1,SYT9,CDKN1A,NUP50,CCDC142,ACAN,IRAK1,HRH1,MANF,TMEM120B,HCN2,OFD1,STMN1,TPI1,NHLRC3,FRMD5,PLIN5,HIF1A,BAZ2B,CKLF,PFKP,NPAT,HAUS6,KHDRBS1,GMPS,MFAP3L,FAM160A2,RNF24,KIAA1109,CHKA,KIF26B,FBXO7,MYADM,TMEM8B,CDC20,WNK2,GUK1,CLIC1,ENPP1,CTPS1,DDX50,LMBR1L,ESYT3,TAP1,PXMP2,NUMB,ATM,EEPD1,DIP2A,MRPL39,SLC35F3,PHF1,RPRM…
TMPRSS15	-0.0820506	0.150123	9.31341e-09	0.000127678			TF	Factor: CPBP; motif: NGGGCGG; match class: 1	TF:M05444_1	0.0422548	1.37412	3287	555	129	19922	PER3,CLCN7,SDR16C5,ARNTL,XRCC6,PER2,ING5,NR1D2,CRY2,TEF,PHF2,LRP6,ADPRHL2,ELAVL3,GCH1,SYT9,CDKN1A,NUP50,CCDC142,ACAN,IRAK1,HRH1,MANF,TMEM120B,HCN2,OFD1,STMN1,TPI1,NHLRC3,FRMD5,PLIN5,HIF1A,BAZ2B,CKLF,PFKP,NPAT,HAUS6,KHDRBS1,GMPS,MFAP3L,FAM160A2,RNF24,KIAA1109,CHKA,KIF26B,FBXO7,MYADM,TMEM8B,CDC20,WNK2,GUK1,CLIC1,ENPP1,CTPS1,DDX50,LMBR1L,ESYT3,TAP1,PXMP2,NUMB,ATM,EEPD1,DIP2A,MRPL39,SLC35F3,PHF1,RPRM…
CHKA	0.114503	-0.117924	9.33958e-09	0.000128027			CORUM	Cell cycle kinase complex CDC2	CORUM:310	0.0218627	1.6603	6	147	4	3632	CDKN1A,CCNB1,CCNB2,CDK1
ZNF780B	0.160786	-0.0711418	9.37669e-09	0.000128526
AFMID	0.046219	-0.184936	9.53474e-09	0.000130683
MTHFD2	-0.120706	0.111356	9.8479e-09	0.000134965
SPATA24	-0.124385	0.107568	9.99074e-09	0.000136913
ACO2	-0.0865124	0.14516	1.01316e-08	0.000138833
KIF26B	0.0621692	0.286846	1.01985e-08	0.00013974
UBR4	0.0835785	0.306276	1.05275e-08	0.000144238
ZNF250	0.0214917	0.248696	1.0727e-08	0.000146961
PLEKHH3	-0.0495101	-0.273828	1.25394e-08	0.000171777
LMCD1	-0.015902	0.212248	1.25726e-08	0.00017222
VWA1	-0.140114	0.0900706	1.2701e-08	0.000173966
FBXO7	0.13226	0.348917	1.30476e-08	0.0001787
GTPBP8	0.0184127	0.244253	1.36094e-08	0.000186381
SNAPC5	-0.0472171	0.181216	1.43834e-08	0.000196966
TTC7A	-0.0720116	0.156828	1.48502e-08	0.000203343
IL1RAP	-0.106694	0.122545	1.48581e-08	0.000203437
CST9	0.0411514	-0.18661	1.54426e-08	0.000211424
MMP9	-0.163967	0.0643546	1.56489e-08	0.000214234
KIAA1147	0.173683	-0.0542914	1.58696e-08	0.000217239
SMOC1	-0.152438	0.0759926	1.59401e-08	0.000218188
SH3GL2	-0.0919792	0.136669	1.59527e-08	0.000218344
GRAP	-0.109323	-0.327036	1.60106e-08	0.000219121
EEA1	0.166623	-0.0614139	1.6152e-08	0.00022104
NETO2	-0.0918944	0.136445	1.66844e-08	0.00022831
NPC1	0.0499932	0.272369	1.68534e-08	0.000230606
LEAP2	0.138612	-0.0895067	1.71646e-08	0.000234846
CDAN1	0.0242644	-0.201931	1.77708e-08	0.000243122
E2F7	-0.0671745	0.159992	1.87054e-08	0.000255889
ACOT7	-0.166031	0.0603515	2.05111e-08	0.000280571
JMJD1C	0.18168	-0.044057	2.11081e-08	0.000288717
HOOK2	0.125796	-0.100827	2.16184e-08	0.000295675
MYADM	-0.0406956	0.184691	2.18758e-08	0.000299173
SLC6A2	-0.122577	0.103908	2.21011e-08	0.000302233
PHC1	0.174502	-0.0509078	2.28097e-08	0.0003119
IL11	-0.120236	0.105908	2.32347e-08	0.000317688
MMP11	-0.0951597	0.130835	2.35305e-08	0.000321708
UTP23	0.0235233	0.245405	2.36915e-08	0.000323886
TMEM8B	0.17442	-0.0504315	2.46961e-08	0.000337596
SNX29	0.0213042	-0.202162	2.61414e-08	0.000357327
IGFBP7	0.0362787	0.256514	2.69433e-08	0.000368261
SFXN5	0.093454	0.309237	2.73435e-08	0.000373704
MICALL1	-0.0928579	0.131653	2.90337e-08	0.000396774
OR2C1	-0.0362069	-0.255684	3.02227e-08	0.000412993
AKAP9	0.216782	-0.00494718	3.03883e-08	0.000415226
GALNT13	-0.0181398	0.204133	3.05598e-08	0.000417538
OSBP	0.160173	0.36832	3.17393e-08	0.000433622
CHRNA5	-0.131545	0.0916437	3.50083e-08	0.000478249
ATP6V1E1	-0.0360038	0.185665	3.67655e-08	0.000502217
DCTN2	-0.0668293	0.155621	3.69634e-08	0.000504883
CCNB1	-0.129971	0.0926741	3.78672e-08	0.000517191
CDC20	-0.239625	-0.0209288	3.89763e-08	0.000532299
RPS21	-0.124026	0.0982813	3.99494e-08	0.000545549
TTC23L	0.107643	-0.11461	4.04537e-08	0.000552395
LETMD1	0.162452	-0.0592017	4.04655e-08	0.000552516
DIAPH3	-0.12055	0.10151	4.14649e-08	0.000566121
FBXW8	0.0179167	-0.202154	4.20695e-08	0.000574332
MELK	-0.173577	0.047492	4.21619e-08	0.000575552
WNK2	0.0741856	-0.14729	4.32847e-08	0.000590836
GUK1	-0.173339	0.0472343	4.52141e-08	0.000617127
MEGF11	-0.106165	0.115282	4.52972e-08	0.000618217
CMYA5	0.188274	-0.031799	4.53414e-08	0.000618775
FANCM	0.226469	0.0082325	4.61314e-08	0.000629509
E2F4	-0.235114	-0.0173938	4.63357e-08	0.000632251
BCL2L10	-0.11466	0.106336	4.82641e-08	0.000658516
SPG21	0.0461577	0.261642	4.98008e-08	0.000679433
CLIC1	-0.102444	0.118231	5.04173e-08	0.000687793
ENPP1	-0.0567833	0.163	5.24009e-08	0.000714801
MGAT4A	0.0168204	0.233641	5.31042e-08	0.000724341
AURKA	-0.198171	0.0203053	5.36879e-08	0.000732249
ACSF3	-0.12416	0.0959539	5.42927e-08	0.000740444
PLAU	-0.111009	0.10897	5.56659e-08	0.000759115
FUBP3	0.206469	-0.0113103	5.62976e-08	0.000767674
GGH	-0.0620975	0.156991	5.87832e-08	0.000801509
LMO7	-0.0431424	0.17545	5.89796e-08	0.000804128
CCNB2	-0.217171	-0.000619575	6.22076e-08	0.000848076
SPSB3	0.0758465	-0.142725	6.54307e-08	0.000891951
UPP1	-0.154963	0.0631437	6.76984e-08	0.000922797
PRDX4	-0.164417	0.0532792	6.95527e-08	0.000948003
CKS2	-0.158335	0.0594998	6.95838e-08	0.000948357
EIF3A	0.169629	-0.0477433	7.1367e-08	0.000972589
SCAI	0.245494	0.0316364	7.23381e-08	0.000985751
ITFG2	0.0338171	-0.182612	7.69403e-08	0.00104839
MKI67	-0.169957	0.0467396	7.8185e-08	0.00106527
[truncated: 314 more rows]

## Sheet: LumB_Vs_Basal
DIFFERENTIALLY CO-EXPRESSED GENES							ENRICHMENT ANALYSIS OF THE DIFFERENTIALLY COEXPRESSED GENES
[truncated: 911 more rows]

[truncated: 1 more sheets: Her2_Vs_Basal]
